# Supplementary material for: Unscrambling butterfly oogenesis
Source: BMC Genomics. 2013 Apr 26;14:283. doi: 10.1186/1471-2164-14-283 (PMC3654919; doi:10.1186/1471-2164-14-283)
Supplement: Additional file 2 — Annotation summary of the combined transcriptome of the Pararge aegeria ovarioles and oocytes. Details the results of both automatic and manual annotation of 25266 contigs. Egg and ovary FPKM values are given for each contig. Each column contains a pop-up comment box with an explanation of the column contents. [file 1471-2164-14-283-S2.xlsx]

## Sheet: AnnotationSummary
Contig Info			SB BLAST			BLAST Results												Post-BLAST Processing									Manual Processing				Final Processing						Egg FPKMs (Egg.TOPx.fpkm)				Ova FPKMs (Ova.TOPx.fpkm)				SB Read Count		CuffDiff		DiffX
ContigID	Coverage	Size	TopBLASTnHit	oBLASTn eValue	BLASTn Acc	Group	Source	HitGI	Positives	eValue	S'	Species	NCBI	PSR	SS	QC	Accession	Location	Confidence	ORF200	Fsize	Ftype	Fsource	Completedness	5Fsize	3Fsize	MGname	Mname	Msymbol	Mflag	Proposed Name	Proposed Symbol	Comment	Inference Type	Evidence	SubmitFlag	E Coverage	E FPKM	E FPKM-Lo	E FPKM-Hi	O Coverage	O FPKM	O FPKM-Lo	O FPKM-Hi	EggRCount	OvaryRCount	Egg/Ova DiffX A	P Value	Egg/Ova DiffX M
1	245.29	1147	gi|296004012|gb|EZ596390.1| TSA: Striacosta albicosta stalb_01_00016530 mRNA sequence	0	EZ596390.1	Alpha	B	114050769	268	5e-125	445	Bombyx mori	HTML	0.700959	311.927	PASS	NP_001040406.1	genomic	High	M	876	CDS	Homology	Complete	104	164	.	.	.		transcription elongation factor S-II	PACG1	Complete CDS	similar to AA sequence	RefSeq:NP_001040406.1	YES	203.505	33776700	32865000	34688500	39.3665	2705600	2539560	2871650	6179	1150	4.74512	0.0266978	3.64201
2	92.23	1066	gi|18201764|gb|AC092748.2| Genomic sequence for Oryza sativa, Nipponbare strain, clone OSJNBa0019N10, from chromosome 10, complete sequence	0.0291956	AC092748.2	Beta	D	83288431	26	1.2	33.5	Rattus norvegicus	HTML	0.0731707	2.45122	FAIL	Q4FZZ1.1	genomic	Fail	M	300	CDS	Novel	Complete	249	514	.	.	.		Uncharacterized protein PACG2	PACG2	Complete CDS	ab initio prediction:EMBOSS:5.0	.	YES	190.281	31581800	29317300	33846400	10.0276	689185	473920	904450	2455	130	6.72766	0.00297486	5.51806
3	324.37	839	gi|295988522|gb|EZ580900.1| TSA: Striacosta albicosta stalb_01_00001037 mRNA sequence	3.60677e-06	EZ580900.1	Beta	F	194879314	68	5e-09	62.8	Drosophila erecta	HTML	0.243147	15.2696	FAIL	XP_001974215.1	genomic	Low	M	663	CDS	Homology	No Right	174	0	.	.	.		THAP domain-containing protein 2	PACG3	Partial CDS	similar to AA sequence	RefSeq:XP_001974215.1	YES	450.378	74751600	72186500	77316700	88.4317	6077780	5607110	6548440	5852	1189	4.76972	0.0206406	3.62049
4	91.33	456	gi|195146424|ref|XM_002014149.1| Drosophila persimilis GL22993 (Dper\GL22993), mRNA	6.59103e-44	XM_002014149.1	Alpha	B	170060923	89	5e-38	154	Culex quinquefasciatus	HTML	0.585526	90.1711	PASS	XP_001866017.1	genomic	High	M	393	CDS	Homology	No Right	63	0	.	.	.		splicing factor 3 subunit 1	PACG4	Partial CDS	similar to AA sequence	RefSeq:XP_001866017.1	YES	86.1425	14297500	13184400	15410600	44.8985	3085810	2753060	3418560	727	369	3.46072	0.0549592	2.21204
5	134.46	998	gi|112983833|ref|NM_001043828.1| Bombyx mori RNA-binding protein lark (Lark), mRNA >gi|57236849|gb|AY846357.1| Bombyx mori lark-PA (lark) mRNA, complete cds, alternatively spliced	0	NM_001043828.1	Alpha	B	112983834	285	4e-142	502	Bombyx mori	HTML	0.856713	430.07	PASS	NP_001037293.1	genomic	High	M	870	CDS	Homology	No Right	128	0	Maternal effect genes II - Early embryogenesis and germ cell formation	lark	lark	Manual	lark	lark	Partial CDS	similar to AA sequence	RefSeq:NP_001037293.1	YES	73.867	12260100	11708300	12811800	44.395	3051200	2874080	3228330	2249	1227	3.25817	0.109805	2.00652
6	48.57	344	gi|59933356|gb|AC121544.9| Mus musculus chromosome 3, clone RP24-483I22, complete sequence	0.0305825	AC121544.9	Beta	E	241308262	26	5.4	28.1	Ixodes scapularis	HTML	0.226744	6.37151	FAIL	.	genomic	Fail	.	344	unsure	.	No Feature	0	0	.	.	.		secreted salivary gland peptide	PACG6	Partial mRNA	.	.	NO	30.3355	5034940	4271540	5798330	46.5493	3199270	2807680	3590850	173	264	1.84676	0.257855	0.654232
7	31.1	213	gi|123959778|gb|AC191679.2| Pan troglodytes BAC clone CH251-689A22 from chromosome 7, complete sequence	0.215909	AC191679.2	Beta	E	201066181	23	5.5	28.1	Drosophila melanogaster	HTML	0.323944	9.10282	FAIL	.	genomic	Fail	.	213	unsure	.	No Feature	0	0	.	.	.		Brefeldin A resistance protein	PACG7	Partial mRNA	.	.	NO	27.102	4498260	3075780	5920730	96.2121	6612510	5502690	7722330	37	133	0.599056	0.711745	-0.555831
8	397.26	587	gi|296004088|gb|EZ596466.1| TSA: Striacosta albicosta stalb_01_00016606 mRNA sequence	1.20018e-54	EZ596466.1	Alpha	B	307204003	85	7e-42	167	Harpegnathos saltator	HTML	0.434412	72.5468	PASS	EFN82907.1	genomic	High	M	270	CDS	Homology	Complete	115	199	.	.	.		Barrier-to-autointegration factor	PACG8	Complete CDS	similar to AA sequence	UniProt:EFN82907.1	YES	1383.26	229587000	222530000	236644000	72.5281	4984750	4315640	5653860	5767	266	6.64789	0.00122989	5.52538
9	323.24	766	gi|295988284|gb|EZ580662.1| TSA: Striacosta albicosta stalb_01_00000799 mRNA sequence	1.14444e-05	EZ580662.1	Beta	F	189240806	121	6e-13	75.5	Tribolium castaneum	HTML	0.47389	35.7787	PASS	XP_001811380.1	genomic	Medium	M	714	CDS	Homology	Complete	5	44	.	.	.		Probable aminoacyl tRNA synthase complex-interacting multifunctional protein 2	PACG9	Complete CDS	similar to AA sequence	RefSeq:XP_001811380.1	YES	267.288	44363200	43131600	45594800	48.6166	3341350	3123840	3558850	5375	957	4.87587	0.0218815	3.73086
10	71.78	1632	gi|112983947|ref|NM_001043380.1| Bombyx mori meiotic recombination 11 (Mre11), mRNA >gi|9857263|dbj|AB038379.1| Bombyx mori mRNA for Mre11, complete cds	1.46827e-128	NM_001043380.1	Alpha	B	112983948	431	0	760	Bombyx mori	HTML	0.792279	602.132	PASS	NP_001036845.1	genomic	High	M	1566	CDS	Homology	No Right	64	0	.	.	.		meiotic recombination 11	PACG10	Partial CDS	similar to AA sequence	RefSeq:NP_001036845.1	YES	34.0539	5652090	5389880	5914300	21.7856	1497290	1410450	1584140	1893	1193	3.05988	0.131696	1.91643
11	146.26	683	gi|110759548|ref|XM_001122344.1| PREDICTED: Apis mellifera similar to Chrac-16 CG15736-PA (LOC726619), mRNA	2.08883e-33	XM_001122344.1	Alpha	B	307212363	75	3e-29	125	Harpegnathos saltator	HTML	0.329429	41.1786	PASS	EFN88158.1	genomic	High	M	405	CDS	Homology	Complete	73	202	.	.	.		Chromatin accessibility complex protein 1	PACG11	Complete CDS	similar to AA sequence	UniProt:EFN88158.1	YES	186.748	30995500	29405400	32585500	27.0293	1857680	1607190	2108170	2304	292	5.21787	0.00689197	4.06048
12	177.6	805	gi|295993014|gb|EZ585392.1| TSA: Striacosta albicosta stalb_01_00005529 mRNA sequence	4.78428e-74	EZ585392.1	Alpha	C	87248355	149	2e-71	266	Bombyx mori	HTML	0.55528	147.704	PASS	ABD36230.1	mitochondrion	High	M	609	CDS	Homology	Complete	140	53	.	.	.		ribosomal protein L22	PACG12	Complete CDS	similar to AA sequence	UniProt:ABD36230.1	YES	172.483	28627900	27548000	29707800	39.4545	2711650	2497780	2925530	3048	689	4.53676	0.0259393	3.40018
13	17.32	365	gi|134805174|emb|CU302308.6| Zebrafish DNA sequence from clone DKEY-257F6 in linkage group 7, complete sequence	0.032661	CU302308.6	Beta	D	75325353	32	3.1	29.3	Oryza sativa Japonica Group	HTML	0.263014	7.7063	FAIL	.	genomic	Fail	.	365	unsure	.	No Feature	0	0	.	.	.		Probable UDP-N-acetylglucosamine--peptide N-acetylglucosaminyltransferase SPINDLY	PACG13	Partial mRNA	.	.	NO	3.20388	531765	299684	763846	22.1221	1520420	1267890	1772940	21	143	-0.254292	0.881505	-1.51561
14	211.73	1284	gi|283945481|ref|NM_001171181.1| Bombyx mori nuclear excision repair protein rad23 (Rad23), mRNA >gi|217331038|gb|FJ194550.1| Bombyx mori nuclear excision repair protein Rad23 mRNA, complete cds	1.49227e-171	NM_001171181.1	Alpha	B	283945482	282	2e-139	493	Bombyx mori	HTML	0.658879	324.827	PASS	NP_001164652.1	genomic	High	M	1002	CDS	Homology	Complete	105	174	.	.	.		nuclear excision repair protein rad23	PACG14	Complete CDS	similar to AA sequence	RefSeq:NP_001164652.1	YES	88.5148	14691300	14139300	15243200	113.658	7811510	7552530	8070500	3201	3944	2.08325	0.343701	0.911289
15	508.24	751	gi|241647515|ref|XM_002411111.1| Ixodes scapularis eukaryotic translation initiation factor 4 gamma, putative, mRNA	5.41439e-92	XM_002411111.1	Alpha	B	242005887	136	5e-58	221	Pediculus humanus corporis	HTML	0.543276	120.064	PASS	XP_002423791.1	genomic	High	M	528	CDS	Homology	No Right	222	0	Regulation of chromatin, general transcription and zygotic gene expression	eukaryotic translation initiation factor 4G	eIF4G	Manual	eukaryotic translation initiation factor 4G	eIF4G	Partial CDS	similar to AA sequence	RefSeq:XP_002423791.1	YES	539.011	89462400	87329700	91595200	71.9141	4942550	4619960	5265140	8885	1205	5.3919	0.0123816	4.17795
16	65.86	348	gi|17488688|gb|AC012238.7| Homo sapiens, clone RP11-16F4, complete sequence	0.00887547	AC012238.7	Beta	D	110282975	30	4.1	28.9	Ananas comosus	HTML	0.258621	7.47414	FAIL	.	genomic	Fail	.	348	unsure	.	No Feature	0	0	.	.	.		Bromelain inhibitor	BI	Partial mRNA	.	.	NO	72.3175	12002900	10839800	13166000	30.2172	2076780	1765460	2388100	421	177	3.74502	0.033252	2.53096
17	46.88	566	gi|4156151|gb|AC005007.1|AC005007 Homo sapiens BAC clone GS1-51M12 from 7p21-p22, complete sequence	0.0150571	AC005007.1	Alpha	B	281365938	59	2e-09	60.5	Drosophila melanogaster	HTML	0.312721	18.9196	PASS	NP_648318.2	genomic	Medium	M	477	CDS	Homology	No Right	88	0	.	.	.		SAC3 domain-containing protein 1	PACG17	Partial CDS	similar to AA sequence	RefSeq:NP_648318.2	YES	20.6041	3419760	2965810	3873720	34.4006	2364300	2121410	2607200	268	425	1.69948	0.307045	0.532482
18	285.82	1036	gi|295991599|gb|EZ583977.1| TSA: Striacosta albicosta stalb_01_00004114 mRNA sequence	1.6665e-106	EZ583977.1	Alpha	B	170045280	212	1e-103	374	Culex quinquefasciatus	HTML	0.6139	229.598	PASS	XP_001850243.1	genomic	High	M	801	CDS	Homology	Complete	89	143	.	.	.		diphthine synthase	PACG18	Complete CDS	similar to AA sequence	RefSeq:XP_001850243.1	YES	247.401	41062500	39996200	42128700	41.5394	2854940	2674020	3035870	6623	1099	4.96799	0.0204915	3.84629
19	281.49	921	gi|295989627|gb|EZ582005.1| TSA: Striacosta albicosta stalb_01_00002142 mRNA sequence	7.13652e-155	EZ582005.1	Alpha	B	114052144	201	4e-114	408	Bombyx mori	HTML	0.654723	267.127	PASS	NP_001040456.1	genomic	High	M	630	CDS	Homology	Complete	116	172	.	.	.		NADH-ubiquinone oxidoreductase Fe-S protein 7	PACG19	Complete CDS	similar to AA sequence	RefSeq:NP_001040456.1	YES	257.509	42740100	41453400	44026900	83.2689	5722950	5419950	6025950	5172	1572	4.07558	0.0574509	2.90076
20	535.89	583	gi|114053264|ref|NM_001046819.1| Bombyx mori ubiquitin conjugating enzyme (LOC692982), transcript variant 1, mRNA >gi|87248632|gb|DQ311425.1| Bombyx mori ubiquitin conjugating enzyme isoform 1 mRNA, complete cds	2.97601e-176	NM_001046819.1	Alpha	B	160333526	146	2e-81	298	Bombyx mori	HTML	0.751286	223.883	PASS	NP_001103772.1	genomic	High	M	438	CDS	Homology	No Right	143	0	.	.	.		ubiquitin conjugating enzyme isoform 2	PACG20	Partial CDS	similar to AA sequence	RefSeq:NP_001103772.1	YES	607.048	100755000	98095300	103414000	126.358	8684410	8181970	9186850	6600	1363	4.67481	0.0300827	3.53628
21	120.62	704	gi|295996708|gb|EZ589086.1| TSA: Striacosta albicosta stalb_01_00009224 mRNA sequence	4.74609e-48	EZ589086.1	Alpha	A	82184579	60	6e-22	101	Xenopus laevis	HTML	0.255682	25.8239	PASS	Q6GQ67.1	genomic	Medium	M	315	CDS	Homology	Complete	149	237	.	.	.		LSM domain-containing protein 1-A	PACG21	Complete CDS	similar to AA sequence	UniProt:Q6GQ67.1	YES	228.646	37949600	35618400	40280800	60.1814	4136180	3640930	4631430	1796	429	4.31699	0.021181	3.19771
22	44.43	209	gi|156544104|ref|XM_001605599.1| PREDICTED: Nasonia vitripennis similar to ENSANGP00000011221 (LOC100122045), mRNA	0.00496423	XM_001605599.1	Beta	D	82185993	29	0.005	38.5	Danio rerio	HTML	0.416268	16.0263	FAIL	.	genomic	Fail	.	209	unsure	.	No Feature	0	0	.	.	.		Uracil phosphoribosyltransferase homolog	PACG22	Partial mRNA	.	.	NO	123.265	20458900	17329800	23587900	51.9009	3567070	2726300	4407840	158	72	3.71938	0.0448125	2.51992
23	25.62	394	gi|164663922|gb|AC216598.1| Populus trichocarpa clone POP037-D13, complete sequence	0.124016	AC216598.1	Beta	F	1040949	30	5.8	30.4	Anopheles oswaldoi	HTML	0.228426	6.94416	FAIL	.	genomic	Fail	.	394	unsure	.	No Feature	0	0	.	.	.		NADH dehydrogenase subunit 2	PACG23	Partial mRNA	.	.	NO	15.8411	2629230	2153150	3105310	18.1783	1249370	1038190	1460550	121	140	2.25471	0.173974	1.07344
24	57.84	1067	gi|295999575|gb|EZ591953.1| TSA: Striacosta albicosta stalb_01_00012092 mRNA sequence	8.93178e-28	EZ591953.1	Beta	F	195146502	103	9e-17	89	Drosophila persimilis	HTML	0.289597	25.7741	PASS	XP_002014223.1	genomic	Medium	M	639	CDS	Homology	Complete	282	143	.	.	.		hypothetical protein EAI	PACG24	Complete CDS	similar to AA sequence	RefSeq:XP_002014223.1	YES	55.7304	9249860	8606950	9892770	24.2979	1669960	1494170	1845750	1143	456	3.53607	0.0543827	2.46962
25	61.53	309	gi|21264639|emb|AL731836.10| Mouse DNA sequence from clone RP23-119A13 on chromosome 2 Contains the 3' end of the Astl gene for astacin-like metalloendopeptidase (M12 family), the Adra2b gene for adrenergic receptor, alpha 2b, the 5' end of a novel gene and a CpG island, complete sequence	4.04098	AL731836.10	Alpha	B	241853972	39	3e-07	52.4	Ixodes scapularis	HTML	0.378641	19.8408	PASS	XP_002415935.1	genomic	Medium	M	306	CDS	Homology	No Right	1	0	.	.	.		secreted protein	PACG25	Partial CDS	similar to AA sequence	RefSeq:XP_002415935.1	YES	60.3891	10023100	8779880	11266300	55.5115	3815220	3321650	4308800	254	233	2.58112	0.123828	1.39349
26	93.14	872	gi|295991841|gb|EZ584219.1| TSA: Striacosta albicosta stalb_01_00004356 mRNA sequence	3.74837e-44	EZ584219.1	Alpha	B	242010174	67	8e-20	94	Pediculus humanus corporis	HTML	0.230505	21.6674	PASS	XP_002425851.1	genomic	Medium	M	312	CDS	Homology	Complete	115	442	.	.	.		Transmembrane protein 138	PACG26	Complete CDS	similar to AA sequence	RefSeq:XP_002425851.1	YES	166.184	27582400	25570700	29594000	34.0323	2338990	1962030	2715950	1635	494	4.7121	0.0111298	3.55979
27	22.16	226	gi|38453668|emb|BX005043.8| Zebrafish DNA sequence from clone DKEY-3E19 in linkage group 14, complete sequence	0.0663515	BX005043.8	Beta	F	198452591	33	1.2	32.7	Drosophila pseudoobscura pseudoobscura	HTML	0.438053	14.3243	FAIL	XP_001358854.2	genomic	Fail	S	219	CDS	Novel	Partial	0	0	.	.	.		Uncharacterized protein PACG27	PACG27	Partial CDS	ab initio prediction:EMBOSS:5.0	.	YES	20.4353	3391750	2210900	4572610	60.6867	4170910	3328260	5013560	33	99	0.853371	0.619023	-0.298332
28	192.37	685	gi|295992532|gb|EZ584910.1| TSA: Striacosta albicosta stalb_01_00005047 mRNA sequence	6.39821e-78	EZ584910.1	Alpha	B	157120584	122	4e-52	201	Aedes aegypti	HTML	0.534307	107.396	PASS	XP_001659673.1	genomic	High	M	450	CDS	Homology	Complete	151	81	Cytoskeleton and actomyosin contractile ring assembly	Actin-related protein 2/3 complex, subunit 5	Arpc5	Manual	Actin-related protein 2/3 complex, subunit 5	Arpc5	Complete CDS	similar to AA sequence	RefSeq:XP_001659673.1	YES	208.911	34674000	33152000	36196100	99.424	6833260	6398470	7268050	2380	1063	3.50472	0.0840378	2.34321
29	144.93	1478	gi|295999274|gb|EZ591652.1| TSA: Striacosta albicosta stalb_01_00011791 mRNA sequence	8.96165e-74	EZ591652.1	Alpha	B	333601356	353	0	658	Bombyx mori	HTML	0.716509	471.463	PASS	AEF58997.1	genomic	High	M	1200	CDS	Homology	Complete	159	116	.	.	.		Zinc finger protein 622	PACG29	Complete CDS	similar to AA sequence	UniProt:AEF58997.1	YES	72.7642	12077000	11629000	12525100	57.991	3985630	3820000	4151270	3149	2438	2.73102	0.204204	1.59938
30	212.6	956	gi|242019413|ref|XM_002430111.1| Pediculus humanus corporis G1/S-specific cyclin-C, putative, mRNA	1.17663e-139	XM_002430111.1	Alpha	A	122104845	246	5e-131	465	Aedes aegypti	HTML	0.771967	358.964	PASS	Q16JA2.1	genomic	High	M	813	CDS	Homology	Complete	66	74	Cell cycle - Mitosis and meiosis	Cyclin C	CycC	Manual	Cyclin C	CycC	Complete CDS	similar to AA sequence	UniProt:Q16JA2.1	YES	162.61	26989300	26133300	27845200	36.5127	2509460	2341510	2677420	4343	973	4.60564	0.0279894	3.42694
31	130.03	526	gi|194856035|ref|XM_001968626.1| Drosophila erecta GG24384 (Dere\GG24384), mRNA	3.27145e-23	XM_001968626.1	Alpha	A	82082519	93	5e-27	119	Gallus gallus	HTML	0.530418	63.1198	PASS	Q5ZLD7.1	genomic	High	M	480	CDS	Homology	No Right	45	0	.	.	.		Vacuolar protein sorting-associated protein 53 homolog	PACG31	Partial CDS	similar to AA sequence	UniProt:Q5ZLD7.1	YES	135.581	22503100	21344900	23661300	7.81163	536882	421762	652001	1619	117	6.64626	0.00129569	5.38937
32	159.81	1561	gi|185050374|dbj|AP009010.1| Bombyx mori genomic DNA, chromosome 9, BAC clone:032I22, complete sequence	0	AP009010.1	Alpha	B	242024038	402	0	722	Pediculus humanus corporis	HTML	0.772582	557.804	PASS	XP_002432437.1	genomic	High	M	1386	CDS	Homology	No Right	175	0	.	.	.		tyrosyl-tRNA synthetase	PACG32	Partial CDS	similar to AA sequence	RefSeq:XP_002432437.1	YES	67.6485	11228000	10831300	11624600	64.8835	4459350	4298480	4620210	3365	3132	2.47569	0.258985	1.3322
33	56.27	365	gi|269847902|gb|AC239124.1| Bicyclus anynana clone BA_Ba85J10, complete sequence	0.113998	AC239124.1	Beta	E	242019002	38	1.1	30.4	Pediculus humanus corporis	HTML	0.312329	9.49479	FAIL	.	genomic	Fail	.	365	unsure	.	No Feature	0	0	.	.	.		Peroxisomal membrane protein PEX16	PACG33	Partial mRNA	.	.	NO	53.7032	8913400	7963220	9863570	29.5676	2032140	1740190	2324090	346	177	3.29997	0.0558784	2.13298
34	178.81	1141	gi|156544079|ref|XM_001605320.1| PREDICTED: Nasonia vitripennis similar to ubiquitin fusion degradaton protein (LOC100121764), mRNA	1.61534e-94	XM_001605320.1	Alpha	B	307212287	248	1e-118	424	Harpegnathos saltator	HTML	0.65206	276.473	PASS	EFN88095.1	genomic	High	M	933	CDS	Homology	Complete	107	98	.	.	.		Ubiquitin fusion degradation protein 1-like protein	PACG34	Complete CDS	similar to AA sequence	UniProt:EFN88095.1	YES	113.75	18879600	18225100	19534100	49.9364	3432050	3252470	3611630	3735	1573	3.61976	0.0874464	2.45969
35	52.27	515	gi|291201253|emb|FP340428.1| 35D18_HaBAC_fin, Helicoverpa armigera BAC, pupae DNA	4.16362e-09	FP340428.1	.	.	.	0	0	0	.	HTML	0	0	.	.	genomic	Fail	.	515	unsure	.	No Feature	0	0	.	.	.		.	PACG35	Partial mRNA	.	.	NO	26.6406	4421680	3937790	4905570	29.4359	2023090	1812460	2233710	334	370	2.28876	0.180813	1.12803
36	122.51	1021	gi|114555071|ref|XM_524634.2| PREDICTED: Pan troglodytes platelet-activating factor receptor, transcript variant 6 (PTAFR), mRNA	0.340136	XM_524634.2	Alpha	B	242017034	167	2e-59	228	Pediculus humanus corporis	HTML	0.490695	111.879	PASS	XP_002428998.1	genomic	High	M	930	CDS	Homology	Complete	44	44	.	.	.		Methyltransferase-like protein 4	PACG36	Complete CDS	similar to AA sequence	RefSeq:XP_002428998.1	YES	77.2894	12828100	12287500	13368800	32.3298	2221980	2077180	2366770	2290	973	3.71074	0.0682407	2.52939
37	197.59	1329	gi|295993588|gb|EZ585966.1| TSA: Striacosta albicosta stalb_01_00006103 mRNA sequence	1.88351e-170	EZ585966.1	Alpha	A	12644364	250	2e-108	391	Drosophila melanogaster	HTML	0.564334	220.655	PASS	P91929.2	genomic	High	M	1194	CDS	Homology	Complete	79	53	.	.	.		NADH dehydrogenase	PACG37	Complete CDS	similar to AA sequence	UniProt:P91929.2	YES	83.3238	13829700	13348800	14310600	84.9107	5835790	5634750	6036820	3435	3427	2.44047	0.268888	1.24477
38	264.29	505	gi|163872758|gb|EU207994.1| Armigeres subalbatus ASAP ID ACN-0181434 conserved unknown mRNA sequence	2.74698e-11	EU207994.1	Alpha	B	157125378	67	5e-28	120	Aedes aegypti	HTML	0.39802	47.7624	PASS	XP_001654311.1	genomic	High	M	243	CDS	Homology	Complete	119	140	.	.	.		Immediate early response 3-interacting protein 1	PACG38	Complete CDS	similar to AA sequence	RefSeq:XP_001654311.1	YES	939.892	155999000	149198000	162799000	50.0085	3437010	2787480	4086540	3286	180	6.69719	0.00111449	5.50424
39	58.57	235	gi|147791243|emb|AM458223.2| Vitis vinifera contig VV78X119505.39, whole genome shotgun sequence	0.846217	AM458223.2	Beta	D	347595630	20	5.3	28.5	Saccharomyces cerevisiae S288c	HTML	0.255319	7.2766	FAIL	.	genomic	Fail	.	235	unsure	.	No Feature	0	0	.	.	.		Dol-P-Glc:Glc(2)Man(9)GlcNAc(2)-PP-Dol alpha-1,2-glucosyltransferase	PACG39	Partial mRNA	.	.	NO	90.6167	15040100	12816500	17263700	92.0688	6327750	5399630	7255860	174	171	2.50617	0.129595	1.24905
40	16.12	271	gi|158121158|gb|EU164460.1| Mabuya maculilabris voucher 562 12S ribosomal RNA gene, partial sequence; mitochondrial	0.997779	EU164460.1	Beta	F	91088653	54	2e-13	75.5	Tribolium castaneum	HTML	0.597786	45.1328	PASS	XP_976451.1	genomic	High	S	267	CDS	Homology	Partial	0	0	.	.	.		PREDICTED: similar to conserved hypothetical protein	PACG40	Partial CDS	similar to AA sequence	RefSeq:XP_976451.1	YES	17.5633	2915070	1929600	3900540	30.6103	2103800	1565070	2642530	41	74	1.6436	0.379515	0.470533
41	39.88	331	gi|116014461|gb|AC187518.2| Pan troglodytes BAC clone CH251-679G7 from chromosome 12, complete sequence	0.0292959	AC187518.2	Alpha	B	307191959	45	7e-08	54.3	Harpegnathos saltator	HTML	0.407855	22.1465	PASS	EFN75349.1	genomic	Medium	M	318	CDS	Homology	No Right	12	0	.	.	.		Survival of motor neuron protein-interacting protein 1	PACG41	Partial CDS	similar to AA sequence	UniProt:EFN75349.1	YES	41.7069	6922310	5938430	7906200	27.3829	1881980	1551860	2212100	214	130	3.04841	0.0750659	1.879
42	435.01	806	gi|195963330|ref|NM_001130905.1| Bombyx mori lethal(3)neo18 (LOC100174851), mRNA >gi|194147410|gb|EU826676.1| Bombyx mori lethal(3)neo18 mRNA, complete cds	3.44331e-101	NM_001130905.1	Alpha	B	195963331	166	2e-88	323	Bombyx mori	HTML	0.617866	199.571	PASS	NP_001124377.1	genomic	High	M	570	CDS	Homology	Complete	32	201	.	.	.		lethal(3)neo18	PACG42	Complete CDS	similar to AA sequence	RefSeq:NP_001124377.1	YES	439.092	72878300	71066400	74690200	107.822	7410450	7038650	7782260	7410	1748	4.50453	0.0399159	3.29786
43	38.23	1769	gi|10433696|dbj|AK022324.1| Homo sapiens cDNA FLJ12262 fis, clone MAMMA1001576, highly similar to Human gamma-tubulin mRNA	0	AK022324.1	Alpha	B	307192900	268	7e-144	508	Harpegnathos saltator	HTML	0.454494	230.883	PASS	EFN75928.1	genomic	High	M	924	CDS	Homology	Complete	359	483	Oocyte determination, anterior-posterior axis & fusome formation	gamma-Tubulin at 37C	gammaTub37C	Manual	gamma-Tubulin at 37C	gammaTub37C	Complete CDS	similar to AA sequence	UniProt:EFN75928.1	YES	13.946	2314680	2084080	2545290	19.4136	1334270	1221600	1446940	744	1024	2.04099	0.245119	0.794762
44	31.99	429	gi|20302196|emb|AL611924.14| Mouse DNA sequence from clone RP23-106K5 on chromosome 4 Contains the 3' end of the Scmh1 gene for sex comb on midleg homolog 1, the Ctps gene for cytidine 5'-triphosphate synthase and a CpG island, complete sequence	1.65812	AL611924.14	Beta	E	157115613	49	0.016	37	Aedes aegypti	HTML	0.342657	12.6783	FAIL	XP_001652635.1	genomic	Fail	M	405	CDS	Novel	No Right	24	0	.	.	.		Uncharacterized protein PACG44	PACG44	Partial CDS	ab initio prediction:EMBOSS:5.0	.	YES	35.8752	5954390	5257480	6651300	5.16013	354648	245202	464095	311	41	5.28291	0.0137111	4.06949
45	66.63	405	gi|148298852|ref|NM_001098300.1| Bombyx mori RNA methyltransferase-like (LOC778475), mRNA >gi|110333470|gb|DQ813500.1| Bombyx mori putative RNA methyltransferase mRNA, complete cds	1.11922e-27	NM_001098300.1	Alpha	B	148298853	91	3e-38	155	Bombyx mori	HTML	0.674074	104.481	PASS	NP_001091770.1	genomic	High	M	357	CDS	Homology	No Right	47	0	.	.	.		putative RNA methyltransferase	PACG45	Partial CDS	similar to AA sequence	RefSeq:NP_001091770.1	YES	34.1286	5664500	4888250	6440750	68.5777	4713250	4257600	5168890	240	462	1.43429	0.387894	0.265226
46	18.55	307	gi|295993987|gb|EZ586365.1| TSA: Striacosta albicosta stalb_01_00006503 mRNA sequence	1.30793e-50	EZ586365.1	Alpha	B	242021185	68	4e-29	124	Pediculus humanus corporis	HTML	0.664495	82.3974	PASS	XP_002431026.1	genomic	High	M	255	CDS	Homology	No Right	51	0	.	.	.		Iodotyrosine dehalogenase 1 precursor	PACG46	Partial CDS	similar to AA sequence	RefSeq:XP_002431026.1	YES	17.7572	2947260	2078160	3816360	36.2865	2493920	1979460	3008370	50	99	1.41834	0.406817	0.240959
47	585.03	280	gi|295989695|gb|EZ582073.1| TSA: Striacosta albicosta stalb_01_00002210 mRNA sequence	3.37964e-32	EZ582073.1	Beta	E	114053265	28	3e-10	62	Bombyx mori	HTML	0.3	18.6	PASS	NP_001040284.1	genomic	Medium	.	84	CDS	Homology	No Feature	0	0	.	.	.		ubiquitin conjugating enzyme isoform 1	PACG47	Partial mRNA	.	.	YES	11671.3	1937150000	1789230000	2085070000	4865.89	334425000	294875000	373975000	2743	1264	3.59662	0.0465401	2.53418
48	18.39	236	gi|295988716|gb|EZ581094.1| TSA: Striacosta albicosta stalb_01_00001231 mRNA sequence	7.95095e-33	EZ581094.1	Alpha	B	307211426	57	6e-20	94.4	Harpegnathos saltator	HTML	0.724576	68.4	PASS	EFN87553.1	genomic	High	M	234	CDS	Homology	No Right	1	0	.	.	.		Glucose-fructose oxidoreductase domain-containing protein 1	PACG48	Partial CDS	similar to AA sequence	UniProt:EFN87553.1	YES	9.03255	1499180	792459	2205900	49.1772	3379880	2697040	4062720	18	96	-0.022525	0.990134	-1.1728
49	57.8	512	gi|28461098|gb|AC129181.4| Mus musculus chromosome X clone RP23-325P17, complete sequence	0.0472099	AC129181.4	Alpha	B	307197388	66	8e-12	67.4	Harpegnathos saltator	HTML	0.386719	26.0648	PASS	EFN78663.1	genomic	Medium	M	402	CDS	Homology	No Right	108	0	.	.	.		TBC1 domain family member 22B	PACG49	Partial CDS	similar to AA sequence	UniProt:EFN78663.1	YES	72.695	12065600	11066200	13065000	18.8284	1294050	1083430	1504660	623	161	4.41354	0.0154164	3.22093
50	270.2	776	gi|110757938|ref|XM_623794.2| PREDICTED: Apis mellifera similar to CG14210-PA (LOC551400), mRNA	1.41207e-23	XM_623794.2	Alpha	B	307202441	111	7e-34	142	Harpegnathos saltator	HTML	0.429124	60.9356	PASS	EFN81861.1	genomic	High	M	642	CDS	Homology	Complete	52	79	.	.	.		Coiled-coil domain-containing protein 86	PACG50	Complete CDS	similar to AA sequence	UniProt:EFN81861.1	YES	264.741	43940400	42653500	45227200	36.2713	2492870	2295640	2690100	4731	697	5.24307	0.0121969	4.13967
51	18.8	244	gi|295999921|gb|EZ592299.1| TSA: Striacosta albicosta stalb_01_00012438 mRNA sequence	6.36039e-09	EZ592299.1	Beta	F	347965823	45	2e-12	72	Anopheles gambiae str. PEST	HTML	0.553279	39.8361	PASS	XP_001689352.2	genomic	Medium	S	243	CDS	Homology	Partial	0	0	.	.	.		Mpv17-like protein 2	PACG51	Partial CDS	similar to AA sequence	RefSeq:XP_001689352.2	YES	55.5591	9221420	7184750	11258100	17.6163	1210740	735850	1685630	94	28	4.09585	0.0865585	2.9291
52	49.02	463	gi|296003195|gb|EZ595573.1| TSA: Striacosta albicosta stalb_01_00015712 mRNA sequence	1.57862e-07	EZ595573.1	.	.	.	0	0	0	.	HTML	0	0	.	.	genomic	Fail	M	213	CDS	Novel	Complete	227	20	.	.	.		Uncharacterized protein PACG52	PACG52	Complete CDS	ab initio prediction:EMBOSS:5.0	.	YES	113.828	18892700	15977500	21807900	52.8489	3632230	2809690	4454760	389	197	3.52246	0.0536445	2.3789
53	249.66	950	gi|295991431|gb|EZ583809.1| TSA: Striacosta albicosta stalb_01_00003946 mRNA sequence	4.64711e-170	EZ583809.1	Alpha	B	307201554	209	9e-107	384	Harpegnathos saltator	HTML	0.66	253.44	PASS	EFN81317.1	genomic	High	M	708	CDS	Homology	Complete	177	62	.	.	.		Probable ribosome biogenesis protein NEP1	PACG53	Complete CDS	similar to AA sequence	UniProt:EFN81317.1	YES	189.858	31511700	30495500	32527900	77.7006	5340250	5071040	5609460	4440	1757	3.71657	0.0825143	2.56091
54	125.67	834	gi|296000470|gb|EZ592848.1| TSA: Striacosta albicosta stalb_01_00012987 mRNA sequence	5.65972e-86	EZ592848.1	Alpha	B	170057098	164	5e-58	222	Culex quinquefasciatus	HTML	0.589928	130.964	PASS	XP_001864330.1	genomic	High	M	624	CDS	Homology	No Right	208	0	.	.	.		charged multivesicular body protein 6-A	PACG54	Partial CDS	similar to AA sequence	RefSeq:XP_001864330.1	YES	109.13	18112900	17269300	18956500	30.36	2086600	1902350	2270850	2130	594	4.1788	0.0339293	3.11779
55	49.61	796	gi|295992787|gb|EZ585165.1| TSA: Striacosta albicosta stalb_01_00005302 mRNA sequence	3.19153e-38	EZ585165.1	Alpha	A	74872825	136	9e-54	208	Drosophila melanogaster	HTML	0.512563	106.613	PASS	Q9W5B6.3	mitochondrion	High	M	600	CDS	Homology	No Right	196	0	.	.	.		Mitochondrial tRNA-specific 2-thiouridylase 1	PACG55	Partial CDS	similar to AA sequence	UniProt:Q9W5B6.3	YES	33.0045	5477920	5000220	5955620	13.6159	935801	808749	1062850	748	279	3.65531	0.0392721	2.54935
56	37.71	357	gi|80750830|emb|CR354605.8| Zebrafish DNA sequence from clone DKEY-5I9 in linkage group 14, complete sequence	0.000749491	CR354605.8	Alpha	B	22024255	68	6e-18	87.8	Drosophila melanogaster	HTML	0.571429	50.1714	PASS	NP_611787.2	genomic	High	M	306	CDS	Homology	No Right	49	0	.	.	.		Golgin subfamily A member 4	PACG56	Partial CDS	similar to AA sequence	RefSeq:NP_611787.2	YES	22.2975	3700830	2945400	4456260	52.4921	3607700	3127740	4087660	102	246	1.21715	0.443343	0.0367695
57	285.47	1051	gi|295990446|gb|EZ582824.1| TSA: Striacosta albicosta stalb_01_00002961 mRNA sequence	3.71262e-178	EZ582824.1	Alpha	B	307203229	226	2e-110	397	Harpegnathos saltator	HTML	0.6451	256.105	PASS	EFN82384.1	genomic	High	M	810	CDS	Homology	Complete	145	93	.	.	.		General transcription factor IIF subunit 2	PACG57	Complete CDS	similar to AA sequence	UniProt:EFN82384.1	YES	260.917	43305700	42218800	44392600	36.5695	2513370	2344870	2681860	6882	955	5.21595	0.0149088	4.10686
58	70.78	257	gi|238593220|ref|XM_002393093.1| Moniliophthora perniciosa FA553 hypothetical protein (MPER_07191) mRNA, partial cds	0.0770645	XM_002393093.1	Alpha	B	170049129	26	2.1	29.3	Culex quinquefasciatus	HTML	0.303502	8.89261	FAIL	XP_001854059.1	mitochondrion	Fail	M	219	CDS	Novel	No Right	37	0	.	.	.		Uncharacterized protein PACG58	PACG58	Partial CDS	ab initio prediction:EMBOSS:5.0	.	YES	264.42	43887200	39639500	48134900	9.28878	638404	308734	968074	457	18	7.24017	0.0191827	6.10319
59	82.27	2578	gi|15668109|gb|AC096661.1| Homo sapiens BAC clone RP11-61G24 from 4, complete sequence	0.251296	AC096661.1	Alpha	B	157117291	154	7e-31	134	Aedes aegypti	HTML	0.179209	24.014	PASS	XP_001653015.1	genomic	Medium	M	1710	CDS	Homology	Complete	764	101	.	.	.		hypothetical protein AaeL	PACG59	Complete CDS	similar to AA sequence	RefSeq:XP_001653015.1	YES	27.6115	4582820	4358260	4807370	35.8982	2467230	2361210	2573260	2066	3462	2.05425	0.322589	0.893343
60	38.62	502	gi|225631926|emb|AL844509.2| Plasmodium falciparum 3D7 chromosome 13	0.0462202	AL844509.2	Beta	D	83305839	30	4.7	29.6	Arabidopsis thaliana	HTML	0.179283	5.30677	FAIL	Q67YF8.2	genomic	Fail	M	219	CDS	Novel	Complete	68	212	.	.	.		Uncharacterized protein PACG60	PACG60	Complete CDS	ab initio prediction:EMBOSS:5.0	.	YES	56.9712	9455790	7484120	11427500	71.8332	4936990	4020210	5853770	193	312	2.16024	0.197161	0.937566
61	60.28	474	gi|185050406|dbj|AP009013.1| Bombyx mori genomic DNA, chromosome 4, BAC clone:041P16, complete sequence	1.32677e-46	AP009013.1	Beta	D	123911146	119	3e-45	179	Danio rerio	HTML	0.753165	134.816	PASS	Q08BY5.1	genomic	High	S	471	CDS	Homology	Partial	0	0	.	.	.		JmjC domain-containing protein 4	PACG61	Partial CDS	similar to AA sequence	UniProt:Q08BY5.1	YES	53.1676	8824500	8087200	9561790	16.7947	1154270	982679	1325860	556	178	4.11643	0.0220634	2.93453
62	89.88	614	gi|13621228|gb|AF124730.2|AF124730 Homo sapiens chromosome 21 clone PAC N2184 map 21q22.1, complete sequence	0.00134769	AF124730.2	Beta	F	270011583	31	6.3	31.6	Tribolium castaneum	HTML	0.151466	4.78632	FAIL	EFA08031.1	genomic	Fail	S	207	CDS	Novel	No Left	0	157	.	.	.		Uncharacterized protein PACG62	PACG62	Partial CDS	ab initio prediction:EMBOSS:5.0	.	YES	106.388	17657700	14704500	20610900	408.439	28071400	25675300	30467600	325	1126	0.510842	0.755305	-0.668804
63	21.84	352	gi|144577865|gb|CP000585.1| Ostreococcus lucimarinus CCE9901 chromosome 5, complete sequence	0.00898889	CP000585.1	Beta	E	320580013	35	0.0005	41.6	Bombyx mori	HTML	0.298295	12.4091	FAIL	ADW54421.1	genomic	Fail	M	330	CDS	Novel	No Right	21	0	.	.	.		Uncharacterized protein PACG63	PACG63	Partial CDS	ab initio prediction:EMBOSS:5.0	.	YES	21.7339	3607290	2928600	4285980	15.9638	1097170	856311	1338030	114	84	2.97081	0.0945907	1.71713
64	264.59	894	gi|295990936|gb|EZ583314.1| TSA: Striacosta albicosta stalb_01_00003451 mRNA sequence	1.0983e-120	EZ583314.1	Alpha	B	115292423	172	4e-93	338	Bombyx mori	HTML	0.577181	195.087	PASS	NP_001041679.1	genomic	High	M	528	CDS	Homology	Complete	179	184	Cytoskeleton and actomyosin contractile ring assembly	Actin-related protein 2/3 complex, subunit 3B	Arpc3B	Manual	Actin-related protein 2/3 complex, subunit 3B	Arpc3B	Complete CDS	similar to AA sequence	RefSeq:NP_001041679.1	YES	341.573	56692600	54994800	58390400	46.3344	3184500	2925560	3443430	5444	719	5.32175	0.01066	4.15402
65	79.28	468	gi|242129423|gb|FJ461359.1| Nonomuraea sp. WU8817 GE2270 gene cluster, complete sequence	0.0122782	FJ461359.1	Alpha	A	8928107	31	3.2	29.3	Drosophila melanogaster	HTML	0.198718	5.82244	FAIL	Q9VLK4.1	genomic	Fail	M	444	CDS	Novel	No Right	23	0	.	.	.		Uncharacterized protein PACG65	PACG65	Partial CDS	ab initio prediction:EMBOSS:5.0	.	YES	80.5384	13367400	12410700	14324000	6.0842	418158	309279	527038	851	77	6.36015	0.00243939	4.99853
66	44.87	485	gi|291201258|emb|FP340433.1| 92N13_HaBAC_fin, Helicoverpa armigera BAC, pupae DNA	6.17991e-32	FP340433.1	Alpha	A	74869335	73	7e-31	130	Drosophila melanogaster	HTML	0.451546	58.701	PASS	Q9VIZ0.1	genomic	High	M	285	CDS	Homology	Complete	192	5	.	.	.		Probable DNA-directed RNA polymerases I and III subunit RPAC2	RNA polymerases I and III subunit AC2	Complete CDS	similar to AA sequence	UniProt:Q9VIZ0.1	YES	46.3224	7688360	6491280	8885430	51.3757	3530980	3008940	4053010	294	272	2.28764	0.164402	1.12261
67	418.55	1161	gi|295988354|gb|EZ580732.1| TSA: Striacosta albicosta stalb_01_00000869 mRNA sequence	8.51914e-92	EZ580732.1	Alpha	B	242018519	91	8e-46	180	Pediculus humanus corporis	HTML	0.235142	42.3256	PASS	XP_002429722.1	genomic	High	M	321	CDS	Homology	Complete	104	733	.	.	.		Ubiquitin domain-containing protein UBFD1	PACG67	Complete CDS	similar to AA sequence	RefSeq:XP_002429722.1	YES	747.591	124081000	119964000	128199000	211.128	14510500	13604500	15416500	10350	2251	4.26557	0.041901	3.09611
68	66.16	648	gi|156555289|ref|XM_001605758.1| PREDICTED: Nasonia vitripennis similar to conserved hypothetical protein (LOC100119351), mRNA	1.33248e-16	XM_001605758.1	Alpha	B	157118146	95	2e-28	123	Aedes aegypti	HTML	0.439815	54.0972	PASS	XP_001659030.1	genomic	High	M	465	CDS	Homology	Complete	106	74	.	.	.		Transmembrane protein 9	PACG68	Complete CDS	similar to AA sequence	RefSeq:XP_001659030.1	YES	84.1776	13971400	13033200	14909600	9.11054	626154	498341	753967	1007	104	5.67016	0.00394578	4.47982
69	76.45	886	gi|190343090|gb|EU001279.1| Glyptapanteles flavicoxis bracovirus segment 23, complete sequence	2.74663e-14	EU001279.1	Alpha	A	28380169	43	0.013	37.7	Rattus norvegicus	HTML	0.145598	5.48905	FAIL	Q63799.1	genomic	Fail	M	453	CDS	Novel	Complete	190	240	.	.	.		Uncharacterized protein PACG69	PACG69	Complete CDS	ab initio prediction:EMBOSS:5.0	.	YES	43.5507	7228330	6537570	7919100	46.3348	3184520	2889480	3479560	756	1005	2.2917	0.191695	1.18259
70	114.37	1284	gi|291201239|emb|FP340414.1| 82A05_SfBAC_fin, Spodoptera frugiperda BAC, egg DNA	2.54491e-10	FP340414.1	Beta	F	340727407	71	5e-24	113	Bombus terrestris	HTML	0.165888	18.7453	PASS	XP_003402035.1	genomic	Medium	.	294	CDS	Homology	No Feature	0	0	.	.	.		reverse transcriptase	PACG70	Partial mRNA	.	.	YES	60.8989	10107700	8791790	11423600	60.6409	4167760	3624010	4711510	2738	1074	2.52062	0.130373	1.27811
71	55.98	420	gi|51235737|gb|AY602191.1| Manduca sexta orphan nuclear receptor E75D (E75) mRNA, partial cds, alternatively spliced	1.84543e-31	AY602191.1	Beta	F	309320761	32	2e-11	68.6	Spodoptera littoralis	HTML	0.228571	15.68	FAIL	ADO64597.1	genomic	Low	.	96	CDS	Homology	No Feature	0	0	Vitellogenesis, Lipid storage, ovarian maturation and hormonal regulation	Ecdysone-induced protein 75B	Eip75B	Manual	Ecdysone-induced protein 75B	Eip75B	Partial mRNA	.	.	YES	626.539	103990000	76913200	131067000	233.625	16056700	9210090	22903300	402	213	3.84892	0.129306	2.6952
72	631.29	510	gi|295997753|gb|EZ590131.1| TSA: Striacosta albicosta stalb_01_00010269 mRNA sequence	2.7762e-11	EZ590131.1	Alpha	B	170046848	56	1e-15	79.7	Culex quinquefasciatus	HTML	0.329412	26.2541	PASS	XP_001850959.1	mitochondrion	Medium	M	306	CDS	Homology	Complete	121	80	.	.	.		mitochondrial NADH-ubiquinone oxidoreductase AGGG subunit	PACG72	Complete CDS	similar to AA sequence	RefSeq:XP_001850959.1	YES	1394.76	231495000	225520000	237469000	106.61	7327150	6643140	8011150	7847	520	6.18851	0.00319114	4.98159
73	140.11	1051	gi|295993213|gb|EZ585591.1| TSA: Striacosta albicosta stalb_01_00005728 mRNA sequence	3.49568e-58	EZ585591.1	Alpha	B	307206094	174	2e-83	306	Harpegnathos saltator	HTML	0.49667	151.981	PASS	EFN84174.1	genomic	High	M	660	CDS	Homology	Complete	51	337	.	.	.		CDP-diacylglycerol--inositol 3-phosphatidyltransferase	PACG73	Complete CDS	similar to AA sequence	UniProt:EFN84174.1	YES	122.319	20302000	19444600	21159300	48.3715	3324500	3101250	3547750	2828	1033	3.81285	0.0603623	2.61041
74	90.46	1418	gi|226372295|gb|BT081642.1| Rana catesbeiana clone rcat-evr-531-023 C4orf27 putative mRNA, complete cds	0.00321197	BT081642.1	Alpha	A	74948278	241	1e-59	229	Drosophila melanogaster	HTML	0.509873	116.761	PASS	Q9VNI3.2	genomic	High	M	1296	CDS	Homology	Complete	46	73	.	.	.		UPF0609 protein CG1218	PACG74	Complete CDS	similar to AA sequence	UniProt:Q9VNI3.2	YES	55.1657	9156120	8783490	9528760	19.485	1339180	1247470	1430880	2488	858	3.87811	0.0568642	2.77339
75	115.27	479	gi|158288506|ref|XM_310378.6| Anopheles gambiae str. PEST AGAP003817-PA (AgaP_AGAP003817) mRNA, partial cds	2.59502e-11	XM_310378.6	Beta	F	270006638	102	1e-26	119	Tribolium castaneum	HTML	0.638831	76.0209	PASS	EFA03086.1	genomic	High	S	477	CDS	Homology	Partial	0	0	.	.	.		YTH domain family protein 1	DACA-1	Partial CDS	similar to AA sequence	UniProt:EFA03086.1	YES	80.1502	13302900	12336600	14269300	68.7304	4723740	4353180	5094300	762	658	2.74495	0.138919	1.49374
76	93.38	4085	gi|145420454|gb|EF423167.1| Gouleako virus isolate F23-K1 RNA polymerase gene, partial cds	0.00269572	EF423167.1	Beta	D	74633323	52	0.91	36.2	Yarrowia lipolytica CLIB122	HTML	0.0381885	1.38242	FAIL	Q6C4J0.1	genomic	Fail	M	3855	CDS	Novel	Complete	68	159	.	.	.		Uncharacterized protein PACG76	PACG76	Complete CDS	ab initio prediction:EMBOSS:5.0	.	YES	35.4256	5879770	5716330	6043210	28.439	1954570	1893930	2015210	5616	4346	2.70616	0.234471	1.58891
77	35.36	384	gi|20330878|gb|AC113949.2| Homo sapiens chromosome 1 clone RP11-563M18, complete sequence	0.120561	AC113949.2	Alpha	B	241705266	23	1.5	29.6	Ixodes scapularis	HTML	0.179688	5.31875	FAIL	XP_002413249.1	genomic	Fail	M	207	CDS	Novel	Complete	14	160	.	.	.		Uncharacterized protein PACG77	PACG77	Complete CDS	ab initio prediction:EMBOSS:5.0	.	YES	23.807	3951380	2554350	5348400	124.987	8590170	7264680	9915660	49	303	0.0897525	0.955642	-1.12033
78	41.73	660	gi|296434282|ref|NM_003874.3| Homo sapiens CD84 molecule (CD84), transcript variant 2, mRNA	0.00506753	NM_003874.3	Alpha	B	241573389	81	1e-20	97.8	Ixodes scapularis	HTML	0.368182	36.0082	PASS	XP_002403173.1	genomic	Medium	M	612	CDS	Homology	Complete	27	18	.	.	.		transposase	PACG78	Complete CDS	similar to AA sequence	RefSeq:XP_002403173.1	YES	25.8265	4286560	3870210	4702900	15.167	1042400	910285	1174520	458	256	3.15424	0.0697861	2.03991
79	49.18	1255	gi|81250356|gb|DQ243437.1| Bombyx mori chromosome 05 microsatellite S0510-R sequence	5.12357e-19	DQ243437.1	Alpha	B	170031179	137	3e-40	164	Culex quinquefasciatus	HTML	0.32749	53.7084	PASS	XP_001843464.1	genomic	High	M	927	CDS	Homology	Complete	119	206	Follicle cells including the Dorsal group & border cell migration	rolling stone	rost	Manual	rolling stone	rost	Complete CDS	similar to AA sequence	RefSeq:XP_001843464.1	YES	19.8503	3294650	3020100	3569200	24.0891	1655610	1530370	1780850	725	888	2.272	0.211875	0.992762
80	26.07	213	gi|16073714|emb|AL603753.3| Human DNA sequence from clone RP13-11B7 on chromosome Xp11.4-21.2 Contains the 3' end of a novel gene (FLJ36601), complete sequence	0.215909	AL603753.3	Beta	D	145566968	21	1.9	30	Bos taurus	HTML	0.295775	8.87324	FAIL	.	genomic	Fail	.	213	unsure	.	No Feature	0	0	.	.	.		Transmembrane protein 168	PACG80	Partial mRNA	.	.	NO	30.4897	5060540	3551780	6569300	66.3999	4563560	3641590	5485540	50	95	1.47996	0.383713	0.149132
81	216.31	615	gi|114326262|ref|NM_001044113.2| Bombyx mori RNA binding motif protein (Y14), mRNA >gi|95102577|gb|DQ443138.1| Bombyx mori RNA binding motif protein mRNA, complete cds	2.42798e-114	NM_001044113.2	Alpha	B	112982916	162	1e-87	320	Bombyx mori	HTML	0.790244	252.878	PASS	NP_001037578.1	genomic	High	M	492	CDS	Homology	Complete	5	115	Posterior group	tsunagi	tsu	Manual	tsunagi	tsu	Complete CDS	similar to AA sequence	RefSeq:NP_001037578.1	YES	98.9047	16415700	15447200	17384300	166.735	11459400	10938700	11980200	1316	2177	1.60541	0.425154	0.518545
82	242.51	2392	gi|157132420|ref|XM_001655986.1| Aedes aegypti pumilio partial mRNA	0	XM_001655986.1	Alpha	B	289449229	370	0	715	Bombyx mori	HTML	0.464047	331.793	PASS	BAI77478.1	genomic	High	M	1218	CDS	Homology	Complete	154	1017	Early maintenance and division of germ-line and ovarian somatic stem cells	pumilio	pum	Manual	pumilio	pum	Complete CDS	similar to AA sequence	UniProt:BAI77478.1	YES	95.3582	15827100	15318700	16335500	80.5761	5537870	5344360	5731380	8471	6823	2.79027	0.208821	1.51499
83	157.73	1024	gi|114051512|ref|NM_001046893.1| Bombyx mori embryonic development factor (LOC732892), mRNA >gi|95102623|gb|DQ443161.1| Bombyx mori embryonic development factor mRNA, complete cds	2.13787e-149	NM_001046893.1	Alpha	B	114051513	246	2e-125	446	Bombyx mori	HTML	0.720703	321.434	PASS	NP_001040358.1	genomic	High	M	795	CDS	Homology	Complete	63	163	.	.	.		embryonic development factor	PACG83	Complete CDS	similar to AA sequence	RefSeq:NP_001040358.1	YES	122.761	20375200	19620300	21130100	37.0304	2545050	2373360	2716730	3237	981	4.10934	0.0461369	3.00105
84	23.65	339	gi|157131408|ref|XM_001662185.1| Aedes aegypti receptor protein-tyrosine phosphatase 10d partial mRNA	0.000202729	XM_001662185.1	Beta	E	170039275	72	2e-19	92.4	Culex quinquefasciatus	HTML	0.637168	58.8743	PASS	XP_001847466.1	genomic	High	S	339	CDS	Homology	Partial	0	0	.	.	.		receptor protein-tyrosine phosphatase 10d	PACG84	Partial CDS	similar to AA sequence	RefSeq:XP_001847466.1	YES	39.3275	6527390	5643210	7411570	1.62361	111589	37196.2	185981	212	7	7.13654	0.0669355	5.87024
85	151.23	715	gi|185050604|dbj|AP009033.1| Bombyx mori genomic DNA, chromosome 15, BAC clone:532O09, complete sequence	1.68383e-47	AP009033.1	Zeta	I	185050604	133	7e-45	191	Bombyx mori	HTML	0.186014	35.5287	FAIL	.	genomic	Fail	S	264	CDS	Novel	No Left	0	447	.	.	.		Uncharacterized protein PACG85	PACG85	Partial CDS	ab initio prediction:EMBOSS:5.0	.	YES	93.4132	15504300	13610000	17398500	175.007	12028000	10954400	13101600	876	1929	1.64848	0.331181	0.366272
86	27.65	390	gi|224069714|ref|XM_002192801.1| PREDICTED: Taeniopygia guttata similar to CREB binding protein (LOC100227395), mRNA	3.07391e-47	XM_002192801.1	Alpha	A	341940549	56	2e-17	86.3	Mus musculus	HTML	0.430769	37.1754	PASS	P45481.3	genomic	Medium	M	252	CDS	Homology	No Right	137	0	Regulation of chromatin, general transcription and zygotic gene expression	nejire	nej	Manual	nejire	nej	Partial CDS	similar to AA sequence	UniProt:P45481.3	YES	24.4859	4064050	3025290	5102800	45.5901	3133340	2546410	3720270	88	191	1.62489	0.328467	0.375217
87	104.61	1030	gi|148298855|ref|NM_001098275.1| Bombyx mori NIF3-like protein (LOC767622), mRNA >gi|114384169|gb|DQ904010.1| Bombyx mori NIF3-like protein mRNA, complete cds	5.0852e-37	NM_001098275.1	Alpha	B	148298856	214	5e-104	375	Bombyx mori	HTML	0.623301	233.738	PASS	NP_001091745.1	genomic	High	M	888	CDS	Homology	Complete	41	98	.	.	.		NIF3-like protein	PACG87	Complete CDS	similar to AA sequence	RefSeq:NP_001091745.1	YES	83.4752	13854800	13276000	14433600	15.4422	1061320	958235	1164400	2335	433	4.88876	0.0139913	3.70645
88	268.02	492	gi|123477794|ref|XM_001322028.1| Trichomonas vaginalis G3 hypothetical protein (TVAG_259210) partial mRNA	0.00106372	XM_001322028.1	Beta	E	242018517	40	4.6	29.3	Pediculus humanus corporis	HTML	0.243902	7.14634	FAIL	XP_002429721.1	genomic	Fail	M	285	CDS	Novel	Complete	153	51	.	.	.		Uncharacterized protein PACG88	PACG88	Complete CDS	ab initio prediction:EMBOSS:5.0	.	YES	721.225	119705000	114982000	124429000	31.7238	2180330	1770110	2590550	3296	144	6.99136	0.000761782	5.77879
89	150.1	261	gi|147777088|emb|AM456886.2| Vitis vinifera contig VV78X038090.14, whole genome shotgun sequence	0.273806	AM456886.2	Beta	E	157110394	32	0.84	30.8	Aedes aegypti	HTML	0.367816	11.3287	FAIL	.	genomic	Fail	.	261	unsure	.	No Feature	0	0	.	.	.		F-actin-capping protein subunit alpha	PACG89	Partial mRNA	.	.	NO	326.169	54135900	50536800	57734900	40.0052	2749500	2227560	3271440	903	110	5.52371	0.00438076	4.29934
90	62.05	206	gi|115292251|emb|CR318595.21| Zebrafish DNA sequence from clone CH211-57B15 in linkage group 21, complete sequence	0.724126	CR318595.21	Beta	D	74606439	27	1.4	30.4	Kluyveromyces lactis NRRL Y-1140	HTML	0.393204	11.9534	FAIL	.	genomic	Fail	.	206	unsure	.	No Feature	0	0	.	.	.		ASTRA-associated protein 1	PACG90	Partial mRNA	.	.	NO	96.0024	15934000	13106200	18761800	162.524	11170000	9646440	12693600	119	196	1.75122	0.277237	0.512479
91	719.25	646	gi|296001655|gb|EZ594033.1| TSA: Striacosta albicosta stalb_01_00014172 mRNA sequence	4.33783e-29	EZ594033.1	Alpha	B	157135497	116	5e-40	161	Aedes aegypti	HTML	0.5387	86.7307	PASS	XP_001663469.1	genomic	High	M	504	CDS	Homology	Complete	116	23	.	.	.		translocon-associated protein	PACG91	Complete CDS	similar to AA sequence	RefSeq:XP_001663469.1	YES	590.879	98071100	95751200	100391000	322.553	22168600	21458800	22878400	8068	4134	3.32358	0.148017	2.14531
92	49.23	353	gi|238660591|emb|FN357389.1| Schistosoma mansoni genome sequence supercontig Smp_scaff000098	0.00258348	FN357389.1	Beta	D	1170603	32	0.17	33.5	Schizosaccharomyces pombe 972h-	HTML	0.271955	9.11048	FAIL	Q09690.1	genomic	Fail	S	228	CDS	Novel	No Left	0	121	.	.	.		Uncharacterized protein PACG92	PACG92	Partial CDS	ab initio prediction:EMBOSS:5.0	.	YES	68.6097	11387500	9358550	13416500	97.4694	6698930	5697520	7700330	199	257	1.97955	0.223418	0.765448
93	35.89	947	gi|118777403|ref|XM_307911.3| Anopheles gambiae str. PEST AGAP002269-PA (AgaP_AGAP002269) mRNA, complete cds	5.67775e-36	XM_307911.3	Alpha	B	242017440	260	8e-125	445	Pediculus humanus corporis	HTML	0.823654	366.526	PASS	XP_002429196.1	genomic	High	M	918	CDS	Homology	No Right	29	0	.	.	.		Acidic fibroblast growth factor intracellular-binding protein	PACG93	Partial CDS	similar to AA sequence	RefSeq:XP_002429196.1	YES	16.0169	2658410	2410240	2906570	14.7258	1012080	913546	1110620	470	425	2.63497	0.133652	1.39324
94	93.41	218	gi|295987684|gb|EZ580062.1| TSA: Striacosta albicosta stalb_01_00000199 mRNA sequence	3.07957e-31	EZ580062.1	Beta	F	156553090	58	5e-06	50.4	Nasonia vitripennis	HTML	0.798165	40.2275	PASS	XP_001599296.1	mitochondrion	High	.	192	CDS	Homology	No Feature	0	0	.	.	.		PREDICTED: mitochondrial import inner membrane translocase subunit Tim22-like	PACG94	Partial mRNA	.	.	YES	434.772	72161400	65395400	78927300	108.932	7486730	6084340	8889130	416	91	4.34664	0.0179917	3.26882
95	256.73	1156	gi|114051935|ref|NM_001046974.1| Bombyx mori serine/threonine protein phosphatase 6 (LOC732977), mRNA >gi|95102893|gb|DQ443299.1| Bombyx mori serine/threonine protein phosphatase 6 mRNA, complete cds	0	NM_001046974.1	Alpha	B	114051936	295	1e-169	594	Bombyx mori	HTML	0.765571	454.749	PASS	NP_001040439.1	genomic	High	M	918	CDS	Homology	Complete	152	83	.	.	.		serine/threonine protein phosphatase 6	PACG95	Complete CDS	similar to AA sequence	RefSeq:NP_001040439.1	YES	214.745	35642300	34733600	36551000	34.7905	2391100	2239650	2542550	6718	1045	5.05417	0.0185997	3.89784
96	37.55	373	gi|195572221|ref|XM_002104059.1| Drosophila simulans GD18630 (Dsim\GD18630), mRNA	8.39256e-29	XM_002104059.1	Beta	F	58382783	99	8e-42	169	Anopheles gambiae str. PEST	HTML	0.796247	134.566	PASS	XP_312173.2	genomic	High	S	372	CDS	Homology	Partial	0	0	.	.	.		DnaJ homolog subfamily C member 3	Protein kinase inhibitor p58	Partial CDS	similar to AA sequence	RefSeq:XP_312173.2	YES	31.1389	5168290	4453290	5883290	24.1364	1658860	1398190	1919520	206	162	2.86109	0.0890786	1.63949
97	36.7	732	gi|22093653|dbj|AP003806.3| Oryza sativa Japonica Group genomic DNA, chromosome 7, BAC clone:OJ1103_E04	0.0688585	AP003806.3	Alpha	B	157141359	76	1e-10	64.7	Aedes aegypti	HTML	0.311475	20.1525	PASS	XP_001647711.1	genomic	Medium	M	621	CDS	Homology	No Right	111	0	.	.	.		hypothetical protein AaeL	PACG97	Partial CDS	similar to AA sequence	RefSeq:XP_001647711.1	YES	28.5506	4738690	4305650	5171720	9.59633	659542	555583	763500	526	172	3.96965	0.0262607	2.84495
98	76.61	861	gi|295992417|gb|EZ584795.1| TSA: Striacosta albicosta stalb_01_00004932 mRNA sequence	1.05886e-63	EZ584795.1	Alpha	A	317376178	179	3e-72	270	Xenopus (Silurana) tropicalis	HTML	0.623693	168.397	PASS	A4QNE0.1	genomic	High	M	792	CDS	Homology	No Right	67	0	.	.	.		Golgi to ER traffic protein 4 homolog	PACG98	Partial CDS	similar to AA sequence	UniProt:A4QNE0.1	YES	39.9285	6627130	6195510	7058750	30.2745	2080720	1925090	2236350	948	708	2.81197	0.137571	1.6713
99	25.65	406	gi|239787458|emb|FP312978.1| uncultured bacterial clone mtbg100 complete sequence	0.447327	FP312978.1	Beta	F	307182689	51	5e-09	60.5	Camponotus floridanus	HTML	0.376847	22.7993	PASS	EFN69814.1	genomic	Medium	S	405	CDS	Homology	Partial	0	0	.	.	.		Single Ig IL-1-related receptor	PACG99	Partial CDS	similar to AA sequence	UniProt:EFN69814.1	YES	20.5664	3413510	2524710	4302310	45.3158	3114490	2568170	3660810	88	189	1.29107	0.42951	0.13226
100	96.83	867	gi|295990009|gb|EZ582387.1| TSA: Striacosta albicosta stalb_01_00002524 mRNA sequence	5.15633e-131	EZ582387.1	Alpha	B	170046279	157	2e-72	270	Culex quinquefasciatus	HTML	0.543253	146.678	PASS	XP_001850699.1	genomic	High	M	621	CDS	Homology	Complete	193	50	.	.	.		GXIVsPLA2	PACG100	Complete CDS	similar to AA sequence	RefSeq:XP_001850699.1	YES	96.5594	16026500	15230100	16822800	10.3116	708700	600937	816463	1982	194	5.64359	0.00392283	4.49914
101	31.21	506	gi|260815085|ref|XM_002602259.1| Branchiostoma floridae hypothetical protein, mRNA	2.93401e-55	XM_002602259.1	Alpha	A	251757431	104	1e-55	213	Homo sapiens	HTML	0.616601	131.336	PASS	Q8N2K1.3	genomic	High	M	345	CDS	Homology	No Right	161	0	.	.	.		Ubiquitin-conjugating enzyme E2 J2	NCUBE-2	Partial CDS	similar to AA sequence	UniProt:Q8N2K1.3	YES	10.7369	1782050	1329410	2234690	38.2717	2630360	2276480	2984230	93	319	0.617749	0.693754	-0.561722
102	40.8	758	gi|147776566|emb|AM442452.2| Vitis vinifera contig VV78X189327.4, whole genome shotgun sequence	0.0058634	AM442452.2	Alpha	B	170036119	112	3e-25	113	Culex quinquefasciatus	HTML	0.443272	50.0897	PASS	XP_001845913.1	genomic	High	M	681	CDS	Homology	No Right	75	0	.	.	.		Importin subunit alpha-2	PACG102	Partial CDS	similar to AA sequence	RefSeq:XP_001845913.1	YES	27.0112	4483180	4089220	4877140	12.9841	892381	779276	1005490	545	250	3.54981	0.0445411	2.32879
103	27.87	262	gi|82524245|emb|CT009718.13| Mouse DNA sequence from clone RP23-95L9 on chromosome 13, complete sequence	0.275013	CT009718.13	Beta	F	312371909	18	1.2	32.7	Anopheles darlingi	HTML	0.206107	6.73969	FAIL	.	genomic	Fail	.	262	unsure	.	No Feature	0	0	.	.	.		hypothetical protein AND	PACG103	Partial mRNA	.	.	NO	15.6814	2602730	1817980	3387480	54.8851	3772170	3164230	4380110	41	150	0.649229	0.685771	-0.535369
104	193.59	290	gi|227300467|emb|FN361929.1| Schistosoma mansoni genome sequence supercontig Smp_scaff004638	0.308786	FN361929.1	Beta	E	241680395	29	1.8	29.6	Ixodes scapularis	HTML	0.3	8.88	FAIL	XP_002412684.1	genomic	Fail	M	243	CDS	Novel	No Right	45	0	.	.	.		Uncharacterized protein PACG104	PACG104	Partial CDS	ab initio prediction:EMBOSS:5.0	.	YES	565.721	93895600	88619800	99171400	11.6091	797877	484924	1110830	1441	32	8.06031	0.00206604	6.87875
105	78.07	1259	gi|291045213|ref|NM_001046858.2| Bombyx mori isopentenyl-diphosphate delta isomerase (Ippi), mRNA >gi|146424703|dbj|AB274994.1| Bombyx mori IPPI_Bm mRNA for isopentenyl diphosphate isomerase, complete cds	2.31935e-156	NM_001046858.2	Alpha	B	291045214	241	5e-131	465	Bombyx mori	HTML	0.574265	267.033	PASS	NP_001040323.2	genomic	High	M	756	CDS	Homology	Complete	110	390	.	.	.		isopentenyl-diphosphate delta isomerase	PACG105	Complete CDS	similar to AA sequence	RefSeq:NP_001040323.2	YES	24.6649	4093760	3743690	4443840	52.9372	3638290	3425920	3850660	870	1720	1.33592	0.471304	0.170166
106	66.87	750	gi|114051917|ref|NM_001046975.1| Bombyx mori coenzyme Q4-like protein (LOC732978), mRNA >gi|95102897|gb|DQ443301.1| Bombyx mori coenzyme Q4-like protein mRNA, complete cds	9.14778e-102	NM_001046975.1	Alpha	A	121958913	193	6e-103	372	Bombyx mori	HTML	0.772	287.184	PASS	Q1HPV1.1	mitochondrion	High	M	681	CDS	Homology	No Right	68	0	.	.	.		Ubiquinone biosynthesis protein COQ4 homolog	PACG106	Partial CDS	similar to AA sequence	UniProt:Q1HPV1.1	YES	45.5749	7564290	7052560	8076020	21.1709	1455050	1310620	1599470	902	408	3.48833	0.0592264	2.37814
107	79.45	208	gi|15778721|gb|AC079340.8| Homo sapiens BAC clone RP11-18H21 from 4, complete sequence	0.209878	AC079340.8	Beta	F	346471367	25	2	32	Amblyomma maculatum	HTML	0.360577	11.5385	FAIL	.	genomic	Fail	.	208	unsure	.	No Feature	0	0	.	.	.		Ciliary neurotrophic factor receptor subunit alpha	CNTF receptor subunit alpha	Partial mRNA	.	.	NO	34.4171	5712390	4045910	7378860	294.235	20222300	18204600	22240000	47	393	-0.67477	0.667027	-1.82378
108	62.41	437	gi|19033424|gb|AC107204.4| Homo sapiens 3p BAC RP11-655A17 (Roswell Park Cancer Institute Human BAC Library) complete sequence	1.69179	AC107204.4	Beta	D	74796184	30	7.3	28.5	Solenopsis invicta	HTML	0.20595	5.86957	FAIL	.	genomic	Fail	.	437	unsure	.	No Feature	0	0	.	.	.		Vitellogenin receptor	SiVgR	Partial mRNA	.	.	NO	36.9497	6132730	5475190	6790260	40.1775	2761340	2477420	3045260	342	358	2.40435	0.161197	1.15116
109	79.61	1107	gi|148298700|ref|NM_001098276.1| Bombyx mori hypothetical LOC767623 (LOC767623), mRNA >gi|114384167|gb|DQ904009.1| Bombyx mori unknown mRNA	2.48094e-98	NM_001098276.1	Alpha	B	148298701	228	6e-112	402	Bombyx mori	HTML	0.617886	248.39	PASS	NP_001091746.1	genomic	High	M	789	CDS	Homology	Complete	162	153	.	.	.		Protein IMPACT	PACG109	Complete CDS	similar to AA sequence	RefSeq:NP_001091746.1	YES	52.0912	8645850	8151600	9140100	28.5991	1965570	1813930	2117220	1490	809	3.21383	0.0956849	2.13706
110	173.37	515	gi|295991662|gb|EZ584040.1| TSA: Striacosta albicosta stalb_01_00004177 mRNA sequence	5.39664e-90	EZ584040.1	Beta	E	45549332	84	4e-46	182	Drosophila melanogaster	HTML	0.48932	89.0563	PASS	NP_572359.2	genomic	High	S	258	CDS	Homology	No Left	0	253	.	.	.		E3 ubiquitin-protein ligase ZNRF2	PACG110	Partial CDS	similar to AA sequence	RefSeq:NP_572359.2	YES	453.042	75193600	70879200	79508100	72.3375	4971650	4257760	5685540	2067	262	5.10018	0.00741834	3.91881
111	20.75	286	gi|56292513|emb|BX323578.20| Zebrafish DNA sequence from clone DKEYP-81D2 in linkage group 14, complete sequence	0.303961	BX323578.20	Beta	D	170652915	29	1.8	30	Saccharomyces cerevisiae YJM789	HTML	0.304196	9.12587	FAIL	.	genomic	Fail	.	286	unsure	.	No Feature	0	0	.	.	.		CCR4-NOT transcriptional complex subunit CAF120	PACG111	Partial mRNA	.	.	NO	6.95145	1153770	692261	1615280	36.7037	2522590	2083460	2961720	25	132	0.0323966	0.984685	-1.12855
112	29.76	361	gi|12044672|emb|AL512348.8| Human DNA sequence from clone RP11-361M3 on chromosome 1, complete sequence	0.0322651	AL512348.8	Beta	E	242005859	29	1.4	30	Pediculus humanus corporis	HTML	0.240997	7.22992	FAIL	XP_002423777.1	genomic	Fail	M	240	CDS	Novel	Complete	11	107	.	.	.		Uncharacterized protein PACG112	PACG112	Complete CDS	ab initio prediction:EMBOSS:5.0	.	YES	10.2053	1693830	971579	2416080	84.8898	5834350	4971780	6696930	32	253	-0.512323	0.758385	-1.78428
113	43.5	985	gi|296341116|gb|EZ604301.1| TSA: Sarcophaga crassipalpis HAHN.FLY.5504.C1 mRNA sequence	9.37232e-40	EZ604301.1	Alpha	B	24585081	228	1e-109	394	Drosophila melanogaster	HTML	0.694416	273.6	PASS	NP_609923.2	mitochondrion	High	M	876	CDS	Homology	Complete	72	34	.	.	.		L-2-hydroxyglutarate dehydrogenase	PACG113	Complete CDS	similar to AA sequence	RefSeq:NP_609923.2	YES	27.9866	4645070	4306970	4983170	10.7869	741366	654446	828285	794	306	3.82099	0.035919	2.64744
114	28.04	376	gi|170058950|ref|XM_001865114.1| Culex quinquefasciatus E3 ubiquitin-protein ligase Nedd-4, mRNA	3.83386e-90	XM_001865114.1	Alpha	B	307198538	109	4e-57	218	Harpegnathos saltator	HTML	0.869681	189.59	PASS	EFN79423.1	genomic	High	M	360	CDS	Homology	No Right	15	0	.	.	.		E3 ubiquitin-protein ligase Nedd-4	PACG114	Partial CDS	similar to AA sequence	UniProt:EFN79423.1	YES	10.0654	1670600	1252950	2088250	31.6115	2172610	1866130	2479100	64	193	0.919395	0.55942	-0.379063
115	50.77	988	gi|170047898|ref|XM_001851390.1| Culex quinquefasciatus stromal antigen, mRNA	3.06538e-90	XM_001851390.1	Alpha	B	170047899	208	7e-94	342	Culex quinquefasciatus	HTML	0.631579	216	PASS	XP_001851442.1	genomic	High	M	798	CDS	Homology	No Right	190	0	.	.	.		stromal antigen	PACG115	Partial CDS	similar to AA sequence	RefSeq:XP_001851442.1	YES	25.6107	4250730	3906800	4594670	23.3472	1604620	1468640	1740600	711	624	2.65485	0.14305	1.40548
116	196.45	1411	gi|110761071|ref|XR_015059.1| PREDICTED: Apis mellifera similar to selenide,water dikinase CG8553-PA, isoform A (LOC410258), mRNA	0	XR_015059.1	Alpha	B	112983862	399	0	828	Bombyx mori	HTML	0.848335	702.421	PASS	NP_001037388.1	genomic	High	M	1206	CDS	Homology	Complete	105	97	Maternal effect genes II - Early embryogenesis and germ cell formation	Selenide,water dikinase	SelD	Manual	Selenide,water dikinase	SelD	Complete CDS	similar to AA sequence	RefSeq:NP_001037388.1	YES	44.453	7378100	7028930	7727260	129.476	8898710	8651960	9145470	1914	5387	0.94511	0.666373	-0.270347
117	122.95	783	gi|295991649|gb|EZ584027.1| TSA: Striacosta albicosta stalb_01_00004164 mRNA sequence	1.16696e-81	EZ584027.1	Alpha	B	170057772	82	2e-34	142	Culex quinquefasciatus	HTML	0.314176	44.613	PASS	XP_001864630.1	genomic	High	M	342	CDS	Homology	No Right	440	0	.	.	.		Retrograde Golgi transport protein RGP1 homolog	PACG117	Partial CDS	similar to AA sequence	RefSeq:XP_001864630.1	YES	194.569	32293600	30347100	34240100	33.7535	2319830	1984120	2655550	2141	312	4.97624	0.00850472	3.79916
118	35.56	243	gi|15375135|gb|AC009082.7| Homo sapiens chromosome 16 clone RP11-354N7, complete sequence	0.252095	AC009082.7	Beta	E	20151469	16	9.1	27.3	Drosophila melanogaster	HTML	0.197531	5.39259	FAIL	.	genomic	Fail	.	243	unsure	.	No Feature	0	0	.	.	.		Transmembrane protein 184A	PACG118	Partial mRNA	.	.	NO	67.4222	11190400	9369080	13011700	36.1669	2485690	1933320	3038070	150	79	3.36242	0.0624757	2.17054
119	36.27	325	gi|147784088|emb|AM457786.2| Vitis vinifera contig VV78X104906.7, whole genome shotgun sequence	0.000675008	AM457786.2	Beta	D	75334108	24	6.9	28.1	Arabidopsis thaliana	HTML	0.221538	6.22523	FAIL	Q9FN92.1	genomic	Fail	S	231	CDS	Novel	No Left	0	91	.	.	.		Uncharacterized protein PACG119	PACG119	Partial CDS	ab initio prediction:EMBOSS:5.0	.	YES	76.2884	12662000	10566100	14757800	8.36037	574596	287298	861894	268	41	5.62915	0.0552131	4.46181
120	130.36	310	gi|10045276|emb|AL136131.15| Human DNA sequence from clone RP1-261G23 on chromosome 6p12.2-21.1 Contains the KIAA0110 gene, the FLJ30845 gene, the MRPS18A gene for mitochondrial ribosomal protein S18A, a pseudogene similar to OPA-interacting protein (OIP21) a novel gene, the VEGF gene for vascular endothelial growth factor and two CpG islands, complete sequence	1.16197	AL136131.15	Beta	E	242013108	26	2.4	29.3	Pediculus humanus corporis	HTML	0.251613	7.37226	FAIL	XP_002427257.1	genomic	Fail	M	228	CDS	Novel	Complete	9	70	.	.	.		Uncharacterized protein PACG120	PACG120	Complete CDS	ab initio prediction:EMBOSS:5.0	.	YES	320.723	53232100	48845300	57618900	169.891	11676300	10354300	12998400	706	354	3.39203	0.0574194	2.18871
121	182.61	436	gi|6560662|gb|AF117587.1|AF117587 Manduca sexta clone pMsmaC68 unknown mRNA	3.24917e-60	AF117587.1	Alpha	A	25453313	79	6e-41	164	Manduca sexta	HTML	0.543578	89.1468	PASS	Q9U501.1	genomic	High	M	246	CDS	Homology	Complete	69	118	.	.	.		Transcription elongation factor 1 homolog	PACG121	Complete CDS	similar to AA sequence	UniProt:Q9U501.1	YES	577.186	95798600	90568400	101029000	101.072	6946540	6040250	7852820	1830	257	4.98018	0.00914918	3.78564
122	247.03	250	gi|187466983|emb|CU469462.9| Zebrafish DNA sequence from clone DKEY-100O15 in linkage group 17, complete sequence	0.0746455	CU469462.9	Beta	E	307202796	23	5.3	28.1	Harpegnathos saltator	HTML	0.276	7.7556	FAIL	.	genomic	Fail	.	250	unsure	.	No Feature	0	0	.	.	.		S1 RNA-binding domain-containing protein 1	PACG122	Partial mRNA	.	.	NO	550.097	91302400	86319500	96285200	113.87	7826090	6887330	8764850	1297	270	4.72313	0.0133507	3.54429
123	39.97	1148	gi|289743058|gb|EZ424001.1| TSA: Glossina morsitans morsitans GM-6320 mRNA sequence	0.000741277	EZ424001.1	Alpha	A	30913424	109	2e-37	154	Drosophila melanogaster	HTML	0.284843	43.8659	PASS	Q9VH39.1	genomic	High	M	645	CDS	Homology	Complete	117	383	.	.	.		Protein NDUFAF4 homolog	PACG123	Complete CDS	similar to AA sequence	UniProt:Q9VH39.1	YES	14.2638	2367430	2069750	2665110	24.6374	1693290	1531290	1855300	419	783	1.64782	0.327115	0.483493
124	105.97	276	gi|119359620|emb|CU302334.1| Medicago truncatula chromosome 5 clone mth2-5j11, COMPLETE SEQUENCE	0.291899	CU302334.1	Beta	D	50401144	32	9.1	27.7	Hordeum vulgare	HTML	0.347826	9.63478	FAIL	.	genomic	Fail	.	276	unsure	.	No Feature	0	0	.	.	.		Ent-kaurenoic acid oxidase 1	PACG124	Partial mRNA	.	.	NO	197.672	32808600	30222900	35394300	27.9319	1919720	1517230	2322200	629	91	5.26058	0.00655562	4.09511
125	109.03	2313	gi|118130653|ref|NM_019787.3| Mus musculus SEC23B (S. cerevisiae) (Sec23b), mRNA	0	NM_019787.3	Alpha	B	242021485	676	0	1317	Pediculus humanus corporis	HTML	0.876783	1154.72	PASS	XP_002431175.1	genomic	High	M	2220	CDS	Homology	No Right	92	0	.	.	.		protein transport protein Sec23A	PACG125	Partial CDS	similar to AA sequence	RefSeq:XP_002431175.1	YES	8.06319	1338290	1233390	1443190	73.7826	5070970	4939560	5202370	650	6029	-0.698384	0.736805	-1.92187
126	49.67	1054	gi|295990744|gb|EZ583122.1| TSA: Striacosta albicosta stalb_01_00003259 mRNA sequence	5.18961e-113	EZ583122.1	Alpha	B	112982715	282	7e-141	498	Bombyx mori	HTML	0.802657	399.723	PASS	NP_001037686.1	genomic	High	M	1026	CDS	Homology	No Right	26	0	.	.	.		aspartylglucosaminidase	PACG126	Partial CDS	similar to AA sequence	RefSeq:NP_001037686.1	YES	13.9187	2310160	2094500	2525810	27.1096	1863200	1738570	1987830	472	900	1.50198	0.405785	0.31021
127	41.33	750	gi|158289114|ref|XM_310886.4| Anopheles gambiae str. PEST AGAP000240-PA (AgaP_AGAP000240) mRNA, partial cds	1.76906e-66	XM_310886.4	Alpha	B	325197114	171	8e-88	321	Bombyx mori	HTML	0.684	219.564	PASS	NP_001191410.1	genomic	High	M	564	CDS	Homology	No Right	184	0	.	.	.		high temperature requirement protein A2	PACG127	Partial CDS	similar to AA sequence	RefSeq:NP_001191410.1	YES	14.6925	2438580	2104400	2772760	26.0739	1792020	1607680	1976370	291	524	1.67242	0.312748	0.444455
128	39.71	566	gi|113194556|gb|AE013599.4| Drosophila melanogaster chromosome 2R, complete sequence	0.640244	AE013599.4	Alpha	B	157412314	102	2e-42	169	Bombyx mori	HTML	0.540636	91.3675	PASS	NP_001098698.1	genomic	High	M	426	CDS	Homology	No Right	139	0	.	.	.		adenosine deaminase related growth factor	PACG128	Partial CDS	similar to AA sequence	RefSeq:NP_001098698.1	YES	35.2935	5857850	5199670	6516030	16.9313	1163660	974889	1352430	387	196	3.57875	0.0396974	2.3317
129	39.59	487	gi|67479266|ref|XM_649923.1| Entamoeba histolytica HM-1:IMSS pumilio family RNA-binding protein, mRNA	0.156143	XM_649923.1	Beta	E	167860164	61	0.002	40.4	Bombyx mori	HTML	0.37577	15.1811	FAIL	NP_001108116.1	genomic	Fail	M	375	CDS	Novel	Complete	87	22	.	.	.		Uncharacterized protein PACG129	PACG129	Complete CDS	ab initio prediction:EMBOSS:5.0	.	YES	34.5401	5732800	4992700	6472900	20.4362	1404550	1168820	1640290	340	168	3.14827	0.0667715	2.02913
130	96.92	298	gi|116256606|gb|AC161400.3| Medicago truncatula chromosome 2 BAC clone mte1-50e22, complete sequence	0.0912333	AC161400.3	Beta	E	170032716	16	9	27.3	Culex quinquefasciatus	HTML	0.161074	4.39732	FAIL	.	genomic	Fail	.	298	unsure	.	No Feature	0	0	.	.	.		conserved hypothetical protein	PACG130	Partial mRNA	.	.	NO	91.3577	15163100	13580100	16746100	99.0746	6809250	6126610	7491880	359	396	2.31384	0.179683	1.155
131	158.43	772	gi|296003433|gb|EZ595811.1| TSA: Striacosta albicosta stalb_01_00015950 mRNA sequence	1.31422e-36	EZ595811.1	Alpha	B	157117730	106	5e-47	185	Aedes aegypti	HTML	0.411917	76.2047	PASS	XP_001658909.1	mitochondrion	High	M	516	CDS	Homology	Complete	224	29	.	.	.		mitochondrial ribosomal protein	PACG131	Complete CDS	similar to AA sequence	RefSeq:XP_001658909.1	YES	191.298	31750700	30456100	33045300	23.0575	1584710	1398590	1770820	2854	323	5.50818	0.00561404	4.3245
132	155.94	340	gi|163962992|gb|EU305740.1| Bombyx mori serine/threonine protein kinase Akt mRNA, partial cds	5.44343e-56	EU305740.1	Alpha	B	163962993	79	1e-34	143	Bombyx mori	HTML	0.697059	99.6794	PASS	ABY50539.1	genomic	High	M	273	CDS	Homology	Complete	53	11	Vitellogenesis, Lipid storage, ovarian maturation and hormonal regulation	Akt1	Akt1	Manual	Akt1	Akt1	Complete CDS	similar to AA sequence	UniProt:ABY50539.1	YES	324.489	53857100	50492700	57221600	76.8081	5278910	4601090	5956720	1116	255	4.59124	0.0140394	3.35082
133	608.77	1184	gi|114051356|ref|NM_001046907.1| Bombyx mori transgelin (LOC732906), mRNA >gi|95102665|gb|DQ443182.1| Bombyx mori transgelin mRNA, complete cds	2.17904e-137	NM_001046907.1	Alpha	B	114051357	172	1e-96	350	Bombyx mori	HTML	0.435811	152.534	PASS	NP_001040372.1	genomic	High	M	564	CDS	Homology	Complete	173	444	.	.	.		transgelin	PACG133	Complete CDS	similar to AA sequence	RefSeq:NP_001040372.1	YES	591.492	98172900	96052600	100293000	327.924	22537800	21884000	23191500	12096	6761	3.3124	0.156105	2.12298
134	72.12	523	gi|15485127|emb|AL354803.24| Human DNA sequence from clone RP11-539I23 on chromosome 13 Contains the 5' end of a novel gene, complete sequence	0.168579	AL354803.24	Beta	D	1175418	33	0.78	32.3	Schizosaccharomyces pombe 972h-	HTML	0.189293	6.11415	FAIL	.	genomic	Fail	.	523	unsure	.	No Feature	0	0	.	.	.		Protein ste16	PACG134	Partial mRNA	.	.	NO	47.5996	7900350	7261650	8539060	29.1664	2004570	1797540	2211600	599	371	3.17859	0.0763592	1.97862
135	209.37	699	gi|112983861|ref|NM_001043923.1| Bombyx mori selenophosphate synthetase 1 (Sps1), mRNA >gi|89892494|gb|DQ202318.2| Bombyx mori selenophosphate synthetase (sps1) mRNA, complete cds	1.44352e-16	NM_001043923.1	Beta	E	170037794	27	0.84	32.7	Culex quinquefasciatus	HTML	0.11588	3.78927	FAIL	.	genomic	Fail	.	699	unsure	.	No Feature	0	0	.	.	.		zinc finger protein 266	PACG135	Partial mRNA	.	.	NO	67.2455	11161100	10550800	11771300	126.299	8680340	8334020	9026650	1312	2508	1.54166	0.455139	0.362656
136	24.18	523	gi|262073147|gb|AC238599.1| Carica papaya BAC clone 46O19, complete sequence	0.0482986	AC238599.1	Beta	E	241786408	30	2.4	30.4	Ixodes scapularis	HTML	0.172084	5.23136	FAIL	.	genomic	Fail	.	523	unsure	.	No Feature	0	0	.	.	.		innexin	PACG136	Partial mRNA	.	.	NO	2.33332	387272	245860	528684	23.3332	1603650	1418480	1788830	30	261	-0.818846	0.607345	-2.04994
137	61.6	454	gi|218756063|gb|CP001197.1| Desulfovibrio vulgaris str. 'Miyazaki F', complete genome	0.000279419	CP001197.1	Beta	E	307193792	28	2e-07	53.1	Harpegnathos saltator	HTML	0.185022	9.82467	FAIL	EFN76465.1	genomic	Low	.	93	CDS	Homology	No Feature	0	0	.	.	.		Signal transducing adapter molecule 1	PACG137	Partial mRNA	.	.	YES	2149.13	356702000	303675000	409729000	1	1	1	1	671	48	1.79769e+308	0.115956	28.4101
138	30.05	626	gi|110755458|ref|XM_623520.2| PREDICTED: Apis mellifera similar to frizzled 7 (LOC551124), mRNA	4.47315e-111	XM_623520.2	Alpha	B	307211566	186	6e-95	345	Harpegnathos saltator	HTML	0.891374	307.524	PASS	EFN87644.1	genomic	High	M	618	CDS	Homology	No Right	8	0	Cytoskeleton and actomyosin contractile ring assembly	frizzled-7	fz7	Manual	frizzled-7	fz7	Partial CDS	similar to AA sequence	UniProt:EFN87644.1	YES	5.88333	976486	779206	1173770	23.2932	1600910	1438360	1763450	98	383	0.538223	0.735068	-0.713221
139	128.21	264	gi|115354065|emb|CT827812.2| Pan troglodytes chromosome X clone CH251-128L01 map Xq28, complete sequence	0.00652441	CT827812.2	Beta	D	209574316	20	0.13	33.9	Mus musculus	HTML	0.227273	7.70455	FAIL	.	genomic	Fail	.	264	unsure	.	No Feature	0	0	.	.	.		Zinc finger CCHC domain-containing protein 24	PACG139	Partial mRNA	.	.	NO	258.3	42871400	39721500	46021200	42.1786	2898870	2371800	3425940	719	118	5.03116	0.0078549	3.88645
140	79.05	276	gi|261326347|emb|FN554965.1| Trypanosoma brucei gambiense DAL972 chromosome 2, complete sequence	0.00686481	FN554965.1	Beta	F	195379744	23	1.2	32.7	Drosophila virilis	HTML	0.25	8.175	FAIL	.	genomic	Fail	.	276	unsure	.	No Feature	0	0	.	.	.		Neuronal membrane glycoprotein M6-b	M6b	Partial mRNA	.	.	NO	41.7443	6928520	5740290	8116750	135.669	9324340	8437310	10211400	135	435	0.783384	0.628922	-0.428454
141	18.7	223	gi|170048219|ref|XM_001870624.1| Culex quinquefasciatus g-protein signalling modulator, mRNA	1.10311e-49	XM_001870624.1	Beta	E	170048220	72	7e-35	144	Culex quinquefasciatus	HTML	0.96861	139.48	PASS	XP_001870659.1	genomic	High	S	219	CDS	Homology	Partial	0	0	.	.	.		g-protein signalling modulator	PACG141	Partial CDS	similar to AA sequence	RefSeq:XP_001870659.1	YES	22.2931	3700090	2466730	4933460	45.2054	3106900	2379630	3834170	38	70	1.55287	0.388011	0.252085
142	110.33	203	gi|58331755|emb|BX511155.25| Zebrafish DNA sequence from clone DKEY-56D18 in linkage group 19 Contains the gene for a novel protein (zgc:55517), the gene for a novel protein similar to vertebrate steroid-5-alpha-reductase, alpha polypeptide 1 (3-oxo-5 alpha-steroid delta 4-dehydrogenase alpha 1) (SRD5A1), the 5' end of the gene for a novel protein similar to vertebrate polymerase (DNA directed) s…	0.00479402	BX511155.25	Beta	E	241563574	40	2e-11	65.9	Ixodes scapularis	HTML	0.591133	38.9557	PASS	XP_002401662.1	genomic	Medium	S	201	CDS	Homology	Partial	0	0	.	.	.		histone deacetylase complex	PACG142	Partial CDS	similar to AA sequence	RefSeq:XP_002401662.1	YES	270.665	44923700	39853300	49994100	204.292	14040700	12216600	15864800	294	238	2.90124	0.088049	1.67786
143	157.76	1119	gi|114052646|ref|NM_001047022.1| Bombyx mori trafficking protein particle complex 6b (LOC733029), mRNA >gi|95103095|gb|DQ443400.1| Bombyx mori trafficking protein particle complex 6b mRNA, complete cds	2.67858e-104	NM_001047022.1	Alpha	B	114052647	153	4e-86	315	Bombyx mori	HTML	0.410188	129.209	PASS	NP_001040487.1	genomic	High	M	474	CDS	Homology	Complete	228	414	.	.	.		trafficking protein particle complex 6b	PACG143	Complete CDS	similar to AA sequence	RefSeq:NP_001040487.1	YES	202.895	33675600	32243200	35107900	71.486	4913130	4561060	5265190	3665	932	3.94174	0.050959	2.77699
144	118.7	383	gi|284793751|gb|AC171144.4| Mustela putorius furo clone CH237-84G22, complete sequence	0.000232071	AC171144.4	Beta	E	112984382	26	2.4	29.3	Bombyx mori	HTML	0.203655	5.9671	FAIL	.	genomic	Fail	.	383	unsure	.	No Feature	0	0	.	.	.		cell division cycle 2	PACG144	Partial mRNA	.	.	NO	143.154	23760000	22286500	25233600	21.1978	1456900	1222100	1691700	974	153	5.21947	0.00613997	4.02756
145	240.51	703	gi|295999209|gb|EZ591587.1| TSA: Striacosta albicosta stalb_01_00011725 mRNA sequence	9.14839e-51	EZ591587.1	Alpha	B	87248359	97	4e-48	187	Bombyx mori	HTML	0.41394	77.4068	PASS	ABD36232.1	genomic	High	M	354	CDS	Homology	Complete	129	217	.	.	.		ribosomal protein S33	PACG145	Complete CDS	similar to AA sequence	UniProt:ABD36232.1	YES	401.371	66617600	63930300	69305000	85.075	5847080	5334750	6359410	3595	749	4.68467	0.019655	3.51012
146	101.38	443	gi|121491530|emb|AM408590.1| Mycobacterium bovis BCG Pasteur 1173P2, complete genome	0.140943	AM408590.1	Alpha	B	304307735	64	5e-24	107	Bombyx mori	HTML	0.433409	46.3747	PASS	NP_001182007.1	genomic	High	M	261	CDS	Homology	No Right	180	0	.	.	.		R2D2 protein	PACG146	Partial CDS	similar to AA sequence	RefSeq:NP_001182007.1	YES	179.892	29857600	27184700	32530400	32.7971	2254090	1781510	2726680	1002	171	4.8876	0.0101439	3.72748
147	57.74	325	gi|11876041|emb|AL355821.9| Human DNA sequence from clone RP11-51A2 on chromosome 13 Contains a ribosomal protein L7 (RPL7) pseudogene, complete sequence	0.10018	AL355821.9	Beta	D	543716	27	5.3	28.5	Drosophila melanogaster	HTML	0.249231	7.10308	FAIL	.	genomic	Fail	.	325	unsure	.	No Feature	0	0	.	.	.		Protein phosphatase PP2A 55 kDa regulatory subunit	PR55	Partial mRNA	.	.	NO	61.0781	10137400	8978400	11296500	36.9263	2537890	2164710	2911070	289	181	3.17026	0.0640571	1.99799
148	41.58	380	gi|60098233|emb|CR926133.7| Zebrafish DNA sequence from clone DKEY-165C17 in linkage group 20, complete sequence	0.11918	CR926133.7	Beta	F	125775041	24	2.6	31.6	Drosophila pseudoobscura pseudoobscura	HTML	0.189474	5.98737	FAIL	XP_001358772.1	genomic	Fail	S	246	CDS	Novel	Partial	0	0	.	.	.		Uncharacterized protein PACG148	PACG148	Partial CDS	ab initio prediction:EMBOSS:5.0	.	YES	53.7618	8923120	7326900	10519300	68.8151	4729560	3981750	5477370	186	229	2.22997	0.173717	0.915842
149	43.1	213	gi|17154354|emb|AL606537.10| Human DNA sequence from clone RP11-53A1 on chromosome 1 Contains the 3' end of the PROX1 gene for prospero-related homeobox protein 1, complete sequence	0.0177229	AL606537.10	Beta	F	315075443	24	7.5	30	Ostrinia furnacalis	HTML	0.338028	10.1408	FAIL	.	genomic	Fail	.	213	unsure	.	No Feature	0	0	.	.	.		pheromone binding protein 4	PACG149	Partial mRNA	.	.	NO	142.285	23615800	20356500	26875100	25.7469	1769550	1195430	2343660	195	36	4.99751	0.0213492	3.7383
150	60.25	232	gi|57226924|gb|AE017345.1| Cryptococcus neoformans var. neoformans JEC21 chromosome 5, complete sequence	0.0196041	AE017345.1	Beta	F	321471931	29	0.53	33.9	Daphnia pulex	HTML	0.375	12.7125	FAIL	.	genomic	Fail	.	232	unsure	.	No Feature	0	0	.	.	.		Ubiquitin carboxyl-terminal hydrolase 34	PACG150	Partial mRNA	.	.	NO	111.344	18480300	15965400	20995100	87.1161	5987360	5066230	6908500	187	146	2.75582	0.101105	1.626
151	44.37	461	gi|1613791|gb|U57682.1|RCU57682 Rhodobacter capsulatus cosmids 143-147, complete sequence	0.0421623	U57682.1	Alpha	B	170030425	50	0.14	33.5	Culex quinquefasciatus	HTML	0.32538	10.9002	FAIL	XP_001843089.1	genomic	Fail	M	456	CDS	Novel	No Right	3	0	.	.	.		Uncharacterized protein PACG151	PACG151	Partial CDS	ab initio prediction:EMBOSS:5.0	.	YES	32.7201	5430720	4835510	6025920	20.143	1384400	1191020	1577780	328	207	3.21027	0.0611828	1.97188
152	251.89	738	gi|347424|gb|M74195.1|PMNKINDNA Phytomonas sp. kinetoplast DNA minicircle	0.0694521	M74195.1	Beta	E	157124820	30	3.5	30.8	Aedes aegypti	HTML	0.121951	3.7561	FAIL	.	genomic	Fail	.	738	unsure	.	No Feature	0	0	.	.	.		NADH dehydrogenase subunit 5	PACG152	Partial mRNA	.	.	NO	52.1502	8655640	8138130	9173140	174.72	12008200	11616000	12400500	1107	3758	0.72782	0.727458	-0.472308
153	36.61	1099	gi|110764767|ref|XM_001120561.1| PREDICTED: Apis mellifera similar to retinoblastoma-binding protein 6 isoform 2 (LOC724670), partial mRNA	4.17719e-51	XM_001120561.1	Alpha	B	307211160	178	1e-84	311	Harpegnathos saltator	HTML	0.485896	151.114	PASS	EFN87378.1	genomic	High	M	1026	CDS	Homology	No Right	72	0	Regulation of chromatin, general transcription and zygotic gene expression	RNA-binding protein 6	Rbp6	Manual	RNA-binding protein 6	Rbp6	Partial CDS	similar to AA sequence	UniProt:EFN87378.1	YES	1.48587	246618	176156	317080	29.02	1994500	1865560	2123450	49	1005	-1.80135	0.269719	-3.01568
154	100.8	258	gi|113524807|emb|AM260479.1| Ralstonia eutropha H16 chromosome 1	0.0221784	AM260479.1	Beta	D	74851351	24	8.9	27.7	Dictyostelium discoideum	HTML	0.27907	7.73023	FAIL	Q54ED7.1	genomic	Fail	S	213	CDS	Novel	No Left	0	32	.	.	.		Uncharacterized protein PACG154	PACG154	Partial CDS	ab initio prediction:EMBOSS:5.0	.	YES	302.187	50155500	45405700	54905400	102.31	7031620	5887170	8176060	503	167	4.00275	0.0249586	2.83448
155	36.95	678	gi|124249039|emb|CR352341.11| Zebrafish DNA sequence from clone DKEYP-101E9 in linkage group 7, complete sequence	0.063516	CR352341.11	Alpha	B	45552859	96	1e-14	77.8	Drosophila melanogaster	HTML	0.424779	33.0478	PASS	NP_995955.1	genomic	Medium	M	513	CDS	Homology	No Right	165	0	.	.	.		SET domain-containing protein 4	PACG155	Partial CDS	similar to AA sequence	RefSeq:NP_995955.1	YES	25.6879	4263550	3786870	4740230	17.4196	1197220	1034680	1359770	379	273	2.98666	0.0800863	1.83237
156	906.58	216	gi|295991390|gb|EZ583768.1| TSA: Striacosta albicosta stalb_01_00003905 mRNA sequence	1.92399e-08	EZ583768.1	Beta	E	160333873	35	2e-09	59.7	Bombyx mori	HTML	0.486111	29.0208	PASS	NP_001103784.1	genomic	Medium	.	144	CDS	Homology	No Feature	0	0	.	.	.		NADH dehydrogenase isoform 2	PACG156	Partial mRNA	.	.	YES	10011.2	1661620000	1608360000	1714870000	1581.13	108669000	99904800	117433000	4351	663	5.0905	0.0139588	3.93458
157	16.18	240	gi|238666324|emb|FN357911.1| Schistosoma mansoni genome sequence supercontig Smp_scaff000620	0.248476	FN357911.1	Beta	F	321475087	30	0.016	38.9	Daphnia pulex	HTML	0.375	14.5875	FAIL	EFX86051.1	genomic	Fail	M	225	CDS	Novel	No Right	14	0	.	.	.		Uncharacterized protein PACG157	PACG157	Partial CDS	ab initio prediction:EMBOSS:5.0	.	YES	1.13581	188516	1	455117	56.7903	3903110	3122490	4683740	2	102	-3.14081	0.375087	-4.37187
158	98.66	1493	gi|1835272|gb|U63091.1|OCU63091 Oryctolagus cuniculus beta-globin-like gene cluster locus control region	0.000970221	U63091.1	Beta	D	205830493	33	4.2	32.3	Gallus gallus	HTML	0.0663094	2.1418	FAIL	A8C754.1	genomic	Fail	M	204	CDS	Novel	No Right	1289	0	.	.	.		Uncharacterized protein PACG158	PACG158	Partial CDS	ab initio prediction:EMBOSS:5.0	.	YES	85.8721	14252600	11534800	16970500	238.1	16364300	14490200	18238300	962	2901	0.97768	0.539947	-0.199327
159	144.73	1955	gi|110759696|ref|XM_392872.3| PREDICTED: Apis mellifera similar to G protein pathway suppressor 1 isoform 2, transcript variant 1 (LOC409357), mRNA	0	XM_392872.3	Alpha	B	114051021	471	0	946	Bombyx mori	HTML	0.722762	683.733	PASS	NP_001040322.1	genomic	High	M	1449	CDS	Homology	Complete	68	435	.	.	.		G protein pathway suppressor 1	PACG159	Complete CDS	similar to AA sequence	RefSeq:NP_001040322.1	YES	71.3667	11845100	11448100	12242100	52.0269	3575730	3435370	3716090	4167	3176	2.8911	0.185813	1.72798
160	156.81	505	gi|194746696|ref|XM_001955777.1| Drosophila ananassae GF18943 (Dana\GF18943), mRNA	1.42297e-08	XM_001955777.1	Alpha	B	157112355	77	1e-30	129	Aedes aegypti	HTML	0.457426	59.0079	PASS	XP_001651805.1	mitochondrion	High	M	336	CDS	Homology	Complete	84	82	.	.	.		mitochondrial ribosomal protein	PACG160	Complete CDS	similar to AA sequence	RefSeq:XP_001651805.1	YES	271.549	45070400	42722500	47418300	31.8711	2190450	1857380	2523530	1855	203	5.56207	0.00420559	4.36288
161	165.89	374	gi|201083369|gb|CP000976.1| Borrelia duttonii Ly, complete genome	0.00961273	CP000976.1	Beta	E	161077947	34	2.4	29.3	Drosophila melanogaster	HTML	0.272727	7.99091	FAIL	.	genomic	Fail	.	374	unsure	.	No Feature	0	0	.	.	.		Endoglucanase 12	PACG161	Partial mRNA	.	.	NO	154.437	25632700	24063300	27202100	81.7778	5620470	5147560	6093380	1016	544	3.35403	0.077046	2.18922
162	167.12	925	gi|189239104|ref|XM_001812977.1| PREDICTED: Tribolium castaneum similar to AGAP001145-PA (LOC100142399), mRNA	2.86e-109	XM_001812977.1	Alpha	B	157105718	234	7e-108	388	Aedes aegypti	HTML	0.758919	294.461	PASS	XP_001648995.1	genomic	High	M	849	CDS	Homology	Complete	29	44	.	.	.		Pre-mRNA-splicing factor 38A	PACG162	Complete CDS	similar to AA sequence	RefSeq:XP_001648995.1	YES	115.92	19239800	18537500	19942100	37.3904	2569790	2404620	2734950	3028	982	4.00084	0.0533992	2.90437
163	22.91	228	gi|159464252|ref|XM_001690304.1| Chlamydomonas reinhardtii strain CC-503 cw92 mt+	0.0192081	XM_001690304.1	Beta	F	340726114	49	1e-11	69.3	Bombus terrestris	HTML	0.644737	44.6803	PASS	XP_003401407.1	genomic	High	S	228	CDS	Homology	Partial	0	0	.	.	.		PREDICTED: protein FAM160B1-like	PACG163	Partial CDS	similar to AA sequence	RefSeq:XP_003401407.1	YES	65.0448	10795800	8592130	12999500	29.8122	2048950	1431170	2666730	96	44	3.61146	0.0759694	2.39751
164	141.66	1335	gi|255652880|ref|NM_001163909.1| Bombyx mori DnaJ (Hsp40) homolog 3 (DnaJ-3), mRNA >gi|253721946|gb|FJ592076.1| Bombyx mori DnaJ-3 mRNA, complete cds	0	NM_001163909.1	Alpha	B	255652881	329	3e-179	626	Bombyx mori	HTML	0.739326	462.818	PASS	NP_001157381.1	genomic	High	M	1059	CDS	Homology	Complete	106	167	.	.	.		DnaJ (Hsp40) homolog 3	PACG164	Complete CDS	similar to AA sequence	RefSeq:NP_001157381.1	YES	44.8433	7442860	7063290	7822430	88.7827	6101900	5880740	6323060	1748	3240	1.46277	0.487225	0.286599
165	118.46	591	gi|295995318|gb|EZ587696.1| TSA: Striacosta albicosta stalb_01_00007834 mRNA sequence	1.57104e-78	EZ587696.1	Alpha	B	242013476	147	8e-68	254	Pediculus humanus corporis	HTML	0.746193	189.533	PASS	XP_002427432.1	genomic	High	M	510	CDS	Homology	No Right	79	0	.	.	.		Exosome complex exonuclease RRP4	PACG165	Partial CDS	similar to AA sequence	RefSeq:XP_002427432.1	YES	84.3787	14004800	13136600	14872900	54.2261	3726880	3438700	4015060	1109	681	3.07495	0.106385	1.90988
166	33.55	253	gi|296003838|gb|EZ596216.1| TSA: Striacosta albicosta stalb_01_00016355 mRNA sequence	4.46926e-11	EZ596216.1	Beta	F	156542917	64	9e-22	102	Nasonia vitripennis	HTML	0.758893	77.4071	PASS	XP_001601450.1	genomic	High	S	249	CDS	Homology	Partial	0	0	.	.	.		PREDICTED: protein KTI12 homolog	PACG166	Partial CDS	similar to AA sequence	RefSeq:XP_001601450.1	YES	36.0688	5986520	4702870	7270160	52.2375	3590210	2950530	4229890	86	129	1.8589	0.261002	0.737649
167	58.17	375	gi|28564347|emb|AL935197.7| Zebrafish DNA sequence from clone CH211-255P10 in linkage group 12, complete sequence	0.00964108	AL935197.7	Beta	F	270001777	41	0.52	33.9	Tribolium castaneum	HTML	0.328	11.1192	FAIL	EEZ98224.1	genomic	Fail	M	249	CDS	Novel	Complete	5	118	.	.	.		Uncharacterized protein PACG167	PACG167	Complete CDS	ab initio prediction:EMBOSS:5.0	.	YES	41.4584	6881060	5504850	8257270	114.425	7864270	6917520	8811010	177	391	1.02086	0.520098	-0.192682
168	32.03	527	gi|27597037|gb|AC122407.4| Mus musculus BAC clone RP24-129G24 from chromosome 12, complete sequence	0.0486945	AC122407.4	Beta	F	321475415	23	2.6	32.3	Daphnia pulex	HTML	0.13093	4.22903	FAIL	.	genomic	Fail	.	527	unsure	.	No Feature	0	0	.	.	.		Centromere/kinetochore protein zw10 homolog	PACG168	Partial mRNA	.	.	NO	2.68874	446264	295399	597129	31.4199	2159440	1945890	2373000	35	406	-1.08264	0.493919	-2.27469
169	37.91	362	gi|29124278|gb|AC121933.3| Mus musculus BAC clone RP24-206I11 from chromosome 8, complete sequence	0.112962	AC121933.3	Beta	E	242005761	34	7	27.7	Pediculus humanus corporis	HTML	0.281768	7.80497	FAIL	.	genomic	Fail	.	362	unsure	.	No Feature	0	0	.	.	.		Steroid receptor RNA activator	PACG169	Partial mRNA	.	.	NO	27.3428	4538220	3854050	5222380	29.207	2007360	1714550	2300160	176	180	2.36726	0.151042	1.17683
170	453.72	574	gi|148298769|ref|NM_001098351.1| Bombyx mori ATPase inhibitor-like protein (LOC778527), mRNA >gi|116272500|gb|DQ985596.1| Bombyx mori clone 005093_WD-050501 ATPase inhibitor-like protein mRNA, complete cds	1.09664e-67	NM_001098351.1	Alpha	B	148298770	95	9e-38	153	Bombyx mori	HTML	0.496516	75.9669	PASS	NP_001091821.1	genomic	High	M	312	CDS	Homology	Complete	104	155	.	.	.		ATPase inhibitor-like protein	PACG170	Complete CDS	similar to AA sequence	RefSeq:NP_001091821.1	YES	886.388	147118000	142472000	151764000	295.021	20276300	19166400	21386200	5141	1680	4.0058	0.0599378	2.85911
171	126.42	718	gi|115280044|gb|CP000440.1| Burkholderia ambifaria AMMD chromosome 1, complete sequence	0.235505	CP000440.1	Alpha	A	115312070	56	3e-18	89.7	Drosophila melanogaster	HTML	0.233983	20.9883	PASS	P41894.3	genomic	Medium	M	465	CDS	Homology	Complete	186	64	.	.	.		Helix-loop-helix protein delilah	PACG171	Complete CDS	similar to AA sequence	UniProt:P41894.3	YES	162.282	26934700	25632000	28237400	14.6148	1004460	842573	1166340	2173	179	5.99946	0.00240977	4.74497
172	141.56	653	gi|185050575|dbj|AP009029.1| Bombyx mori genomic DNA, chromosome 5, BAC clone:520F12, complete sequence	1.33627e-130	AP009029.1	Delta	H	87248588	297	9e-94	350	Bombyx mori	HTML	0.454824	159.188	PASS	ABD36346.1	genomic	High	.	331	CDS	Homology	No Feature	0	0	.	.	.		Bombyx mori ras-related protein 2 mRNA	PACG172	Partial mRNA	.	.	YES	79.4307	13183500	11890800	14476300	182.92	12571800	11759500	13384200	797	1621	1.16065	0.518952	0.0685422
173	40.3	376	gi|148362062|gb|EF533698.1| Glycine max clone BAC GM_WBb042I24, complete sequence	0.411155	EF533698.1	Beta	D	296438297	35	0.28	32.7	Homo sapiens	HTML	0.279255	9.13165	FAIL	Q96JB8.2	genomic	Fail	S	213	CDS	Novel	No Left	0	34	.	.	.		Uncharacterized protein PACG173	PACG173	Partial CDS	ab initio prediction:EMBOSS:5.0	.	YES	30.4897	5060540	3551780	6569300	128.734	8847730	7563960	10131500	77	318	0.413956	0.793079	-0.806016
174	33.51	260	gi|13539186|emb|AL049780.4| Human chromosome 14 DNA sequence BAC R-950C14 of library RPCI-11 from chromosome 14 of Homo sapiens (Human), complete sequence	0.2726	AL049780.4	Beta	E	170061442	20	1.9	29.6	Culex quinquefasciatus	HTML	0.230769	6.83077	FAIL	.	genomic	Fail	.	260	unsure	.	No Feature	0	0	.	.	.		116 kDa U5 small nuclear ribonucleoprotein component	U5-116 kDa	Partial mRNA	.	.	NO	5.46734	907442	438841	1376040	77.6362	5335820	4604610	6067030	15	215	-1.39756	0.425462	-2.55583
175	74.63	225	gi|147810224|emb|AM429898.2| Vitis vinifera contig VV78X117418.9, whole genome shotgun sequence	0.018911	AM429898.2	Beta	F	195037671	24	0.91	33.1	Drosophila grimshawi	HTML	0.32	10.592	FAIL	XP_001990284.1	genomic	Fail	S	201	CDS	Novel	Partial	0	0	.	.	.		Uncharacterized protein PACG175	PACG175	Partial CDS	ab initio prediction:EMBOSS:5.0	.	YES	263.195	43683800	38807400	48560200	32.7969	2254080	1541280	2966880	362	48	5.51837	0.0113641	4.27649
176	87.06	709	gi|156554517|ref|XM_001605175.1| PREDICTED: Nasonia vitripennis similar to CG3337-PA (LOC100121614), mRNA	4.48237e-23	XM_001605175.1	Alpha	B	307205238	129	4e-61	232	Harpegnathos saltator	HTML	0.545839	126.635	PASS	EFN83618.1	genomic	High	M	591	CDS	Homology	Complete	103	12	.	.	.		Protein FAM173B	PACG176	Complete CDS	similar to AA sequence	UniProt:EFN83618.1	YES	86.0871	14288300	13508000	15068700	12.9676	891246	765831	1016660	1402	215	5.21365	0.00653244	4.00287
177	114.57	1289	gi|295993807|gb|EZ586185.1| TSA: Striacosta albicosta stalb_01_00006322 mRNA sequence	1.31891e-83	EZ586185.1	Alpha	B	241726004	86	5e-34	142	Ixodes scapularis	HTML	0.200155	28.422	PASS	XP_002413751.1	genomic	Medium	M	759	CDS	Homology	Complete	116	411	.	.	.		mrg-binding protein	PACG177	Complete CDS	similar to AA sequence	RefSeq:XP_002413751.1	YES	85.302	14158000	13508700	14807300	48.4365	3328970	3126370	3531560	2429	1423	3.22118	0.111591	2.08847
178	285.98	941	gi|295987770|gb|EZ580148.1| TSA: Striacosta albicosta stalb_01_00000285 mRNA sequence	4.91288e-176	EZ580148.1	Alpha	B	157123896	171	2e-76	283	Aedes aegypti	HTML	0.545165	154.282	PASS	XP_001653962.1	genomic	High	M	753	CDS	Homology	Complete	107	78	.	.	.		cyclin	PACG178	Complete CDS	similar to AA sequence	RefSeq:XP_001653962.1	YES	220.835	36653000	35602700	37703400	65.5567	4505620	4268640	4742590	5510	1545	4.2639	0.0479902	3.02413
179	33.53	213	gi|93204836|emb|CR381623.33| Zebrafish DNA sequence from clone DKEY-276G15 in linkage group 1 Contains part of the gene for a novel protein (zgc:153620) and a CpG island, complete sequence	3.42132e-05	CR381623.33	Beta	D	13124442	28	1.9	30	Homo sapiens	HTML	0.394366	11.831	FAIL	.	genomic	Fail	.	213	unsure	.	No Feature	0	0	.	.	.		Prominin-1	PACG179	Partial mRNA	.	.	NO	87.4039	14506900	11952400	17061400	35.9101	2468050	1790020	3146080	113	49	3.80781	0.0518784	2.5553
180	14.34	280	gi|160956535|emb|CU226203.1| Populus EST from leave	1.03567	CU226203.1	Beta	D	118578043	34	9.1	27.7	Danio rerio	HTML	0.364286	10.0907	FAIL	.	genomic	Fail	.	280	unsure	.	No Feature	0	0	.	.	.		Basic leucine zipper and W2 domain-containing protein 2	PACG180	Partial mRNA	.	.	NO	1.17929	195733	1.9611e-11	391467	30.3668	2087070	1675780	2498360	4	102	-2.22925	0.393769	-3.41452
181	20.48	236	gi|195127863|ref|XM_002008351.1| Drosophila mojavensis GI13464 (Dmoj\GI13464), mRNA	0.243652	XM_002008351.1	Beta	D	325530088	27	1.4	30.4	Gallus gallus	HTML	0.34322	10.4339	FAIL	E1C2V1.1	genomic	Fail	S	234	CDS	Novel	Partial	0	0	.	.	.		Uncharacterized protein PACG181	PACG181	Partial CDS	ab initio prediction:EMBOSS:5.0	.	YES	5.01809	832877	306119	1359640	59.2134	4069650	3320370	4818930	10	112	-1.0762	0.586714	-2.28873
182	90.83	828	gi|114050960|ref|NM_001046685.1| Bombyx mori ribonucleic acid binding protein S1 (LOC692840), mRNA >gi|87248214|gb|DQ311215.1| Bombyx mori ribonucleic acid binding protein S1 mRNA, complete cds	5.61221e-105	NM_001046685.1	Alpha	B	114050961	133	2e-66	251	Bombyx mori	HTML	0.481884	120.953	PASS	NP_001040150.1	genomic	High	M	723	CDS	Homology	No Right	105	0	.	.	.		ribonucleic acid binding protein S1	PACG182	Partial CDS	similar to AA sequence	RefSeq:NP_001040150.1	YES	8.53421	1416470	1204130	1628800	80.164	5509550	5240070	5779030	191	1786	-0.798088	0.650527	-1.95963
183	137.35	780	gi|295993612|gb|EZ585990.1| TSA: Striacosta albicosta stalb_01_00006127 mRNA sequence	1.02045e-50	EZ585990.1	Alpha	B	157128633	142	3e-42	169	Aedes aegypti	HTML	0.546154	92.3	PASS	XP_001655165.1	genomic	High	M	600	CDS	Homology	Complete	7	170	.	.	.		NBP2b protein	PACG183	Complete CDS	similar to AA sequence	RefSeq:XP_001655165.1	YES	111.751	18547900	17668900	19426900	48.0635	3303340	3064630	3542040	1956	849	3.54627	0.0747966	2.48926
184	103.4	817	gi|295993485|gb|EZ585863.1| TSA: Striacosta albicosta stalb_01_00006000 mRNA sequence	1.81236e-60	EZ585863.1	Alpha	B	307193499	164	1e-69	261	Harpegnathos saltator	HTML	0.602203	157.175	PASS	EFN76276.1	genomic	High	M	738	CDS	Homology	Complete	54	22	.	.	.		Pre-mRNA-splicing factor SPF27	PACG184	Complete CDS	similar to AA sequence	UniProt:EFN76276.1	YES	57.1835	9491040	8949130	10032900	44.5071	3058910	2860940	3256880	1260	970	2.8176	0.149193	1.63355
185	117.29	1364	gi|295992939|gb|EZ585317.1| TSA: Striacosta albicosta stalb_01_00005454 mRNA sequence	6.77421e-75	EZ585317.1	Alpha	B	242011002	186	9e-34	143	Pediculus humanus corporis	HTML	0.409091	58.5	PASS	XP_002426246.1	genomic	High	M	1164	CDS	Homology	Complete	148	49	.	.	.		Ubiquitin-like protein 7	BMSC-UbP	Complete CDS	similar to AA sequence	RefSeq:XP_002426246.1	YES	60.2381	9998020	9582790	10413300	44.1425	3033850	2886660	3181040	2421	1770	2.93872	0.160101	1.72049
186	127.68	831	gi|199579939|gb|AC189255.2| Brassica rapa subsp. pekinensis clone KBrB019O20, complete sequence	0.0225345	AC189255.2	Beta	E	242005726	36	5e-06	50.4	Pediculus humanus corporis	HTML	0.129964	6.55018	FAIL	XP_002423713.1	genomic	Low	S	300	CDS	Homology	Partial	0	0	.	.	.		hypothetical protein Phum	PACG186	Partial CDS	similar to AA sequence	RefSeq:XP_002423713.1	YES	819.33	135988000	124328000	147649000	173.204	11904100	9683940	14124200	2253	533	4.6717	0.0119759	3.51395
187	87.21	973	gi|189237831|ref|XM_969417.2| PREDICTED: Tribolium castaneum similar to pla2g4b (LOC663366), mRNA	3.68206e-51	XM_969417.2	Alpha	B	170028508	231	7e-96	348	Culex quinquefasciatus	HTML	0.71223	247.856	PASS	XP_001842137.1	genomic	High	M	960	CDS	Homology	No Right	13	0	.	.	.		pla2g4b	PACG187	Partial CDS	similar to AA sequence	RefSeq:XP_001842137.1	YES	63.2556	10498900	10019500	10978200	10.2844	706831	626798	786864	1910	309	5.02228	0.0104034	3.89273
188	101.69	580	gi|288786345|dbj|AK352432.1| Sus scrofa mRNA, clone:UTR010087F01, expressed in uterus	2.60315e-107	AK352432.1	Alpha	B	242023901	107	2e-51	199	Pediculus humanus corporis	HTML	0.553448	110.136	PASS	XP_002432369.1	genomic	High	M	363	CDS	Homology	No Right	216	0	.	.	.		suppressor of potassium transport defect	PACG188	Partial CDS	similar to AA sequence	RefSeq:XP_002432369.1	YES	167.387	27782000	26094400	29469600	4.78689	328996	210817	447174	1520	53	7.65238	0.00196142	6.39994
189	141.63	675	gi|118793276|ref|XM_320777.3| Anopheles gambiae str. PEST AGAP011732-PA (AgaP_AGAP011732) mRNA, complete cds	1.139e-74	XM_320777.3	Alpha	B	21357959	110	1e-51	199	Drosophila melanogaster	HTML	0.488889	97.2889	PASS	NP_648824.1	genomic	High	M	417	CDS	Homology	No Right	256	0	.	.	.		Huntingtin-interacting protein 14	PACG189	Partial CDS	similar to AA sequence	RefSeq:NP_648824.1	YES	136.459	22648700	21327800	23969700	3.94523	271150	178146	364154	2403	99	7.58925	0.00172783	6.38419
190	63.07	1597	gi|110763760|ref|XM_396280.3| PREDICTED: Apis mellifera similar to CG7332-PA (LOC412828), partial mRNA	7.46526e-50	XM_396280.3	Alpha	B	157123246	329	4e-143	506	Aedes aegypti	HTML	0.618034	312.725	PASS	XP_001660078.1	genomic	High	M	1362	CDS	Homology	Complete	150	82	.	.	.		Protein FAM188A homolog	PACG190	Complete CDS	similar to AA sequence	RefSeq:XP_001660078.1	YES	10.1471	1684160	1528960	1839370	41.9456	2882860	2752190	3013530	534	2102	0.413633	0.826782	-0.775472
191	47.42	855	gi|295994843|gb|EZ587221.1| TSA: Striacosta albicosta stalb_01_00007359 mRNA sequence	3.66567e-82	EZ587221.1	Alpha	B	307207119	185	5e-85	312	Harpegnathos saltator	HTML	0.649123	202.526	PASS	EFN84928.1	genomic	High	M	822	CDS	Homology	No Right	33	0	.	.	.		Iron/zinc purple acid phosphatase-like protein	PACG191	Partial CDS	similar to AA sequence	UniProt:EFN84928.1	YES	19.3414	3210190	2917140	3503240	22.8873	1573010	1441010	1705020	487	574	2.28492	0.199351	1.02913
192	42.45	642	gi|296336676|gb|EZ599861.1| TSA: Sarcophaga crassipalpis HAHN.FLY.1808.C2 mRNA sequence	7.80741e-26	EZ599861.1	Alpha	B	157114389	82	2e-31	132	Aedes aegypti	HTML	0.383178	50.5794	PASS	XP_001652247.1	genomic	High	M	330	CDS	Homology	No Right	310	0	.	.	.		DCN1-like protein 4	PACG192	Partial CDS	similar to AA sequence	RefSeq:XP_001652247.1	YES	59.4316	9864170	8741870	10986500	16.3485	1123610	879864	1367350	553	163	4.44838	0.016815	3.13406
193	60.32	1379	gi|116812825|emb|CT971581.3| Zebrafish DNA sequence from clone CH73-370C21 in linkage group 5 Contains the 3' end of a gene for a novel protein similar to H.sapiens CAMSAP1, calmodulin regulated spectrin-associated protein 1 (CAMSAP1) and a CpG island, complete sequence	0.0108943	CT971581.3	Alpha	B	307194125	172	2e-31	135	Harpegnathos saltator	HTML	0.374184	50.5149	PASS	EFN76573.1	genomic	High	M	1086	CDS	Homology	Complete	125	165	.	.	.		hypothetical protein EAI	PACG193	Complete CDS	similar to AA sequence	UniProt:EFN76573.1	YES	33.9484	5634590	5309410	5959760	20.1542	1385170	1281420	1488920	1379	803	3.13752	0.103978	2.02425
194	51.49	396	gi|291201239|emb|FP340414.1| 82A05_SfBAC_fin, Spodoptera frugiperda BAC, egg DNA	3.81144e-27	FP340414.1	Beta	E	307204525	92	3e-30	128	Harpegnathos saltator	HTML	0.69697	89.2121	PASS	EFN83205.1	genomic	High	S	396	CDS	Homology	Partial	0	0	.	.	.		Protein-associating with the carboxyl-terminal domain of ezrin	PACG194	Partial CDS	similar to AA sequence	UniProt:EFN83205.1	YES	41.3829	6868520	6102990	7634060	28.1455	1934400	1672970	2195830	308	215	2.99241	0.0795739	1.82811
195	37.31	1003	gi|194905517|ref|XM_001981177.1| Drosophila erecta GG11745 (Dere\GG11745), mRNA	2.73615e-40	XM_001981177.1	Alpha	B	242012387	234	2e-100	364	Pediculus humanus corporis	HTML	0.6999	254.764	PASS	XP_002426914.1	genomic	High	M	993	CDS	Homology	No Right	8	0	.	.	.		Headcase protein	PACG195	Partial CDS	similar to AA sequence	RefSeq:XP_002426914.1	YES	24.86	4126150	3831980	4420310	6.38085	438546	376834	500258	781	203	4.46124	0.0151141	3.234
196	70.07	996	gi|295992954|gb|EZ585332.1| TSA: Striacosta albicosta stalb_01_00005469 mRNA sequence	2.70437e-135	EZ585332.1	Alpha	B	307214736	182	1e-77	288	Harpegnathos saltator	HTML	0.548193	157.88	PASS	EFN89656.1	genomic	High	M	915	CDS	Homology	Complete	26	52	.	.	.		RNA (guanine-9-)-methyltransferase domain-containing protein 2	PACG196	Complete CDS	similar to AA sequence	UniProt:EFN89656.1	YES	45.8699	7613260	7192410	8034110	16.6449	1143980	1039000	1248960	1345	480	3.82004	0.0463227	2.73445
197	84.78	680	gi|112982712|ref|NM_001044220.1| Bombyx mori copper chaperone (LOC751091), mRNA >gi|110645048|gb|DQ683191.1| Bombyx mori copper chaperone mRNA, complete cds	2.89005e-25	NM_001044220.1	Alpha	B	112982713	67	8e-30	127	Bombyx mori	HTML	0.295588	37.5397	PASS	NP_001037685.1	genomic	Medium	M	216	CDS	Homology	Complete	140	321	.	.	.		copper chaperone	PACG197	Complete CDS	similar to AA sequence	RefSeq:NP_001037685.1	YES	379.414	62973200	57770400	68176000	91.9399	6318890	5258350	7379430	1231	275	4.47478	0.0145673	3.31699
198	194.06	308	gi|157074445|gb|CP000725.1| Streptococcus gordonii str. Challis substr. CH1, complete genome	0.0946892	CP000725.1	Beta	F	195028610	26	4.4	30.8	Drosophila grimshawi	HTML	0.253247	7.8	FAIL	.	genomic	Fail	.	308	unsure	.	No Feature	0	0	.	.	.		GH20122	PACG198	Partial mRNA	.	.	NO	283.898	47120100	44447000	49793100	69.6613	4787720	4239430	5336010	1219	301	4.46611	0.0186044	3.29893
199	31.54	204	gi|193643526|ref|XM_001946109.1| PREDICTED: Acyrthosiphon pisum similar to Presenilin CG18803-PB (LOC100161753), mRNA	1.3792e-41	XM_001946109.1	Beta	E	242010777	61	5e-30	127	Pediculus humanus corporis	HTML	0.897059	113.926	PASS	XP_002426135.1	genomic	High	S	201	CDS	Homology	Partial	0	0	Subgroup - Notch Interactors	Presenilin	Psn	Manual	Presenilin	Psn	Partial CDS	similar to AA sequence	RefSeq:XP_002426135.1	YES	40.1762	6668240	4763030	8573460	100.03	6874950	5630090	8119800	47	121	1.15731	0.48198	-0.0440432
200	58.69	611	gi|295991802|gb|EZ584180.1| TSA: Striacosta albicosta stalb_01_00004317 mRNA sequence	3.8344e-42	EZ584180.1	Alpha	B	170027893	104	8e-24	108	Culex quinquefasciatus	HTML	0.510638	55.1489	PASS	XP_001841831.1	genomic	High	M	555	CDS	Homology	No Right	55	0	.	.	.		Protein TSSC4	PACG200	Partial CDS	similar to AA sequence	RefSeq:XP_001841831.1	YES	46.9681	7795540	7190490	8400590	16.3398	1123010	975234	1270790	698	244	3.89386	0.0309464	2.79528
201	35.38	279	gi|295993224|gb|EZ585602.1| TSA: Striacosta albicosta stalb_01_00005739 mRNA sequence	0.000163446	EZ585602.1	Beta	E	241152775	36	0.64	31.2	Ixodes scapularis	HTML	0.387097	12.0774	FAIL	.	genomic	Fail	.	279	unsure	.	No Feature	0	0	.	.	.		Uncharacterized membrane protein YLR241W	PACG201	Partial mRNA	.	.	NO	39.0091	6474540	5343170	7605910	39.0091	2681040	2212550	3149520	128	129	2.42021	0.148639	1.27198
202	40.28	288	gi|224922960|gb|AC235196.1| Glycine max strain Williams 82 clone GM_WBb0014G10, complete sequence	0.00720522	AC235196.1	Beta	E	241629514	26	7	27.7	Ixodes scapularis	HTML	0.270833	7.50208	FAIL	.	genomic	Fail	.	288	unsure	.	No Feature	0	0	.	.	.		Bifunctional heparan sulfate N-deacetylase/N-sulfotransferase 1	NDST-1	Partial mRNA	.	.	NO	16.0962	2671570	1975960	3367190	63.8393	4387580	3813930	4961230	59	246	0.499147	0.749885	-0.715738
203	194.71	922	gi|295990816|gb|EZ583194.1| TSA: Striacosta albicosta stalb_01_00003331 mRNA sequence	3.96554e-82	EZ583194.1	Alpha	B	157106466	165	7e-73	271	Aedes aegypti	HTML	0.536876	145.493	PASS	XP_001649336.1	mitochondrion	High	M	714	CDS	Homology	Complete	101	104	.	.	.		mitochondrial ribosomal protein S7	PACG203	Complete CDS	similar to AA sequence	RefSeq:XP_001649336.1	YES	159.387	26454300	25528700	27380000	41.7129	2866870	2670780	3062960	3743	947	4.36425	0.0351506	3.20595
204	38.87	247	gi|18653780|gb|AC093863.3| Homo sapiens BAC clone RP11-552I10 from 4, complete sequence	0.0736087	AC093863.3	Beta	E	242014282	21	4.1	28.5	Pediculus humanus corporis	HTML	0.255061	7.26923	FAIL	.	genomic	Fail	.	247	unsure	.	No Feature	0	0	.	.	.		midasin	PACG204	Partial mRNA	.	.	NO	66.6979	11070200	9303190	12837200	39.9337	2744590	2178420	3310750	157	83	3.28311	0.0628662	2.01202
205	141.72	245	gi|46518262|emb|AL954641.12| Zebrafish DNA sequence from clone CH211-278J9 in linkage group 2, complete sequence	0.0208912	AL954641.12	Beta	E	307211852	17	2.4	29.3	Harpegnathos saltator	HTML	0.208163	6.09918	FAIL	.	genomic	Fail	.	245	unsure	.	No Feature	0	0	.	.	.		Vitellogenin-6	PACG205	Partial mRNA	.	.	NO	265.631	44088200	40518000	47658300	125.848	8649370	7631790	9666940	584	267	3.58236	0.0453152	2.34973
206	888.34	362	gi|295989207|gb|EZ581585.1| TSA: Striacosta albicosta stalb_01_00001722 mRNA sequence	8.11943e-29	EZ581585.1	Beta	F	269784671	47	4e-16	84	Nasonia vitripennis	HTML	0.389503	32.7182	PASS	NP_001161440.1	mitochondrion	Medium	.	162	CDS	Homology	No Feature	0	0	.	.	.		ATP synthase subunit epsilon	PACG206	Partial mRNA	.	.	YES	7569.65	1256370000	1218630000	1294110000	1173.1	80625300	74473300	86777400	7110	1135	5.17479	0.0133282	3.96188
207	32.39	202	gi|123687691|emb|AM431249.1| Vitis vinifera contig VV78X118656.12, whole genome shotgun sequence	0.00476566	AM431249.1	Beta	E	241599241	16	4.1	28.5	Ixodes scapularis	HTML	0.237624	6.77228	FAIL	.	genomic	Fail	.	202	unsure	.	No Feature	0	0	.	.	.		hypothetical protein IscW	PACG207	Partial mRNA	.	.	NO	28.2287	4685250	3101350	6269160	109.703	7539760	6246790	8832730	33	116	0.517855	0.751833	-0.686393
208	50.83	875	gi|295994351|gb|EZ586729.1| TSA: Striacosta albicosta stalb_01_00006867 mRNA sequence	2.71109e-14	EZ586729.1	Beta	F	270009771	89	3e-08	60.1	Tribolium castaneum	HTML	0.305143	18.3391	PASS	EFA06219.1	genomic	Medium	M	825	CDS	Homology	Complete	29	18	.	.	.		UPF0439 protein C9orf30-like protein	PACG208	Complete CDS	similar to AA sequence	UniProt:EFA06219.1	YES	38.4027	6373890	5793850	6953940	16.7763	1153010	994259	1311770	795	358	3.61755	0.0401585	2.46677
209	63.09	927	gi|295994176|gb|EZ586554.1| TSA: Striacosta albicosta stalb_01_00006692 mRNA sequence	1.93822e-35	EZ586554.1	Alpha	B	24581327	170	3e-54	210	Drosophila melanogaster	HTML	0.550162	115.534	PASS	NP_608740.2	genomic	High	M	819	CDS	Homology	No Right	108	0	.	.	.		Histidine protein methyltransferase 1 homolog	PACG209	Partial CDS	similar to AA sequence	RefSeq:NP_608740.2	YES	41.0167	6807760	6379970	7235540	18.0992	1243930	1126260	1361600	1054	475	3.51559	0.060867	2.45227
210	56.87	912	gi|112983065|ref|NM_001043469.1| Bombyx mori DNA cytosine-5 methyltransferase (Dnmt2), mRNA >gi|54888740|dbj|AB194009.1| Bombyx mori BmDnmt2 mRNA for DNA cytosine-5 methyltransferase, complete cds	1.12332e-82	NM_001043469.1	Alpha	B	112983066	223	7e-106	382	Bombyx mori	HTML	0.733553	280.217	PASS	NP_001036934.1	genomic	High	M	825	CDS	Homology	No Right	86	0	Regulation of chromatin, general transcription and zygotic gene expression	Methyltransferase 2	Mt2	Manual	Methyltransferase 2	Mt2	Partial CDS	similar to AA sequence	RefSeq:NP_001036934.1	YES	35.1683	5837060	5442850	6231270	15.6794	1077620	968624	1186610	944	408	3.60839	0.0509268	2.43739
211	289.04	603	gi|114326265|ref|NM_001044123.2| Bombyx mori 14 kDa subunit splicing factor 3b (LOC732980), mRNA >gi|95102909|gb|DQ443307.1| Bombyx mori 14 kDa subunit splicing factor 3b mRNA, complete cds	2.89925e-94	NM_001044123.2	Alpha	B	112982994	126	1e-67	252	Bombyx mori	HTML	0.626866	157.97	PASS	NP_001037588.1	genomic	High	M	378	CDS	Homology	Complete	197	25	.	.	.		14 kDa subunit splicing factor 3b	PACG211	Complete CDS	similar to AA sequence	RefSeq:NP_001037588.1	YES	376.822	62543100	60119200	64967100	52.0731	3578910	3205780	3952030	3988	551	5.32395	0.0078942	4.12726
212	67.01	390	gi|46359699|dbj|AB159445.1| Bombyx mori DNA, chromosome 2, clone:544H24, complete sequence	0.000826302	AB159445.1	Beta	F	347972366	30	5.8	30.4	Anopheles gambiae str. PEST	HTML	0.230769	7.01538	FAIL	.	genomic	Fail	.	390	unsure	.	No Feature	0	0	.	.	.		U3 small nucleolar RNA-associated protein 10	PACG212	Partial mRNA	.	.	NO	13.921	2310540	1859570	2761520	74.7758	5139230	4706430	5572030	112	563	0.0496868	0.975498	-1.15332
213	84.86	1274	gi|158297042|ref|XM_317346.3| Anopheles gambiae str. PEST AGAP008111-PA (AgaP_AGAP008111) mRNA, complete cds	1.69351e-107	XM_317346.3	Alpha	B	242022003	304	9e-162	568	Pediculus humanus corporis	HTML	0.715856	406.606	PASS	XP_002431431.1	genomic	High	M	1143	CDS	Homology	Complete	104	24	.	.	.		Karyogamy protein KAR4	PACG213	Complete CDS	similar to AA sequence	RefSeq:XP_002431431.1	YES	42.462	7047630	6695140	7400120	29.6357	2036820	1914880	2158760	1685	1151	3.00631	0.133599	1.79082
214	53.41	562	gi|194742376|ref|XM_001953643.1| Drosophila ananassae GF17108 (Dana\GF17108), mRNA	1.3097e-09	XM_001953643.1	Alpha	B	24649902	62	2e-24	108	Drosophila melanogaster	HTML	0.330961	35.7438	PASS	NP_733073.1	genomic	Medium	M	342	CDS	Homology	Complete	125	92	.	.	.		CG31109	PACG214	Complete CDS	similar to AA sequence	RefSeq:NP_733073.1	YES	79.7008	13228300	11982500	14474100	36.2276	2489870	2142070	2837670	547	240	3.55359	0.0429016	2.40949
215	64.03	284	gi|225213769|gb|CP001357.1| Brachyspira hyodysenteriae WA1, complete genome	0.0247526	CP001357.1	Beta	D	29337243	15	9	27.7	Drosophila melanogaster	HTML	0.158451	4.38908	FAIL	.	genomic	Fail	.	284	unsure	.	No Feature	0	0	.	.	.		Probable G-protein coupled receptor Mth-like 7	PACG215	Partial mRNA	.	.	NO	109.419	18160800	16312100	20009500	28.0633	1928750	1541060	2316450	374	100	4.45383	0.0159312	3.23509
216	133.85	697	gi|111120415|gb|AC186183.2| Pan troglodytes BAC clone CH251-243P17 from chromosome 2, complete sequence	0.0653958	AC186183.2	Zeta	I	346706058	131	2e-35	159	Bombyx mori	HTML	0.187948	29.8838	FAIL	.	genomic	Fail	M	288	CDS	Novel	Complete	272	134	.	.	.		Uncharacterized protein PACG216	PACG216	Complete CDS	ab initio prediction:EMBOSS:5.0	.	YES	34.9206	5795960	4771370	6820550	212.798	14625300	13577900	15672600	459	1948	-0.103126	0.95038	-1.33535
217	225.01	867	gi|114050772|ref|NM_001046690.1| Bombyx mori short-chain dehydrogenease/reductase 2 (LOC692845), mRNA >gi|87248226|gb|DQ311221.1| Bombyx mori short-chain dehydrogenease/reductase 2 mRNA, complete cds	2.34097e-135	NM_001046690.1	Alpha	B	114050773	238	3e-120	429	Bombyx mori	HTML	0.823529	353.294	PASS	NP_001040155.1	genomic	High	M	774	CDS	Homology	Complete	17	73	.	.	.		short-chain dehydrogenease/reductase-like	PACG217	Complete CDS	similar to AA sequence	RefSeq:NP_001040155.1	YES	158.394	26289400	25416400	27162500	56.033	3851060	3636030	4066090	3739	1311	3.96037	0.0611601	2.77115
218	444.36	437	gi|295996845|gb|EZ589223.1| TSA: Striacosta albicosta stalb_01_00009361 mRNA sequence	8.19347e-30	EZ589223.1	Beta	E	170061866	38	2e-14	76.3	Culex quinquefasciatus	HTML	0.26087	19.9043	PASS	XP_001866421.1	genomic	Medium	S	207	CDS	Homology	No Left	0	137	.	.	.		Myeloma-overexpressed gene 2 protein homolog	PACG218	Partial CDS	similar to AA sequence	RefSeq:XP_001866421.1	YES	6681.14	1108900000	1056190000	1161620000	358.592	24645500	19588400	29702700	4765	295	6.72304	0.00113874	5.49166
219	28.98	325	gi|84372150|gb|CP000102.1| Methanosphaera stadtmanae DSM 3091, complete genome	0.000675008	CP000102.1	Beta	D	71658798	18	3.1	29.3	Homo sapiens	HTML	0.166154	4.86831	FAIL	.	genomic	Fail	.	325	unsure	.	No Feature	0	0	.	.	.		Lebercilin	PACG219	Partial mRNA	.	.	NO	14.1717	2352150	1793850	2910450	36.1279	2483020	2113890	2852140	71	176	1.13124	0.475976	-0.0781158
220	22.38	240	gi|193622519|ref|XM_001945179.1| PREDICTED: Acyrthosiphon pisum similar to Uncharacterized protein C14orf138 (LOC100159412), mRNA	1.20446e-11	XM_001945179.1	Beta	E	242004022	62	1e-12	70.1	Pediculus humanus corporis	HTML	0.775	54.3275	PASS	XP_002422944.1	genomic	High	S	237	CDS	Homology	Partial	0	0	.	.	.		Methyltransferase-like protein 21D	PACG220	Partial CDS	similar to AA sequence	RefSeq:XP_002422944.1	YES	53.0517	8805260	7126160	10484400	16.8801	1160140	767943	1552340	102	34	4.10541	0.059778	2.92407
221	232.81	290	gi|295988354|gb|EZ580732.1| TSA: Striacosta albicosta stalb_01_00000869 mRNA sequence	1.00676e-51	EZ580732.1	Beta	F	156537231	70	8e-23	106	Nasonia vitripennis	HTML	0.724138	76.7586	PASS	XP_001605168.1	genomic	High	S	288	CDS	Homology	Partial	0	0	.	.	.		PREDICTED: ubiquitin domain-containing protein UBFD1-like	PACG221	Partial CDS	similar to AA sequence	RefSeq:XP_001605168.1	YES	404.676	67166100	63575900	70756300	108.684	7469710	6699270	8240150	1340	357	4.34828	0.0234152	3.16861
222	70.1	506	gi|193652455|ref|XM_001946468.1| PREDICTED: Acyrthosiphon pisum similar to Farnesyltransferase, CAAX box, beta (LOC100166879), mRNA	4.65749e-21	XM_001946468.1	Alpha	B	58801179	91	2e-46	182	Bombyx mori	HTML	0.539526	98.1937	PASS	BAD89510.1	genomic	High	M	303	CDS	Homology	Complete	138	62	.	.	.		farnesyltransferase beta subunit	PACG222	Complete CDS	similar to AA sequence	UniProt:BAD89510.1	YES	55.7586	9254530	8044560	10464500	94.5989	6501650	5849030	7154260	353	561	1.68806	0.311685	0.509354
223	18.43	253	gi|261857392|emb|FP565803.1| H.numata DNA sequence from clone AEHN-7C9, complete sequence	4.18217e-24	FP565803.1	Alpha	B	242015214	63	1e-23	106	Pediculus humanus corporis	HTML	0.747036	79.1858	PASS	XP_002428267.1	genomic	High	M	207	CDS	Homology	No Right	46	0	.	.	.		Uncharacterized protein KIAA0195	PACG223	Partial CDS	similar to AA sequence	RefSeq:XP_002428267.1	YES	37.9425	6297500	4533850	8061160	32.7347	2249810	1571460	2928150	64	56	2.7507	0.172826	1.48498
224	81.1	1481	gi|157115838|ref|XM_001658257.1| Aedes aegypti ubiquitin protein ligase partial mRNA	0	XM_001658257.1	Alpha	A	73919464	325	0	657	Drosophila melanogaster	HTML	0.658339	432.529	PASS	Q9Y0H4.1	genomic	High	M	1014	CDS	Homology	Complete	274	190	.	.	.		E3 ubiquitin-protein ligase Su(dx)	PACG224	Complete CDS	similar to AA sequence	UniProt:Q9Y0H4.1	YES	22.0019	3651760	3378630	3924900	52.9891	3641860	3466340	3817390	943	2209	1.21606	0.529067	0.00391649
225	19.32	274	gi|241117503|ref|XM_002401886.1| Ixodes scapularis forkhead domain-containing protein, putative, mRNA	3.2943e-51	XM_002401886.1	Beta	D	341941094	73	1e-32	136	Mus musculus	HTML	0.79927	108.701	PASS	Q3UCQ1.3	genomic	High	S	273	CDS	Homology	Partial	0	0	.	.	.		Forkhead box protein K2	PACG225	Partial CDS	similar to AA sequence	UniProt:Q3UCQ1.3	YES	18.5293	3075400	2187610	3963190	36.2865	2493920	1979460	3008370	50	92	1.54515	0.366044	0.302359
226	83.41	834	gi|295995227|gb|EZ587605.1| TSA: Striacosta albicosta stalb_01_00007743 mRNA sequence	4.654e-49	EZ587605.1	Alpha	B	307196328	117	2e-37	153	Harpegnathos saltator	HTML	0.420863	64.3921	PASS	EFN77941.1	genomic	High	M	576	CDS	Homology	Complete	84	171	.	.	.		DNA replication complex GINS protein PSF3	PACG226	Complete CDS	similar to AA sequence	UniProt:EFN77941.1	YES	80.3886	13342500	12573500	14111600	22.7679	1564800	1395320	1734280	1404	418	4.27474	0.0240335	3.09198
227	146.95	737	gi|295998663|gb|EZ591041.1| TSA: Striacosta albicosta stalb_01_00011179 mRNA sequence	8.42659e-58	EZ591041.1	Alpha	B	307213909	93	3e-37	151	Harpegnathos saltator	HTML	0.378562	57.1628	PASS	EFN89156.1	genomic	High	M	363	CDS	Homology	Complete	51	320	.	.	.		UPF0451 protein C17orf61 homolog	PACG227	Complete CDS	similar to AA sequence	UniProt:EFN89156.1	YES	210.16	34881300	32990300	36772300	72.7298	4998610	4537960	5459260	2152	621	3.96252	0.0392998	2.80285
228	107.42	255	gi|295993106|gb|EZ585484.1| TSA: Striacosta albicosta stalb_01_00005621 mRNA sequence	6.68764e-28	EZ585484.1	Beta	F	347964279	44	0.0008	43.1	Anopheles gambiae str. PEST	HTML	0.517647	22.3106	PASS	XP_311211.5	genomic	Medium	S	255	CDS	Homology	Partial	0	0	.	.	.		bhlhzip transcription factor bigmax	PACG228	Partial CDS	similar to AA sequence	RefSeq:XP_311211.5	YES	766.759	127263000	114440000	140086000	198.501	13642700	10941000	16344300	585	111	4.45924	0.0155536	3.22161
229	24.33	469	gi|270063416|gb|GU207409.1| Crassostrea gigas clone CG_Ba133H22, complete sequence	0.149925	GU207409.1	Beta	F	270017039	35	3e-06	37.7	Tribolium castaneum	HTML	0.223881	8.4403	FAIL	EFA13485.1	genomic	Fail	M	276	CDS	Novel	Complete	14	176	.	.	.		Uncharacterized protein PACG229	PACG229	Complete CDS	ab initio prediction:EMBOSS:5.0	.	YES	0.613887	101890	1	245984	57.0915	3923820	3348400	4499230	2	299	-4.00574	0.2508	-5.26717
230	30.2	669	gi|147825350|emb|AM488717.2| Vitis vinifera contig VV78X053710.5, whole genome shotgun sequence	0.218585	AM488717.2	Alpha	A	134035359	92	3e-15	80.5	Mus musculus	HTML	0.412556	33.2108	PASS	Q8C0M0.2	genomic	Medium	M	552	CDS	Homology	No Right	117	0	.	.	.		WD repeat-containing protein 59	PACG230	Partial CDS	similar to AA sequence	UniProt:Q8C0M0.2	YES	1.35547	224975	121749	328200	32.9594	2265250	2054470	2476030	19	509	-2.08219	0.218947	-3.33183
231	26.11	386	gi|22859039|emb|AL672250.8| Mouse DNA sequence from clone RP23-148F9 on chromosome 2 Contains part of the Ryr3 gene for ryanodine receptor 3, complete sequence	1.47716	AL672250.8	Beta	D	190360287	20	1.4	30.4	Xenopus (Silurana) tropicalis	HTML	0.15544	4.72539	FAIL	.	genomic	Fail	.	386	unsure	.	No Feature	0	0	.	.	.		Solute carrier family 22 member 15	PACG231	Partial mRNA	.	.	NO	15.7101	2607480	2123280	3091670	19.9084	1368280	1142570	1593980	116	149	2.13763	0.19417	0.930293
232	58.3	397	gi|269847902|gb|AC239124.1| Bicyclus anynana clone BA_Ba85J10, complete sequence	2.25701e-36	AC239124.1	Alpha	B	330689873	81	5e-28	120	Bombyx mori	HTML	0.612091	73.4509	PASS	AEC33266.1	genomic	High	M	321	CDS	Homology	No Right	75	0	.	.	.		71 kDa protein	PACG232	Partial CDS	similar to AA sequence	UniProt:AEC33266.1	YES	40.1267	6660030	5706160	7613900	82.7227	5685410	5118280	6252530	201	392	1.38872	0.399767	0.228264
233	410.85	562	gi|295992158|gb|EZ584536.1| TSA: Striacosta albicosta stalb_01_00004673 mRNA sequence	3.74243e-67	EZ584536.1	Alpha	B	24642084	78	4e-28	121	Drosophila melanogaster	HTML	0.41637	50.3808	PASS	NP_572993.1	genomic	High	M	354	CDS	Homology	Complete	140	65	.	.	.		NADH dehydrogenase	PACG233	Complete CDS	similar to AA sequence	RefSeq:NP_572993.1	YES	629.327	104453000	101087000	107818000	167.374	11503400	10784800	12222000	4776	1261	4.36894	0.03774	3.18272
234	30.96	403	gi|13435286|gb|AC019211.6| Homo sapiens BAC clone RP11-454J11 from 2, complete sequence	0.44371	AC019211.6	Beta	F	262316917	21	7.4	30	Tribolium castaneum	HTML	0.156328	4.68983	FAIL	.	genomic	Fail	.	403	unsure	.	No Feature	0	0	.	.	.		chymotrypsin-like proteinase 6C precursor	PACG234	Partial mRNA	.	.	NO	5.70745	947295	667953	1226640	34.9892	2404750	2118350	2691160	46	278	-0.126042	0.935708	-1.344
235	48.49	532	gi|18151021|gb|AC092797.2| Homo sapiens chromosome 3 clone RP11-452E8, complete sequence	0.171688	AC092797.2	Beta	D	118577984	29	1.1	32	Staurastrum punctulatum	HTML	0.163534	5.23308	FAIL	.	genomic	Fail	.	532	unsure	.	No Feature	0	0	.	.	.		Putative membrane protein ycf1	RF1	Partial mRNA	.	.	NO	13.7699	2285460	1946640	2624280	38.6616	2657160	2422060	2892250	172	505	0.930926	0.573863	-0.217401
236	81.03	401	gi|238659879|emb|FN357363.1| Schistosoma mansoni genome sequence supercontig Smp_scaff000072	1.54028	FN357363.1	Beta	D	62900133	27	1.5	30.4	Saccharomyces cerevisiae S288c	HTML	0.201995	6.14065	FAIL	Q03769.1	genomic	Fail	M	204	CDS	Novel	No Right	195	0	.	.	.		Uncharacterized protein PACG236	PACG236	Partial CDS	ab initio prediction:EMBOSS:5.0	.	YES	271.668	45090100	40256000	49924300	113.195	7779730	6487590	9071870	573	228	3.7357	0.0336741	2.53502
237	21.02	425	gi|238661827|emb|FN357425.1| Schistosoma mansoni genome sequence supercontig Smp_scaff000134	0.0385993	FN357425.1	Beta	E	242006694	26	2.4	29.6	Pediculus humanus corporis	HTML	0.183529	5.43247	FAIL	.	genomic	Fail	.	425	unsure	.	No Feature	0	0	.	.	.		protocadherin fat 2 precursor	PACG237	Partial mRNA	.	.	NO	4.80767	797954	554492	1041420	22.8251	1568740	1349070	1788400	36	198	0.209919	0.893864	-0.975229
238	84.63	963	gi|145552235|ref|XM_001461757.1| Paramecium tetraurelia hypothetical protein (GSPATT00026745001) partial mRNA	0.320108	XM_001461757.1	Beta	E	307206469	52	4	31.2	Harpegnathos saltator	HTML	0.161994	5.05421	FAIL	EFN84502.1	genomic	Fail	M	213	CDS	Novel	Complete	468	279	.	.	.		Uncharacterized protein PACG238	PACG238	Complete CDS	ab initio prediction:EMBOSS:5.0	.	YES	84.0162	13944600	11440100	16449100	291.346	20023800	18092500	21955100	469	1678	0.660095	0.682345	-0.522009
239	393.96	630	gi|295988587|gb|EZ580965.1| TSA: Striacosta albicosta stalb_01_00001102 mRNA sequence	6.68368e-109	EZ580965.1	Alpha	B	157127426	135	6e-68	254	Aedes aegypti	HTML	0.642857	163.286	PASS	XP_001654974.1	genomic	High	M	447	CDS	Homology	Complete	86	94	.	.	.		Oligosaccharyltransferase complex subunit ostc-B	PACG239	Complete CDS	similar to AA sequence	RefSeq:XP_001654974.1	YES	503.094	83501200	81124900	85877500	85.8693	5901670	5495140	6308200	5518	984	5.0338	0.0172692	3.8226
240	117.15	652	gi|114052189|ref|NM_001046762.1| Bombyx mori Wnt inhibitory factor 1 precursor (LOC692919), mRNA	1.52221e-123	NM_001046762.1	Alpha	B	114052190	130	1e-61	233	Bombyx mori	HTML	0.59816	139.371	PASS	NP_001040227.1	genomic	High	M	456	CDS	Homology	Complete	85	108	Maternal effect genes II - Early embryogenesis and germ cell formation	shifted	shf	Manual	shifted	shf	Complete CDS	similar to AA sequence	RefSeq:NP_001040227.1	YES	118.205	19619100	18487800	20750400	12.2823	844145	693140	995150	1762	195	5.76259	0.00325	4.53862
241	41.6	253	gi|242011706|ref|XM_002426543.1| Pediculus humanus corporis SEC14 cytosolic factor, putative, mRNA	3.66536e-31	XM_002426543.1	Beta	F	321461072	77	4e-36	150	Daphnia pulex	HTML	0.913043	136.957	PASS	EFX72107.1	genomic	High	S	252	CDS	Homology	Partial	0	0	.	.	.		CRAL-TRIO domain-containing protein C3H8.02	PACG241	Partial CDS	similar to AA sequence	UniProt:EFX72107.1	YES	93.5796	15531900	13501200	17562600	16.7963	1154390	798136	1510640	221	42	4.84026	0.022584	3.75003
242	26.87	264	gi|298231532|gb|CP002059.1| 'Nostoc azollae' 0708, complete genome	0.968308	CP002059.1	Beta	D	6176570	23	3.2	29.3	Chlorella vulgaris	HTML	0.261364	7.65795	FAIL	.	genomic	Fail	.	264	unsure	.	No Feature	0	0	.	.	.		tRNA(Ile)-lysidine synthase	PACG242	Partial mRNA	.	.	NO	33.8126	5612040	4472410	6751680	33.1154	2275970	1808950	2742990	96	89	2.59	0.133791	1.30204
243	93.71	703	gi|114052970|ref|NM_001047033.1| Bombyx mori FK506-binding protein (LOC733041), mRNA >gi|95103141|gb|DQ443423.1| Bombyx mori FK506-binding protein mRNA, complete cds	3.88656e-68	NM_001047033.1	Alpha	B	114052971	108	7e-57	216	Bombyx mori	HTML	0.460882	99.5505	PASS	NP_001040498.1	genomic	High	M	324	CDS	Homology	Complete	265	111	Immune Defense	FK506-binding protein 2	FK506-bp2	Manual	FK506-binding protein 2	FK506-bp2	Complete CDS	similar to AA sequence	RefSeq:NP_001040498.1	YES	201.517	33446700	31333500	35560000	36.8039	2529480	2155510	2903450	1474	238	4.92915	0.00875725	3.72495
244	35.6	292	gi|18042436|gb|AC098677.2| Homo sapiens BAC clone RP11-416E16 from 4, complete sequence	0.311198	AC098677.2	Beta	D	308153433	18	5.2	28.5	Saccharomyces cerevisiae S288c	HTML	0.184932	5.27055	FAIL	.	genomic	Fail	.	292	unsure	.	No Feature	0	0	.	.	.		General transcriptional corepressor CYC8	PACG244	Partial mRNA	.	.	NO	40.4739	6717670	5635020	7800320	30.7497	2113380	1722620	2504140	154	117	2.8198	0.0993313	1.66841
245	60.29	355	gi|118777399|ref|XM_307908.3| Anopheles gambiae str. PEST AGAP002272-PA (AgaP_AGAP002272) mRNA, partial cds	0.00259973	XM_307908.3	Beta	E	170064670	24	0.64	31.2	Culex quinquefasciatus	HTML	0.202817	6.32789	FAIL	XP_001867623.1	genomic	Fail	S	252	CDS	Novel	Partial	0	0	.	.	.		Uncharacterized protein PACG245	PACG245	Partial CDS	ab initio prediction:EMBOSS:5.0	.	YES	128.372	21306600	18928100	23685000	27.9939	1923980	1464060	2383900	461	107	4.75288	0.0136158	3.46913
246	25.78	201	gi|16414603|emb|AL596171.1| Listeria innocua Clip11262 complete genome, segment 9/12	0.201435	AL596171.1	Beta	F	91088447	51	9e-14	76.3	Tribolium castaneum	HTML	0.761194	58.0791	PASS	XP_968769.1	genomic	High	.	195	CDS	Homology	No Feature	0	0	.	.	.		PREDICTED: similar to glycosylphosphatidylinositol-specific phospholipase C	PACG246	Partial mRNA	.	.	YES	89.8037	14905200	11909100	17901200	31.7488	2182050	1444380	2919710	99	36	3.96856	0.0680446	2.77206
247	138.74	1153	gi|295988680|gb|EZ581058.1| TSA: Striacosta albicosta stalb_01_00001195 mRNA sequence	1.1012e-77	EZ581058.1	Alpha	B	153791339	190	9e-78	288	Bombyx mori	HTML	0.494363	142.376	PASS	NP_001093283.1	genomic	High	M	927	CDS	Homology	Complete	97	126	.	.	.		mRNA transport regulator 3	PACG247	Complete CDS	similar to AA sequence	RefSeq:NP_001093283.1	YES	77.2299	12818200	12276700	13359800	59.7576	4107050	3909790	4304310	2402	1788	2.7722	0.184702	1.64202
248	25.56	352	gi|189234899|ref|XM_962309.2| PREDICTED: Tribolium castaneum similar to anaphase-promoting complex, subunit-5, putative (LOC655746), mRNA	0.109507	XM_962309.2	Beta	F	270002290	59	3e-08	57.8	Tribolium castaneum	HTML	0.502841	29.0642	PASS	EEZ98737.1	genomic	Medium	S	351	CDS	Homology	Partial	0	0	.	.	.		conserved hypothetical protein	PACG248	Partial CDS	similar to AA sequence	UniProt:EEZ98737.1	YES	22.5382	3740780	3017510	4464050	16.2191	1114710	860646	1368780	141	92	2.92218	0.103985	1.74667
249	32.79	372	gi|23499695|gb|AC122913.4| Mus musculus BAC clone RP23-25J21 from 3, complete sequence	0.406332	AC122913.4	Beta	F	198464040	27	7.5	30	Drosophila pseudoobscura pseudoobscura	HTML	0.217742	6.53226	FAIL	.	genomic	Fail	.	372	unsure	.	No Feature	0	0	.	.	.		Transmembrane protein 203	PACG249	Partial mRNA	.	.	NO	14.3421	2380430	1899400	2861450	32.9426	2264100	1962220	2565980	97	224	1.34355	0.397964	0.0722845
250	59.78	1278	gi|193641101|ref|XM_001950058.1| PREDICTED: Acyrthosiphon pisum similar to cullin (LOC100165766), mRNA	6.75423e-138	XM_001950058.1	Alpha	B	157115866	359	0	687	Aedes aegypti	HTML	0.842723	578.951	PASS	XP_001658320.1	genomic	High	M	1191	CDS	Homology	No Right	86	0	Cell cycle - Mitosis and meiosis	Cullin-5	Cul-5	Manual	Cullin-5	Cul-5	Partial CDS	similar to AA sequence	RefSeq:XP_001658320.1	YES	9.27301	1539090	1378410	1699770	39.9472	2745510	2607410	2883610	393	1611	0.332238	0.856271	-0.834997
251	35.54	356	gi|156553097|ref|XM_001599328.1| PREDICTED: Nasonia vitripennis similar to ENSANGP00000025291 (LOC100114330), mRNA	3.86699e-20	XM_001599328.1	Alpha	B	157127648	57	4e-25	111	Aedes aegypti	HTML	0.480337	53.3174	PASS	XP_001661132.1	genomic	High	M	201	CDS	Homology	Complete	146	6	.	.	.		Lipopolysaccharide-induced tumor necrosis factor-alpha factor homolog	LPS-induced TNF-alpha factor homolog	Complete CDS	similar to AA sequence	RefSeq:XP_001661132.1	YES	35.2566	5851720	4066970	7636480	111.509	7663870	6349530	8978220	105	230	0.761475	0.639625	-0.389212
252	42.17	965	gi|149394844|gb|EF602320.1| Lychnis flos-cuculi psbE-petL intergenic spacer, partial sequence; chloroplast	0.320798	EF602320.1	Alpha	B	307211754	70	2e-14	78.2	Harpegnathos saltator	HTML	0.217617	17.0176	FAIL	EFN87749.1	genomic	Low	M	699	CDS	Homology	No Right	266	0	.	.	.		hypothetical protein EAI	PACG252	Partial CDS	similar to AA sequence	UniProt:EFN87749.1	YES	8.5439	1418070	1200550	1635600	33.0699	2272850	2095640	2450060	184	877	0.446566	0.788866	-0.680574
253	40.94	417	gi|16972754|emb|AL137186.18| Human DNA sequence from clone RP11-536K7 on chromosome 10 Contains the 5' end of a novel gene, the FBXO18 gene for likely ortholog of mouse f-box only protein 18 (FBH1,FLJ14590), the IL15RA gene for interleukin 15 receptor, alpha (IL15RA), the 3' end of the IL2RA gene for interleukin 2 receptor, alpha (CD25,IL2R,TCGFR), two novel genes and two CpG islands, complete se…	0.131961	AL137186.18	Beta	D	341940350	49	1.7	30.4	Mus musculus	HTML	0.352518	10.7165	FAIL	.	genomic	Fail	.	417	unsure	.	No Feature	0	0	.	.	.		Carbohydrate sulfotransferase 12	C4ST-2	Partial mRNA	.	.	NO	24.2516	4025160	3468310	4582010	28.3129	1945900	1696750	2195050	201	244	2.22314	0.178378	1.04861
254	58.32	647	gi|295997036|gb|EZ589414.1| TSA: Striacosta albicosta stalb_01_00009552 mRNA sequence	4.63502e-54	EZ589414.1	Alpha	B	242005839	100	5e-38	155	Pediculus humanus corporis	HTML	0.463679	71.8702	PASS	XP_002423768.1	genomic	High	M	606	CDS	Homology	Complete	28	10	.	.	.		hypothetical protein Phum	PACG254	Complete CDS	similar to AA sequence	RefSeq:XP_002423768.1	YES	16.3192	2708580	2375180	3041990	43.3943	2982430	2757300	3207550	276	715	1.06311	0.536189	-0.138952
255	63.84	585	gi|158290259|ref|XM_311856.4| Anopheles gambiae str. PEST AGAP003021-PA (AgaP_AGAP003021) mRNA, complete cds	1.65491e-141	XM_311856.4	Alpha	B	219362829	175	8e-100	360	Bombyx mori	HTML	0.897436	323.077	PASS	NP_001136443.1	genomic	High	M	531	CDS	Homology	No Right	54	0	Vitellogenesis, Lipid storage, ovarian maturation and hormonal regulation	Clathrin heavy chain	Chc	Manual	Clathrin heavy chain	Chc	Partial CDS	similar to AA sequence	RefSeq:NP_001136443.1	YES	0.910661	151147	63882.3	238412	69.5138	4777580	4461870	5093290	12	984	-3.7882	0.0442609	-4.98226
256	483.72	535	gi|189233572|ref|XM_962936.2| PREDICTED: Tribolium castaneum similar to glycogenin (LOC656402), mRNA	6.43683e-07	XM_962936.2	Beta	E	307198080	52	2e-13	74.3	Harpegnathos saltator	HTML	0.291589	21.665	PASS	EFN79133.1	genomic	Medium	S	534	CDS	Homology	Partial	0	0	.	.	.		Glycogenin-1	PACG256	Partial CDS	similar to AA sequence	UniProt:EFN79133.1	YES	943.112	156533000	149011000	164056000	577.738	39707000	37269000	42145100	4182	2391	3.15989	0.116054	1.979
257	49.06	286	gi|295996196|gb|EZ588574.1| TSA: Striacosta albicosta stalb_01_00008712 mRNA sequence	0.000168116	EZ588574.1	Beta	F	194763501	28	3.3	31.2	Drosophila ananassae	HTML	0.293706	9.16364	FAIL	.	genomic	Fail	.	286	unsure	.	No Feature	0	0	.	.	.		Organic solute transporter subunit alpha	OST-alpha	Partial mRNA	.	.	NO	93.4276	15506600	13814700	17198600	9.45398	649758	426893	872623	334	34	5.76182	0.0116266	4.57684
258	54.98	967	gi|295990231|gb|EZ582609.1| TSA: Striacosta albicosta stalb_01_00002746 mRNA sequence	1.5474e-163	EZ582609.1	Alpha	B	242013543	239	3e-114	410	Pediculus humanus corporis	HTML	0.741468	304.002	PASS	XP_002427464.1	genomic	High	M	915	CDS	Homology	No Right	52	0	.	.	.		Transmembrane protein 120 homolog	PACG258	Partial CDS	similar to AA sequence	RefSeq:XP_002427464.1	YES	30.4164	5048360	4705660	5391070	17.2757	1187330	1080380	1294280	895	494	3.27445	0.0778784	2.08809
259	21.14	385	gi|124505094|ref|XM_001351253.1| Plasmodium falciparum 3D7 hypothetical protein (MAL3P7.23) partial mRNA	0.00992464	XM_001351253.1	Beta	F	195131481	34	0.062	37	Drosophila mojavensis	HTML	0.264935	9.8026	FAIL	.	genomic	Fail	.	385	unsure	.	No Feature	0	0	.	.	.		Lysoplasmalogenase homolog	PACG259	Partial mRNA	.	.	NO	15.1141	2508560	2032350	2984760	14.4332	991976	799277	1184670	110	102	2.51621	0.141021	1.33848
260	31.7	556	gi|9247059|gb|AF272889.1|AF272889 Homo sapiens beta-1 adrenergic receptor gene, promoter region	0.0147735	AF272889.1	Beta	D	158706513	31	0.53	33.1	Drosophila melanogaster	HTML	0.167266	5.53651	FAIL	Q967D7.2	genomic	Fail	M	546	CDS	Novel	No Right	8	0	.	.	.		Uncharacterized protein PACG260	PACG260	Partial CDS	ab initio prediction:EMBOSS:5.0	.	YES	30.4851	5059760	4565980	5553540	3.19367	219496	153316	285677	415	44	5.7659	0.00750341	4.5268
261	48.84	817	gi|260831337|ref|XM_002610570.1| Branchiostoma floridae hypothetical protein, mRNA	1.22332e-24	XM_002610570.1	Alpha	A	82184989	155	3e-61	233	Danio rerio	HTML	0.569155	132.613	PASS	Q6IQE9.1	genomic	High	M	684	CDS	Homology	Complete	89	41	.	.	.		Probable alpha-ketoglutarate-dependent dioxygenase ABH6	PACG261	Complete CDS	similar to AA sequence	UniProt:Q6IQE9.1	YES	35.0827	5822860	5375280	6270440	14.2507	979432	861308	1097560	760	285	3.7686	0.0368008	2.57171
262	39.01	703	gi|85663538|emb|AJ877874.1| Human immunodeficiency virus type 1 subtype A proviral partial gp120 gene for envelope glycoprotein gp120, isolate 97DC.KP89 1997	0.230326	AJ877874.1	Alpha	A	325511371	25	0.95	30.8	Homo sapiens	HTML	0.106686	3.28592	FAIL	A8MQ14.2	genomic	Fail	M	282	CDS	Novel	Complete	251	167	.	.	.		Uncharacterized protein PACG262	PACG262	Complete CDS	ab initio prediction:EMBOSS:5.0	.	YES	3.7577	623685	277727	969643	88.1615	6059210	5365310	6753110	35	679	-2.07234	0.248714	-3.28024
263	123.25	344	gi|295992800|gb|EZ585178.1| TSA: Striacosta albicosta stalb_01_00005315 mRNA sequence	1.8044e-30	EZ585178.1	Alpha	B	223671202	48	5e-18	87.8	Bombyx mori	HTML	0.418605	36.7535	PASS	FAA00553.1	genomic	Medium	M	297	CDS	Homology	Complete	9	35	.	.	.		TPA: putative cuticle protein	PACG263	Complete CDS	similar to AA sequence	UniProt:FAA00553.1	YES	246.888	40977300	38363400	43591300	5.77664	397020	231451	562588	1070	22	7.85244	0.00352405	6.68947
264	66.1	249	gi|15145611|gb|AC079925.6| Homo sapiens BAC clone RP11-544E17 from 4, complete sequence	0.00609891	AC079925.6	Beta	E	242014547	21	5.3	28.1	Pediculus humanus corporis	HTML	0.253012	7.10964	FAIL	.	genomic	Fail	.	249	unsure	.	No Feature	0	0	.	.	.		membrane-associated phosphatidylinositol transfer protein	PACG264	Partial mRNA	.	.	NO	55.5542	9220620	7627540	10813700	121.058	8320170	7346360	9293970	133	285	1.34223	0.404425	0.148251
265	22.68	265	gi|126273482|ref|XM_001379202.1| PREDICTED: Monodelphis domestica similar to b-TRCP variant E3RS-IkappaB (LOC100029508), mRNA	3.39442	XM_001379202.1	Beta	E	241564925	19	0.64	31.2	Ixodes scapularis	HTML	0.215094	6.71094	FAIL	.	genomic	Fail	.	265	unsure	.	No Feature	0	0	.	.	.		PAX-interacting protein 1	PACG265	Partial mRNA	.	.	NO	31.03	5150200	4064440	6235960	22.4105	1540240	1158160	1922330	90	64	3.02094	0.102027	1.74147
266	94.67	1014	gi|37537463|dbj|BS000196.1| Pan troglodytes chromosome 22 clone:RP43-025M10, map 22, complete sequences	0.0967581	BS000196.1	Beta	D	74853629	97	0.007	40.8	Dictyostelium discoideum	HTML	0.286982	11.7089	FAIL	Q54MI3.1	genomic	Fail	M	999	CDS	Novel	No Right	13	0	.	.	.		Uncharacterized protein PACG266	PACG266	Partial CDS	ab initio prediction:EMBOSS:5.0	.	YES	50.6627	8408740	7990390	8827100	27.9335	1919820	1791190	2048460	1597	887	3.22969	0.104162	2.13092
267	68.14	424	gi|153792608|ref|NM_001099807.1| Bombyx mori tropomyosin (LOC100101174), transcript variant 4, mRNA >gi|95103005|gb|DQ443355.1| Bombyx mori tropomyosin isoform 4 mRNA, complete cds	1.74329e-63	NM_001099807.1	Beta	D	76789674	55	3e-12	69.7	Drosophila melanogaster	HTML	0.389151	27.1238	PASS	P06754.2	genomic	Medium	.	168	CDS	Homology	No Feature	0	0	Maternal effect genes II - Early embryogenesis and germ cell formation	Tropomyosin 1	Tm1	Manual	Tropomyosin 1	Tm1	Partial mRNA	.	.	YES	186.759	30997400	25430100	36564600	439.788	30225900	26688300	33763600	212	521	1.12795	0.481965	0.0363619
268	27.96	327	gi|25046667|gb|AC124452.4| Mus musculus BAC clone RP24-219N2 from chromosome 7, complete sequence	0.00827999	AC124452.4	Zeta	I	346709780	168	2e-51	211	Bombyx mori	HTML	0.513761	108.404	FAIL	.	genomic	Fail	.	327	unsure	.	No Feature	0	0	.	.	.		Bombyx mori mRNA	PACG268	Partial mRNA	.	.	NO	29.4955	4895520	4096080	5694950	16.5175	1135220	887496	1382950	150	86	3.26313	0.0688139	2.10849
269	25.36	284	gi|156545188|ref|XM_001603559.1| PREDICTED: Nasonia vitripennis similar to insulin receptor substrate (LOC100119908), mRNA	0.00203182	XM_001603559.1	Beta	E	307211416	55	1e-17	87	Harpegnathos saltator	HTML	0.580986	50.5458	PASS	EFN87543.1	genomic	High	S	282	CDS	Homology	Partial	0	0	.	.	.		Insulin receptor substrate 1-B	PACG269	Partial CDS	similar to AA sequence	UniProt:EFN87543.1	YES	54.7377	9085100	7412400	10757800	20.4107	1402800	979837	1825750	139	48	3.90441	0.0565517	2.69519
270	40.88	1385	gi|295987916|gb|EZ580294.1| TSA: Striacosta albicosta stalb_01_00000431 mRNA sequence	4.62031e-153	EZ580294.1	Alpha	B	116811689	279	2e-114	410	Drosophila melanogaster	HTML	0.604332	247.776	PASS	CAL26011.1	genomic	High	M	1179	CDS	Homology	Complete	14	189	.	.	.		Soluble calcium-activated nucleotidase 1	SCAN-1	Complete CDS	similar to AA sequence	UniProt:CAL26011.1	YES	3.68312	611307	509422	713191	32.2785	2218450	2093560	2343350	151	1343	-0.678195	0.691884	-1.85958
271	31.09	316	gi|222350611|emb|FP102339.6| H.melpomene DNA sequence from clone AEHM-24O2, complete sequence	6.97725e-29	FP102339.6	Alpha	B	237649000	62	2e-26	115	Bombyx mori	HTML	0.588608	67.6899	PASS	NP_001153677.1	genomic	High	M	228	CDS	Homology	No Right	88	0	.	.	.		poly(A)-specific ribonuclease	PACG271	Partial CDS	similar to AA sequence	RefSeq:NP_001153677.1	YES	35.3939	5874510	4417220	7331790	69.6988	4790290	3943480	5637110	86	174	1.46953	0.369915	0.294356
272	26.45	261	gi|269847895|gb|AC239117.1| Bicyclus anynana clone BA_Ba39A22, complete sequence	0.00184489	AC239117.1	Beta	D	13959567	28	7	28.1	Mus musculus	HTML	0.321839	9.04368	FAIL	.	mitochondrion	Fail	.	261	unsure	.	No Feature	0	0	.	.	.		28S ribosomal protein S15	MRP-S15	Partial mRNA	.	.	NO	7.20814	1196370	661338	1731410	73.6701	5063240	4354950	5771520	15	158	-0.922994	0.58223	-2.0814
273	29.68	357	gi|145586884|emb|BX897660.17| Zebrafish DNA sequence from clone DKEY-102A15 in linkage group 10, complete sequence	0.388246	BX897660.17	Beta	D	82178568	18	4.1	28.9	Danio rerio	HTML	0.151261	4.37143	FAIL	.	genomic	Fail	.	357	unsure	.	No Feature	0	0	.	.	.		Methionine adenosyltransferase 2 subunit beta	MAT II beta	Partial mRNA	.	.	NO	6.56936	1090350	749782	1430920	38.4548	2642940	2301740	2984140	42	230	-0.028979	0.98525	-1.27735
274	104.15	651	gi|295997366|gb|EZ589744.1| TSA: Striacosta albicosta stalb_01_00009882 mRNA sequence	3.35929e-43	EZ589744.1	Alpha	B	307199050	77	1e-35	146	Harpegnathos saltator	HTML	0.354839	51.8065	PASS	EFN79774.1	genomic	High	M	345	CDS	Homology	Complete	99	204	.	.	.		Uncharacterized protein C18orf37-like protein	PACG274	Complete CDS	similar to AA sequence	UniProt:EFN79774.1	YES	222.01	36848200	34789900	38906500	29.9593	2059060	1745960	2372150	1578	194	5.28996	0.00593722	4.16154
275	33.84	269	gi|159487460|ref|XM_001701689.1| Chlamydomonas reinhardtii structural maintenance of chromosomes protein 2 (SMC2) mRNA, partial cds	2.83206e-20	XM_001701689.1	Beta	D	75337454	62	1e-19	93.6	Arabidopsis thaliana	HTML	0.69145	64.7197	PASS	Q9SN90.1	genomic	High	S	267	CDS	Homology	Partial	0	0	.	.	.		Structural maintenance of chromosomes protein 2-2	AtSMC2-2	Partial CDS	similar to AA sequence	UniProt:Q9SN90.1	YES	41.158	6831210	5594270	8068150	42.1701	2898290	2379830	3416750	121	123	2.51133	0.134906	1.23694
276	66.54	1081	gi|194757981|ref|XM_001961205.1| Drosophila ananassae GF11097 (Dana\GF11097), mRNA	5.00269e-50	XM_001961205.1	Beta	E	157121098	64	1e-28	126	Aedes aegypti	HTML	0.177613	22.3793	PASS	XP_001659824.1	genomic	Medium	.	243	CDS	Homology	No Feature	0	0	.	.	.		lola	PACG276	Partial mRNA	.	.	YES	116.538	19342300	16947800	21736900	51.348	3529070	2870900	4187250	1234	648	3.68016	0.03725	2.4544
277	178.02	796	gi|295994173|gb|EZ586551.1| TSA: Striacosta albicosta stalb_01_00006689 mRNA sequence	2.29603e-46	EZ586551.1	Alpha	B	170041659	118	2e-48	190	Culex quinquefasciatus	HTML	0.444724	84.4975	PASS	XP_001848572.1	genomic	High	M	648	CDS	Homology	Complete	92	53	.	.	.		transmembrane protein 70	PACG277	Complete CDS	similar to AA sequence	RefSeq:XP_001848572.1	YES	179.087	29724000	28672800	30775200	22.5679	1551060	1396530	1705580	3292	404	5.43454	0.00735443	4.2603
278	50.31	572	gi|114052069|ref|NM_001046744.1| Bombyx mori ras-related GTP-binding protein 4b (LOC692901), mRNA >gi|87248394|gb|DQ311306.1| Bombyx mori ras-related GTP-binding protein 4b mRNA, complete cds	9.55021e-132	NM_001046744.1	Alpha	B	114052070	158	3e-87	318	Bombyx mori	HTML	0.828671	263.517	PASS	NP_001040209.1	genomic	High	M	477	CDS	Homology	No Right	94	0	.	.	.		ras-related GTP-binding protein 4b	PACG278	Partial CDS	similar to AA sequence	RefSeq:NP_001040209.1	YES	40.3005	6688870	6053990	7323750	23.172	1592570	1393230	1791920	479	272	3.24945	0.062645	2.07041
279	33.34	270	gi|20095250|gb|AE009951.2| Fusobacterium nucleatum subsp. nucleatum ATCC 25586, complete genome	0.284662	AE009951.2	Beta	D	156631026	34	0.22	33.1	Mus musculus	HTML	0.377778	12.5044	FAIL	Q8K3A9.2	genomic	Fail	S	213	CDS	Novel	Partial	0	0	.	.	.		Uncharacterized protein PACG279	PACG279	Partial CDS	ab initio prediction:EMBOSS:5.0	.	YES	49.4611	8209320	6287660	10131000	76.5631	5262070	4272040	6252100	88	142	1.802	0.280191	0.641632
280	189.46	803	gi|70905469|gb|DQ063591.1| Choristoneura fumiferana 19.8 kDa small heat shock protein mRNA, complete cds	9.85289e-45	DQ063591.1	Alpha	B	221579667	127	7e-54	208	Bombyx mori	HTML	0.474471	98.6899	PASS	ACM24346.1	genomic	High	M	543	CDS	Homology	Complete	73	184	Subgroup - Heat Shock Proteins	Heat Shock Protein 20.1	Hsp20.1	Manual	Heat Shock Protein 20.1	Hsp20.1	Complete CDS	similar to AA sequence	UniProt:ACM24346.1	YES	202.735	33649000	32370100	34928000	20.3555	1399000	1231190	1566820	3613	343	5.76044	0.00408169	4.5881
281	24.55	498	gi|258728717|gb|GQ610472.1| Uncultured Neocallimastigales clone PigmyHippopotamus03FKJUI internal transcribed spacer 1, partial sequence	0.0131289	GQ610472.1	Beta	D	3123009	43	0.19	34.3	Acipenser transmontanus	HTML	0.259036	8.88494	FAIL	.	genomic	Fail	.	498	unsure	.	No Feature	0	0	.	.	.		Vitellogenin	VTG	Partial mRNA	.	.	NO	5.39755	895858	671894	1119820	21.8432	1501250	1314680	1687820	61	258	0.452395	0.772533	-0.744822
282	52.19	648	gi|289063523|gb|AC239806.3| Monodelphis domestica BAC clone VMRC6-618J14 from chromosome y, complete sequence	0.000407969	AC239806.3	.	.	.	0	0	0	.	HTML	0	0	.	.	genomic	Fail	.	648	unsure	.	No Feature	0	0	.	.	.		.	PACG282	Partial mRNA	.	.	NO	8.39995	1394180	1166510	1621850	41.3278	2840400	2631280	3049510	146	728	0.17264	0.917419	-1.02668
283	30.58	725	gi|164607235|gb|AC216548.1| Populus trichocarpa clone POP032-K07, complete sequence	0.237923	AC216548.1	Beta	E	242010560	81	0.0002	45.1	Pediculus humanus corporis	HTML	0.335172	15.1163	FAIL	XP_002426033.1	genomic	Low	S	723	CDS	Homology	Partial	0	0	.	.	.		Ras guanine nucleotide exchange factor L	PACG283	Partial CDS	similar to AA sequence	RefSeq:XP_002426033.1	YES	15.4364	2562060	2196050	2928070	19.2168	1320740	1151640	1489840	291	284	2.08467	0.205109	0.955958
284	31.32	253	gi|4176771|gb|AF117742.1|AF117742 Junonia coenia hedgehog protein (hh) mRNA, partial cds	4.17479e-62	AF117742.1	Beta	F	309253979	82	8e-42	169	Bicyclus anynana	HTML	0.972332	164.324	PASS	ADO60878.1	genomic	High	S	249	CDS	Homology	Partial	0	0	Subgroup - Wnt pathway components	hedgehog	hh	Manual	hedgehog	hh	Partial CDS	similar to AA sequence	UniProt:ADO60878.1	YES	54.725	9082990	7501850	10664100	31.5084	2165520	1668720	2662330	133	76	3.26612	0.0720924	2.06845
285	42.9	448	gi|282848208|gb|FJ899645.1| Pararge aegeria clone pae3 microsatellite sequence	4.36431e-08	FJ899645.1	Beta	F	347964584	28	4.8	30.8	Anopheles gambiae str. PEST	HTML	0.1875	5.775	FAIL	XP_003437113.1	genomic	Fail	M	213	CDS	Novel	Complete	18	214	.	.	.		Uncharacterized protein PACG285	PACG285	Complete CDS	ab initio prediction:EMBOSS:5.0	.	YES	9.4857	1574390	732843	2415940	220.574	15159800	13479300	16840200	22	441	-2.14323	0.226321	-3.26739
286	142.25	777	gi|91079007|ref|XM_969697.1| PREDICTED: Tribolium castaneum similar to AGAP005324-PB (LOC663661), mRNA	8.89956e-77	XM_969697.1	Alpha	B	157133217	129	1e-69	259	Aedes aegypti	HTML	0.498069	129	PASS	XP_001662805.1	genomic	High	M	429	CDS	Homology	Complete	32	313	Regulation of Growth, Programmed Cell Death, Autophagy, Response to Starvation	bendless	ben	Manual	bendless	ben	Complete CDS	similar to AA sequence	RefSeq:XP_001662805.1	YES	78.8139	13081100	12104100	14058200	107.613	7396110	6923350	7868870	1274	1638	2.06656	0.270691	0.822645
287	170.21	597	gi|15705148|gb|AY046536.1| Spodoptera frugiperda 28S ribosomal protein S6 precursor, mRNA, complete cds; nuclear gene for mitochondrial product	3.98745e-86	AY046536.1	Alpha	B	157104178	115	2e-45	179	Aedes aegypti	HTML	0.577889	103.442	PASS	XP_001648287.1	mitochondrion	High	M	450	CDS	Homology	Complete	71	73	.	.	.		mitochondrial ribosomal protein	PACG287	Complete CDS	similar to AA sequence	RefSeq:XP_001648287.1	YES	218.773	36310900	34753300	37868400	26.0636	1791310	1568700	2013920	2378	280	5.49604	0.00541763	4.34132
288	90.79	327	gi|147865013|emb|AM459575.2| Vitis vinifera contig VV78X020252.14, whole genome shotgun sequence	0.352074	AM459575.2	Beta	F	58388285	20	10	29.6	Anopheles gambiae str. PEST	HTML	0.183486	5.43119	FAIL	XP_316177.2	genomic	Fail	M	216	CDS	Novel	No Right	109	0	.	.	.		Uncharacterized protein PACG288	PACG288	Partial CDS	ab initio prediction:EMBOSS:5.0	.	YES	109.421	18161200	15367200	20955300	252.511	17354700	15597100	19112300	228	520	1.26166	0.440105	0.0655331
289	82.51	1363	gi|195474401|ref|XM_002089444.1| Drosophila yakuba GE23915 (Dyak\GE23915), mRNA	4.00545e-65	XM_002089444.1	Alpha	B	19921738	257	9e-125	445	Drosophila melanogaster	HTML	0.565664	251.72	PASS	NP_610288.1	mitochondrion	High	M	966	CDS	Homology	Complete	248	146	.	.	.		Elongation factor Tu	EF-Tu	Complete CDS	similar to AA sequence	RefSeq:NP_610288.1	YES	37.6424	6247700	5879390	6616010	35.9745	2472470	2323380	2621570	1487	1456	2.50796	0.199753	1.33737
290	52.81	382	gi|262034604|gb|GU070717.1| Bombyx mori putative cuticle protein CPG48 (CPG48) gene, complete cds	1.55782e-25	GU070717.1	Delta	G	262034604	127	8e-22	110	Bombyx mori	HTML	0.332461	36.5707	PASS	NP_033423.3	genomic	Medium	M	348	CDS	Homology	Complete	0	31	.	.	.		Bombyx mori putative cuticle protein CPG48 (CPG48) gene	PACG290	Complete CDS	similar to RNA sequence, mRNA	RefSeq:NP_033423.3	YES	16.2969	2704880	2152750	3257010	64.3388	4421910	3967630	4876190	97	400	0.510194	0.748051	-0.709105
291	55.1	312	gi|58011279|gb|AY827840.1| Ciona intestinalis clone BAC XNI, complete sequence	0.000647325	AY827840.1	Beta	D	75311386	33	4.1	28.9	Arabidopsis thaliana	HTML	0.317308	9.17019	FAIL	Q9LN49.1	genomic	Fail	M	300	CDS	Novel	No Right	11	0	.	.	.		Uncharacterized protein PACG291	PACG291	Partial CDS	ab initio prediction:EMBOSS:5.0	.	YES	86.091	14289000	12765700	15812200	13.4517	924516	675193	1173840	371	56	5.20743	0.0103397	3.95006
292	106.94	461	gi|185049938|dbj|AP008993.1| Bombyx mori genomic DNA, chromosome 7, BAC clone:001F15, complete sequence	0.00346089	AP008993.1	Alpha	B	17945596	53	3e-09	58.9	Drosophila melanogaster	HTML	0.344902	20.3148	PASS	AAL48849.1	genomic	Medium	M	333	CDS	Homology	No Right	126	0	.	.	.		RE26725p	PACG292	Partial CDS	similar to AA sequence	UniProt:AAL48849.1	YES	177.85	29518700	27598200	31439200	42.3453	2910330	2522290	3298370	1024	242	4.50997	0.0152559	3.34237
293	37.85	291	gi|148743764|gb|EF625819.1| Carica papaya clone MSY BAC PH54H01 complete sequence	0.0888143	EF625819.1	.	.	.	0	0	0	.	HTML	0	0	.	.	genomic	Fail	.	291	unsure	.	No Feature	0	0	.	.	.		.	PACG293	Partial mRNA	.	.	NO	18.3029	3037830	2306400	3769250	59.9487	4120180	3572040	4668320	67	221	0.797	0.611695	-0.439666
294	94.81	1617	gi|110759546|ref|XM_394810.2| PREDICTED: Apis mellifera similar to CG7071-PA, isoform A (LOC411335), mRNA	7.08152e-44	XM_394810.2	Alpha	B	157130333	143	6e-52	203	Aedes aegypti	HTML	0.265306	53.8571	PASS	XP_001655666.1	genomic	High	M	1020	CDS	Homology	Complete	538	56	.	.	.		Transmembrane protein 199	PACG294	Complete CDS	similar to AA sequence	RefSeq:XP_001655666.1	YES	47.0412	7807670	7409760	8205590	36.8082	2529780	2384020	2675530	2338	1635	2.7328	0.173047	1.62588
295	28.39	296	gi|29372476|emb|BX005036.6| Mouse DNA sequence from clone RP23-185E17 on chromosome 1, complete sequence	1.10303	BX005036.6	Beta	F	307184144	23	2.6	31.6	Camponotus floridanus	HTML	0.233108	7.36622	FAIL	.	genomic	Fail	.	296	unsure	.	No Feature	0	0	.	.	.		Serine/threonine-protein kinase PAK 7	PACG295	Partial mRNA	.	.	NO	15.4586	2565740	1908720	3222760	39.0266	2682240	2249960	3114520	61	161	1.17955	0.462389	-0.0640633
296	24.47	325	gi|110756874|ref|XM_395601.3| PREDICTED: Apis mellifera similar to WD repeat protein 22 (LOC412137), mRNA	2.06486e-10	XM_395601.3	Beta	E	170040963	77	4e-30	128	Culex quinquefasciatus	HTML	0.710769	90.9785	PASS	XP_001848250.1	genomic	High	S	321	CDS	Homology	Partial	0	0	.	.	.		wd-repeat protein	PACG296	Partial CDS	similar to AA sequence	RefSeq:XP_001848250.1	YES	6.78127	1125520	692308	1558740	41.9434	2882710	2436570	3328850	27	183	-0.204039	0.900848	-1.35683
297	37.29	227	gi|284006024|gb|AC239227.3| Chrysemys picta BAC clone CHY3-62H12 from chromosome unknown, complete sequence	0.812537	AC239227.3	Beta	D	298351587	15	7	28.1	Neosartorya fischeri NRRL 181	HTML	0.198238	5.57048	FAIL	A1DBG6.1	genomic	Fail	S	219	CDS	Novel	Partial	0	0	.	.	.		Uncharacterized protein PACG297	PACG297	Partial CDS	ab initio prediction:EMBOSS:5.0	.	YES	20.4353	3391750	2210900	4572610	116.419	8001330	6834210	9168440	33	190	-0.0613343	0.969376	-1.23821
298	110.67	1006	gi|295988084|gb|EZ580462.1| TSA: Striacosta albicosta stalb_01_00000599 mRNA sequence	1.23948e-158	EZ580462.1	Alpha	B	157126694	151	5e-87	317	Aedes aegypti	HTML	0.450298	142.745	PASS	XP_001654707.1	genomic	High	M	453	CDS	Homology	Complete	240	310	Cell cycle - Mitosis and meiosis	Ubiquitin conjugating enzyme	UbcD6	Manual	Ubiquitin conjugating enzyme	UbcD6	Complete CDS	similar to AA sequence	RefSeq:XP_001654707.1	YES	77.3572	12839400	11918700	13760000	101.121	6949910	6514050	7385770	1395	1523	2.09733	0.267465	0.885512
299	129.04	1507	gi|24961173|gb|AC091681.44| Mus musculus strain C57BL/6J chromosome 10 clone rp23-111d4, complete sequence	0.00097955	AC091681.44	Beta	F	270011908	138	0.0003	48.1	Tribolium castaneum	HTML	0.274718	13.2139	FAIL	EFA08356.1	genomic	Low	M	1266	CDS	Homology	Complete	212	26	.	.	.		Zinc finger protein 460	PACG299	Complete CDS	similar to AA sequence	UniProt:EFA08356.1	YES	80.5051	13361800	12815700	13908000	44.7587	3076200	2907560	3244840	3452	1646	3.34999	0.105885	2.11889
300	33.02	736	gi|222544852|gb|EZ001042.1| TSA: Acropora millepora SeqIndex13201, mRNA sequence	0.00568473	EZ001042.1	Alpha	A	47606222	94	4e-19	93.2	Homo sapiens	HTML	0.383152	35.7098	PASS	Q9Y5Q8.2	genomic	Medium	M	570	CDS	Homology	No Right	166	0	Vitellogenesis, Lipid storage, ovarian maturation and hormonal regulation	yolkless	yl	Manual	yolkless	yl	Partial CDS	similar to AA sequence	UniProt:Q9Y5Q8.2	YES	10.0426	1666820	1392800	1940840	26.8707	1846780	1661170	2032390	185	452	1.04732	0.518745	-0.147914
301	56.05	212	gi|185049997|dbj|AP008998.1| Bombyx mori genomic DNA, chromosome 22, BAC clone:009K19, complete sequence	0.0176239	AP008998.1	Beta	D	317373549	21	1.9	30	Homo sapiens	HTML	0.29717	8.91509	FAIL	.	genomic	Fail	.	212	unsure	.	No Feature	0	0	.	.	.		von Willebrand factor	vWF	Partial mRNA	.	.	NO	174.757	29005400	25365400	32645300	50.2255	3451930	2643890	4259960	238	72	4.27005	0.0235959	3.07085
302	28.71	286	gi|110758756|ref|XM_394733.3| PREDICTED: Apis mellifera similar to RAB27A protein, transcript variant 1 (LOC411260), mRNA	2.66399e-08	XM_394733.3	Alpha	B	242003701	80	1e-32	136	Pediculus humanus corporis	HTML	0.839161	114.126	PASS	XP_002422827.1	genomic	High	M	282	CDS	Homology	No Right	3	0	.	.	.		GTP-binding nuclear protein RAN1	PACG302	Partial CDS	similar to AA sequence	RefSeq:XP_002422827.1	YES	30.6397	5085430	4097550	6073310	31.2178	2145560	1732640	2558470	108	108	2.37718	0.162383	1.24502
303	33.07	799	gi|157385054|gb|AC210506.1| Populus trichocarpa clone POP040-E06, complete sequence	0.263476	AC210506.1	Alpha	B	157137220	116	9e-20	95.5	Aedes aegypti	HTML	0.435544	41.5945	PASS	XP_001663942.1	genomic	High	M	696	CDS	Homology	No Right	103	0	.	.	.		hypothetical protein AaeL	PACG303	Partial CDS	similar to AA sequence	RefSeq:XP_001663942.1	YES	13.8543	2299470	2021640	2577300	17.6971	1216300	1086270	1346320	305	383	2.05718	0.221955	0.918802
304	70.42	821	gi|114052686|ref|NM_001046802.1| Bombyx mori progesterone receptor membrane component 2 (Pgrmc2), mRNA >gi|87248562|gb|DQ311390.1| Bombyx mori progesterone membrane binding protein mRNA, complete cds	1.40048e-55	NM_001046802.1	Alpha	B	18859969	136	4e-61	232	Drosophila melanogaster	HTML	0.496955	115.294	PASS	NP_573087.1	genomic	High	M	591	CDS	Homology	Complete	94	133	.	.	.		membrane steroid binding protein	PACG304	Complete CDS	similar to AA sequence	RefSeq:NP_573087.1	YES	57.905	9610790	8970780	10250800	22.2119	1526590	1362450	1690730	1067	421	3.85463	0.0372464	2.65434
305	64.67	1043	gi|295998837|gb|EZ591215.1| TSA: Striacosta albicosta stalb_01_00011353 mRNA sequence	8.72386e-28	EZ591215.1	Alpha	B	307197297	154	2e-24	111	Harpegnathos saltator	HTML	0.442953	49.1678	PASS	EFN78589.1	genomic	High	M	888	CDS	Homology	Complete	24	128	.	.	.		Factor VIII intron 22 protein	PACG305	Complete CDS	similar to AA sequence	UniProt:EFN78589.1	YES	38.2049	6341060	5949490	6732620	23.3454	1604490	1477750	1731240	1110	657	3.13443	0.099495	1.98261
306	62.87	469	gi|260907803|gb|EZ407141.1| TSA: Heliothis virescens contig_1620 short-chain dehydrogenase-like (hvpg0013) mRNA, partial sequence	2.88912e-42	EZ407141.1	Beta	F	260908004	90	1e-39	162	Heliothis virescens	HTML	0.575693	93.2623	PASS	ACX53801.1	genomic	High	S	303	CDS	Homology	No Left	0	163	.	.	.		short-chain dehydrogenase	PACG306	Partial CDS	similar to AA sequence	UniProt:ACX53801.1	YES	54.3289	9017240	7822880	10211600	85.5441	5879320	5258720	6499920	340	418	1.85066	0.265845	0.617037
307	327.63	354	gi|14589620|gb|AC011029.7| Homo sapiens chromosome 8, clone RP11-202L1, complete sequence	0.0090456	AC011029.7	Beta	E	340545036	23	4.1	28.5	Bombyx mori	HTML	0.194915	5.55508	FAIL	.	genomic	Fail	.	354	unsure	.	No Feature	0	0	.	.	.		gustatory receptor 68	PACG307	Partial mRNA	.	.	NO	356.139	59110300	56578800	61641700	135.532	9314930	8668280	9961580	2109	822	3.90325	0.0535556	2.66579
308	82.99	270	gi|159483250|ref|XM_001699622.1| Chlamydomonas reinhardtii strain CC-503 cw92 mt+	0.284662	XM_001699622.1	Alpha	B	307205348	48	3e-11	65.1	Harpegnathos saltator	HTML	0.533333	34.72	PASS	EFN83696.1	genomic	Medium	M	207	CDS	Homology	Complete	45	15	.	.	.		Enhancer of mRNA-decapping protein 4	PACG308	Complete CDS	similar to AA sequence	UniProt:EFN83696.1	YES	212.775	35315400	31138900	39491900	153.258	10533200	9065420	12000900	315	269	2.91033	0.0860095	1.74535
309	22.36	435	gi|149275345|gb|AC170989.3| Medicago truncatula chromosome 7 BAC clone mth2-78l9, complete sequence	0.00324967	AC170989.3	Beta	F	91091186	60	8e-05	46.6	Tribolium castaneum	HTML	0.413793	19.2828	PASS	XP_971988.1	genomic	Medium	S	435	CDS	Homology	Partial	0	0	.	.	.		PREDICTED: similar to A kinase (PRKA) anchor protein 10	PACG309	Partial CDS	similar to AA sequence	RefSeq:XP_971988.1	YES	26.9184	4467780	3778380	5157170	8.01142	550613	394876	706350	198	56	4.17902	0.0370764	3.02045
310	19.63	263	gi|295987757|gb|EZ580135.1| TSA: Striacosta albicosta stalb_01_00000272 mRNA sequence	4.98974e-17	EZ580135.1	Beta	E	170043174	42	0.002	39.7	Culex quinquefasciatus	HTML	0.479087	19.0198	PASS	XP_001849273.1	genomic	Medium	S	261	CDS	Homology	Partial	0	0	.	.	.		DNA-directed RNA polymerase III subunit D	PACG310	Partial CDS	similar to AA sequence	RefSeq:XP_001849273.1	YES	26.0086	4316780	2984590	5648960	40.8706	2808980	2117450	3500500	48	87	1.79348	0.326797	0.619909
311	30.95	603	gi|134060797|emb|AM494954.1| Leishmania braziliensis chromosome 17	2.39038	AM494954.1	Beta	F	156546793	91	6e-14	78.2	Nasonia vitripennis	HTML	0.452736	35.404	PASS	XP_001605813.1	genomic	Medium	S	600	CDS	Homology	Partial	0	0	.	.	.		PREDICTED: influenza virus NS1A-binding protein-like isoform 1	PACG311	Partial CDS	similar to AA sequence	RefSeq:XP_001605813.1	YES	19.4562	3229240	2743790	3714690	20.1157	1382520	1178120	1586920	252	242	2.45282	0.137563	1.22389
312	37.51	693	gi|195334736|ref|XM_002033997.1| Drosophila sechellia GM20108 (Dsec\GM20108), mRNA	4.98838e-35	XM_002033997.1	Alpha	B	170041119	141	5e-55	212	Culex quinquefasciatus	HTML	0.61039	129.403	PASS	XP_001848322.1	genomic	High	M	576	CDS	Homology	No Right	116	0	.	.	.		myeloid leukemia factor	PACG312	Partial CDS	similar to AA sequence	RefSeq:XP_001848322.1	YES	11.6176	1928240	1635880	2220600	28.0425	1927320	1739240	2115410	201	489	1.21114	0.460136	0.000688502
313	43.29	317	gi|157391872|emb|CT841955.21| Zebrafish DNA sequence from clone DKEY-240A16 in linkage group 1 Contains the 5' end of the gene for a novel protein similar to vertebrate vacuolar protein sorting 8 homolog (S. cerevisiae) (VPS8), the 5' end of the gene for a novel protein (zgc:153256) and three CpG islands, complete sequence	0.0974164	CT841955.21	Beta	D	2498278	38	0.37	32.3	Homo sapiens	HTML	0.359621	11.6158	FAIL	Q14093.1	genomic	Fail	M	252	CDS	Novel	No Right	65	0	.	.	.		Uncharacterized protein PACG313	PACG313	Partial CDS	ab initio prediction:EMBOSS:5.0	.	YES	38.3916	6372060	5071370	7672750	68.785	4727490	4006560	5448430	136	209	1.64797	0.305949	0.430685
314	34.88	364	gi|156549783|ref|XM_001606315.1| PREDICTED: Nasonia vitripennis similar to deubiquitinating enzyme (LOC100122765), mRNA	3.25332e-21	XM_001606315.1	Alpha	B	307208994	90	6e-38	154	Harpegnathos saltator	HTML	0.741758	114.231	PASS	EFN86194.1	genomic	High	M	321	CDS	Homology	No Right	43	0	.	.	.		Ubiquitin carboxyl-terminal hydrolase 14	PACG314	Partial CDS	similar to AA sequence	UniProt:EFN86194.1	YES	12.7582	2117550	1579690	2655400	54.1196	3719560	3260840	4178270	62	273	0.315917	0.839953	-0.812736
315	144.04	575	gi|56542407|gb|AC111034.11| Mus musculus chromosome 8, clone RP23-202K1, complete sequence	0.00125691	AC111034.11	Beta	D	74854214	23	8.2	29.3	Dictyostelium discoideum	HTML	0.12	3.516	FAIL	.	genomic	Fail	.	575	unsure	.	No Feature	0	0	.	.	.		Transmembrane protein 184 homolog DDB	PACG315	Partial mRNA	.	.	NO	70.9636	11778200	11054700	12501700	74.0431	5088870	4782840	5394910	1042	1095	2.40783	0.215558	1.2107
316	52.48	454	gi|159470076|ref|XM_001693134.1| Chlamydomonas reinhardtii predicted protein (CHLREDRAFT_172781) mRNA, complete cds	0.0414695	XM_001693134.1	Beta	F	195343953	26	0.003	41.6	Drosophila sechellia	HTML	0.171806	7.14714	FAIL	XP_002038555.1	genomic	Fail	M	423	CDS	Novel	No Right	30	0	.	.	.		Uncharacterized protein PACG316	PACG316	Partial CDS	ab initio prediction:EMBOSS:5.0	.	YES	52.928	8784730	7973280	9596170	19.0796	1311310	1109570	1513060	458	167	3.99578	0.0245799	2.74399
317	41.9	459	gi|116256508|ref|NM_009714.2| Mus musculus asialoglycoprotein receptor 1 (Asgr1), mRNA	0.14647	NM_009714.2	Beta	D	231776	33	2.8	30	Ajellomyces dermatitidis	HTML	0.215686	6.47059	FAIL	P30580.1	genomic	Fail	M	273	CDS	Novel	Complete	125	58	.	.	.		Uncharacterized protein PACG317	PACG317	Complete CDS	ab initio prediction:EMBOSS:5.0	.	YES	12.9796	2154290	1481400	2827170	81.9929	5635250	4934940	6335570	67	440	-0.174466	0.911295	-1.38727
318	74.85	399	gi|27803891|gb|AY185204.1| Fusobacterium nucleatum subsp. fusiforme putative DNA probe Fs17, complete sequence	1.99254e-05	AY185204.1	Alpha	A	55584019	70	1e-27	120	Drosophila melanogaster	HTML	0.526316	63.1579	PASS	Q6J5K9.3	genomic	High	M	315	CDS	Homology	Complete	32	49	Posterior group	armitage	armi	Manual	armitage	armi	Complete CDS	similar to AA sequence	UniProt:Q6J5K9.3	YES	42.7094	7088690	6081150	8096240	104.616	7190130	6537160	7843110	230	535	1.14643	0.489896	-0.0204988
319	49.14	287	gi|110673209|gb|CP000246.1| Clostridium perfringens ATCC 13124, complete genome	0.305168	CP000246.1	Beta	F	321454639	17	7.5	30	Daphnia pulex	HTML	0.1777	5.33101	FAIL	.	genomic	Fail	.	287	unsure	.	No Feature	0	0	.	.	.		Carbamoyl-phosphate synthase arginine-specific small chain	CPS-A	Partial mRNA	.	.	NO	31.1221	5165500	4193640	6137360	74.0872	5091900	4470990	5712820	103	258	1.22566	0.442754	0.0207039
320	50.22	238	gi|238656594|emb|FN357292.1| Schistosoma mansoni genome sequence supercontig Smp_scaff000001	0.246064	FN357292.1	Beta	E	241997610	24	9.2	27.3	Ixodes scapularis	HTML	0.302521	8.25882	FAIL	XP_002433454.1	genomic	Fail	S	237	CDS	Novel	Partial	0	0	.	.	.		Uncharacterized protein PACG320	PACG320	Partial CDS	ab initio prediction:EMBOSS:5.0	.	YES	88.741	14728800	12557200	16900400	64.6266	4441690	3674280	5209100	175	124	2.90481	0.0874599	1.72946
321	77.46	666	gi|189240260|ref|XM_965172.2| PREDICTED: Tribolium castaneum similar to Hpr1 CG2031-PA (LOC658815), mRNA	3.68071e-11	XM_965172.2	Alpha	B	157167759	87	1e-19	94	Aedes aegypti	HTML	0.391892	36.8378	PASS	XP_001655616.1	genomic	Medium	M	468	CDS	Homology	Complete	94	101	.	.	.		nuclear matrix protein	PACG321	Complete CDS	similar to AA sequence	RefSeq:XP_001655616.1	YES	11.3538	1884450	1541820	2227070	91.4858	6287690	5884950	6690420	139	1202	-0.603249	0.718311	-1.73839
322	82.43	1740	gi|194744551|ref|XM_001954721.1| Drosophila ananassae GF18429 (Dana\GF18429), mRNA	2.84197e-68	XM_001954721.1	Alpha	B	157123840	379	1e-159	561	Aedes aegypti	HTML	0.653448	366.584	PASS	XP_001653938.1	genomic	High	M	1506	CDS	Homology	Complete	119	112	.	.	.		red protein (ik factor) (cytokine ik)	PACG322	Complete CDS	similar to AA sequence	RefSeq:XP_001653938.1	YES	6.28627	1043360	928143	1158580	62.4602	4292800	4142400	4443190	359	3427	-0.873842	0.647532	-2.04068
323	26.2	396	gi|51854827|dbj|AP006840.1| Symbiobacterium thermophilum IAM 14863 DNA, complete genome	0.0102366	AP006840.1	Beta	F	340722340	47	9e-12	69.7	Bombus terrestris	HTML	0.356061	24.8174	PASS	XP_003399565.1	genomic	Medium	S	228	CDS	Homology	No Left	0	163	.	.	.		PREDICTED: integrator complex subunit 1-like	PACG323	Partial CDS	similar to AA sequence	RefSeq:XP_003399565.1	YES	47.6141	7902750	5927060	9878440	48.358	3323580	2499100	4148050	106	164	2.43543	0.184421	1.24962
324	38.18	392	gi|91802332|gb|CP000320.1| Nitrobacter hamburgensis X14 plasmid 1, complete sequence	0.000830958	CP000320.1	Beta	D	729178	22	0.074	34.7	Oryctolagus cuniculus	HTML	0.168367	5.84235	FAIL	P41246.1	genomic	Fail	M	372	CDS	Novel	No Right	20	0	.	.	.		Uncharacterized protein PACG324	PACG324	Partial CDS	ab initio prediction:EMBOSS:5.0	.	YES	41.1417	6828490	6013780	7643200	14.0555	966015	768828	1163200	294	100	4.10138	0.023996	2.82145
325	25.92	237	gi|195022901|ref|XM_001985623.1| Drosophila grimshawi GH14380 (Dgri\GH14380), mRNA	1.26727e-17	XM_001985623.1	Alpha	B	157135771	66	5e-24	107	Aedes aegypti	HTML	0.835443	89.3924	PASS	XP_001663586.1	genomic	High	M	237	CDS	Homology	No Right	0	0	Cell cycle - Mitosis and meiosis	polo	polo	Manual	polo	polo	Partial CDS	similar to AA sequence	RefSeq:XP_001663586.1	YES	33.2779	5523300	4193450	6853160	43.8882	3016370	2383970	3648780	69	91	2.03723	0.236864	0.872717
326	47.03	573	gi|194881339|ref|XM_001974770.1| Drosophila erecta GG20909 (Dere\GG20909), mRNA	8.99299e-50	XM_001974770.1	Alpha	B	170046228	91	6e-34	140	Culex quinquefasciatus	HTML	0.47644	66.7016	PASS	XP_001850676.1	genomic	High	M	321	CDS	Homology	No Right	251	0	Oocyte determination, anterior-posterior axis & fusome formation	hu li tai shao	hts	Manual	hu li tai shao	hts	Partial CDS	similar to AA sequence	RefSeq:XP_001850676.1	YES	35.3938	5874490	4978630	6770340	47.9462	3295270	2863510	3727030	286	403	2.14669	0.188794	0.834067
327	21.25	213	gi|269847893|gb|AC239115.1| Bicyclus anynana clone BA_Ba19O01, complete sequence	2.99589e-31	AC239115.1	Beta	E	307206418	34	8e-07	50.8	Harpegnathos saltator	HTML	0.478873	24.3268	PASS	EFN84456.1	genomic	Medium	S	210	CDS	Homology	Partial	0	0	.	.	.		UPF0598 protein C8orf82 homolog	PACG327	Partial CDS	similar to AA sequence	UniProt:EFN84456.1	YES	193.858	32175600	24193800	40157300	11.9297	819911	1	1639820	111	9	6.4564	0.289253	5.29436
328	39.25	395	gi|153803875|gb|CP000776.1| Campylobacter hominis ATCC BAA-381, complete genome	0.0356301	CP000776.1	Beta	F	195112610	26	7.5	30	Drosophila mojavensis	HTML	0.197468	5.92405	FAIL	XP_002000865.1	genomic	Fail	S	219	CDS	Novel	Partial	0	0	.	.	.		Uncharacterized protein PACG328	PACG328	Partial CDS	ab initio prediction:EMBOSS:5.0	.	YES	34.6781	5755700	4217430	7293980	147.382	10129300	8816170	11442500	93	312	0.416971	0.78984	-0.815471
329	95.63	506	gi|114050786|ref|NM_001046688.1| Bombyx mori leucine zipper protein (LOC692843), mRNA >gi|87248222|gb|DQ311219.1| Bombyx mori leucine zipper protein mRNA, complete cds	3.57752e-35	NM_001046688.1	Beta	E	114050787	54	1e-26	117	Bombyx mori	HTML	0.320158	37.4585	PASS	NP_001040153.1	genomic	Medium	.	168	CDS	Homology	No Feature	0	0	.	.	.		leucine zipper protein	PACG329	Partial mRNA	.	.	YES	275.62	45746100	38982800	52509400	210.857	14491900	12042300	16941500	611	595	2.86621	0.0901779	1.6584
330	55.07	368	gi|29169219|gb|AY220910.1| Helicoverpa zea casein kinase I mRNA, complete cds	4.88275e-38	AY220910.1	Beta	F	29169220	40	1e-09	62.4	Helicoverpa zea	HTML	0.326087	20.3478	PASS	AAO65963.1	genomic	Medium	.	147	CDS	Homology	No Feature	0	0	.	.	.		casein kinase I	PACG330	Partial mRNA	.	.	YES	189.024	31373300	24313800	38432900	327.802	22529300	18679700	26378900	180	343	1.63544	0.316346	0.477735
331	43.86	241	gi|11065649|emb|AL132895.2| Caenorhabditis elegans YAC Y59A8A, complete sequence	0.249683	AL132895.2	Beta	F	198469312	28	3.4	31.2	Drosophila pseudoobscura pseudoobscura	HTML	0.348548	10.8747	FAIL	.	genomic	Fail	.	241	unsure	.	No Feature	0	0	.	.	.		FI09618p	PACG331	Partial mRNA	.	.	NO	28.3945	4712780	3515730	5909830	99.3808	6830300	5902950	7757640	55	216	0.567638	0.717637	-0.535371
332	82.56	212	gi|51315686|gb|AC140110.2| Mus musculus BAC clone RP23-29H6 from 6, complete sequence	0.0615134	AC140110.2	.	.	.	0	0	0	.	HTML	0	0	.	.	genomic	Fail	.	212	unsure	.	No Feature	0	0	.	.	.		.	PACG332	Partial mRNA	.	.	NO	300.665	49902900	45128600	54677300	12.3844	851160	449919	1252400	432	15	7.09618	0.0131581	5.87355
333	29.51	281	gi|159885771|gb|AC214283.1| Populus trichocarpa clone POP036-B20, complete sequence	0.29793	AC214283.1	Beta	F	322801564	54	2e-05	48.5	Solenopsis invicta	HTML	0.576512	27.9609	PASS	EFZ22220.1	genomic	Medium	M	267	CDS	Homology	No Right	12	0	.	.	.		hypothetical protein SINV	PACG333	Partial CDS	similar to AA sequence	UniProt:EFZ22220.1	YES	53.7007	8912980	7452620	10373300	23.4265	1610070	1210660	2009480	151	65	3.63596	0.0532049	2.46878
334	16	218	gi|149708638|ref|XM_001489703.1| PREDICTED: Equus caballus hedgehog acyltransferase (HHAT), mRNA	0.0635869	XM_001489703.1	Alpha	B	307212269	43	3e-09	58.5	Harpegnathos saltator	HTML	0.591743	34.617	PASS	EFN88077.1	genomic	Medium	M	213	CDS	Homology	No Right	3	0	Subgroup - Wnt pathway components	Skinny hedgehog	Ski	Manual	Skinny hedgehog	Ski	Partial CDS	similar to AA sequence	UniProt:EFN88077.1	YES	27.102	4498260	3075780	5920730	35.9101	2468050	1790020	3146080	39	54	2.06964	0.28252	0.865995
335	42.16	253	gi|110756253|ref|XM_392307.3| PREDICTED: Apis mellifera similar to CG17838-PE, isoform E (LOC408775), mRNA	0.000509943	XM_392307.3	Beta	E	307212325	23	0.015	36.6	Harpegnathos saltator	HTML	0.272727	9.98182	FAIL	EFN88129.1	genomic	Fail	M	225	CDS	Novel	No Right	26	0	.	.	.		Uncharacterized protein PACG335	PACG335	Partial CDS	ab initio prediction:EMBOSS:5.0	.	YES	93.8071	15569600	13146800	17992500	17.0371	1170930	743369	1598500	210	41	4.93681	0.0327531	3.73301
336	88.64	664	gi|21591818|gb|AC109992.6| Homo sapiens 3 BAC RP11-383G6 (Roswell Park Cancer Institute Human BAC Library) complete sequence	0.000119941	AC109992.6	Alpha	B	157125606	28	1.3	30	Aedes aegypti	HTML	0.126506	3.79518	FAIL	XP_001660711.1	genomic	Fail	M	285	CDS	Novel	Complete	356	20	.	.	.		Uncharacterized protein PACG336	PACG336	Complete CDS	ab initio prediction:EMBOSS:5.0	.	YES	22.4593	3727690	2894150	4561220	100.505	6907590	6177440	7637750	178	1352	0.329182	0.834477	-0.889901
337	93.25	1110	gi|291201233|emb|FP340408.1| 33G08_SfBAC_fin, Spodoptera frugiperda BAC, egg DNA	1.46528e-164	FP340408.1	Alpha	B	242010921	76	1e-39	159	Pediculus humanus corporis	HTML	0.205405	32.6595	PASS	XP_002426206.1	genomic	Medium	M	237	CDS	Homology	Complete	219	651	Vitellogenesis, Lipid storage, ovarian maturation and hormonal regulation	Striatin-3	Strn3	Manual	Striatin-3	Strn3	Complete CDS	similar to AA sequence	RefSeq:XP_002426206.1	YES	95.9754	15929500	13671100	18187900	180.376	12397000	11114900	13679000	967	1748	1.56982	0.341185	0.36171
338	17.84	225	gi|16904446|emb|AL591520.5| Zebrafish DNA sequence from clone BUSM1-138M20, complete sequence	0.0054181	AL591520.5	Beta	E	241625219	24	0.49	31.6	Ixodes scapularis	HTML	0.32	10.112	FAIL	.	genomic	Fail	.	225	unsure	.	No Feature	0	0	.	.	.		solute carrier protein	PACG338	Partial mRNA	.	.	NO	6.81484	1131090	478056	1784130	53.3829	3668930	2912090	4425770	12	92	-0.532868	0.785067	-1.69765
339	48.71	586	gi|112422035|gb|AC182684.2| Populus trichocarpa clone Pop1-37C15, complete sequence	0.0545339	AC182684.2	Beta	E	157127963	23	4	30	Aedes aegypti	HTML	0.117747	3.53242	FAIL	.	genomic	Fail	.	586	unsure	.	No Feature	0	0	.	.	.		hect E3 ubiquitin ligase	PACG339	Partial mRNA	.	.	NO	7.41355	1230470	999978	1460950	41.4899	2851540	2625750	3077330	112	630	-0.0386909	0.981105	-1.21253
340	46.58	374	gi|295990925|gb|EZ583303.1| TSA: Striacosta albicosta stalb_01_00003440 mRNA sequence	6.05558e-37	EZ583303.1	Beta	E	307214024	84	5e-33	137	Harpegnathos saltator	HTML	0.673797	92.3102	PASS	EFN89231.1	genomic	High	S	285	CDS	Homology	No Left	0	85	.	.	.		Calcium release-activated calcium channel protein 1	PACG340	Partial CDS	similar to AA sequence	UniProt:EFN89231.1	YES	26.3142	4367500	3378450	5356540	102.895	7071830	6261970	7881690	86	357	0.462862	0.768339	-0.695276
341	49.5	1060	gi|185050560|dbj|AP009027.1| Bombyx mori genomic DNA, chromosome 17, BAC clone:517G19, complete sequence	5.5983e-24	AP009027.1	Alpha	B	157109039	86	7e-22	103	Aedes aegypti	HTML	0.243396	25.0698	PASS	XP_001650497.1	genomic	Medium	M	993	CDS	Homology	No Right	67	0	.	.	.		Unconventional prefoldin RPB5 interactor	RPB5-mediating protein	Partial CDS	similar to AA sequence	RefSeq:XP_001650497.1	YES	20.1218	3339710	3075070	3604360	22.4909	1545770	1429910	1661630	664	710	2.15127	0.241162	1.1114
342	244.27	211	gi|295993154|gb|EZ585532.1| TSA: Striacosta albicosta stalb_01_00005669 mRNA sequence	4.69428e-35	EZ585532.1	Beta	D	34098463	47	3e-12	68.9	Homo sapiens	HTML	0.668246	46.0422	PASS	Q86SG6.1	genomic	High	S	207	CDS	Homology	Partial	0	0	.	.	.		Serine/threonine-protein kinase Nek8	NimA-related protein kinase 8	Partial CDS	similar to AA sequence	UniProt:Q86SG6.1	YES	745.526	123739000	115731000	131747000	265.423	18242100	16263500	20220800	976	339	3.94858	0.033662	2.76196
343	74.62	733	gi|269847892|gb|AC239114.1| Bicyclus anynana clone BA_Ba18H03, complete sequence	0.00162172	AC239114.1	Beta	D	401489	28	7.6	30	Euglena gracilis	HTML	0.114598	3.43793	FAIL	.	genomic	Fail	.	733	unsure	.	No Feature	0	0	.	.	.		Uncharacterized 40.9 kDa protein in 16S rRNA 3'region	PACG343	Partial mRNA	.	.	NO	39.1396	6496200	6045770	6946630	29.0767	1998400	1837640	2159160	821	604	2.86197	0.124975	1.70075
344	57.34	375	gi|195165520|ref|XM_002023551.1| Drosophila persimilis GL19883 (Dper\GL19883), mRNA	8.44968e-10	XM_002023551.1	Alpha	B	170063949	54	3e-17	85.1	Culex quinquefasciatus	HTML	0.432	36.7632	PASS	XP_001867325.1	genomic	Medium	M	225	CDS	Homology	No Right	150	0	.	.	.		forked protein	PACG344	Partial CDS	similar to AA sequence	RefSeq:XP_001867325.1	YES	169.235	28088800	24834500	31343100	61.3335	4215360	3404120	5026610	417	143	4.00341	0.0258008	2.73627
345	27.28	543	gi|46559233|emb|BX088704.7| Zebrafish DNA sequence from clone CH211-208M6 in linkage group 7, complete sequence	0.175488	BX088704.7	Beta	D	3023675	25	5.6	29.6	Schizosaccharomyces pombe 972h-	HTML	0.138122	4.0884	FAIL	.	genomic	Fail	.	543	unsure	.	No Feature	0	0	.	.	.		Dynein heavy chain	DYHC	Partial mRNA	.	.	NO	3.36818	559033	394183	723883	24.822	1705980	1520670	1891290	47	340	-0.403058	0.796713	-1.6096
346	123.19	885	gi|241747900|ref|XM_002405624.1| Ixodes scapularis chromatin regulatory protein sir2, putative, mRNA	1.6172e-61	XM_002405624.1	Alpha	B	242017773	149	6e-69	258	Pediculus humanus corporis	HTML	0.505085	130.312	PASS	XP_002429361.1	genomic	High	M	609	CDS	Homology	No Right	276	0	.	.	.		chromatin regulatory protein sir2	PACG346	Partial CDS	similar to AA sequence	RefSeq:XP_002429361.1	YES	89.8925	14919900	14140300	15699500	0.859041	59040.6	27482.1	90599.2	2869	21	9.33461	0.00455812	7.98131
347	42.77	1278	gi|296002714|gb|EZ595092.1| TSA: Striacosta albicosta stalb_01_00015231 mRNA sequence	1.31196e-07	EZ595092.1	Alpha	B	157138450	219	8e-89	325	Aedes aegypti	HTML	0.514085	167.077	PASS	XP_001657302.1	mitochondrion	High	M	972	CDS	Homology	Complete	286	17	.	.	.		Methyltransferase-like protein 17	PACG347	Complete CDS	similar to AA sequence	RefSeq:XP_001657302.1	YES	20.4431	3393050	3122680	3663410	16.2896	1119560	1019620	1219500	818	605	2.77188	0.12576	1.59965
348	80.01	1093	gi|156550593|ref|XM_001603969.1| PREDICTED: Nasonia vitripennis similar to ENSANGP00000010161 (LOC100120373), mRNA	2.00986e-99	XM_001603969.1	Alpha	B	17137346	261	7e-122	435	Drosophila melanogaster	HTML	0.716377	311.624	PASS	NP_477240.1	genomic	High	M	1005	CDS	Homology	No Right	87	0	Follicle cells including the Dorsal group & border cell migration	dribble	dbe	Manual	dribble	dbe	Partial CDS	similar to AA sequence	RefSeq:NP_477240.1	YES	46.3948	7700380	7301530	8099220	22.0305	1514120	1400320	1627930	1556	723	3.46432	0.0772768	2.34645
349	129.55	638	gi|188593274|emb|CU651590.4| M.truncatula DNA sequence from clone MTH2-69F9 on chromosome 3, complete sequence	7.76282e-07	CU651590.4	Beta	F	224459352	53	3e-08	59.3	Scylla paramamosain	HTML	0.249216	14.7785	FAIL	ACN43346.1	genomic	Low	S	246	CDS	Homology	No Left	0	389	.	.	.		adhesion regulating molecule 1	PACG349	Partial CDS	similar to AA sequence	UniProt:ACN43346.1	YES	423.213	70242800	65764300	74721300	188.811	12976700	11738000	14215400	1504	567	3.63754	0.0517828	2.43643
350	276.92	351	gi|296002086|gb|EZ594464.1| TSA: Striacosta albicosta stalb_01_00014603 mRNA sequence	2.24999e-10	EZ594464.1	Alpha	B	157112280	56	2e-20	95.9	Aedes aegypti	HTML	0.478632	45.9009	PASS	XP_001657474.1	genomic	High	M	216	CDS	Homology	Complete	27	105	.	.	.		hypothetical protein AaeL	PACG350	Complete CDS	similar to AA sequence	RefSeq:XP_001657474.1	YES	1305.29	216645000	206995000	226295000	62.804	4316420	3439890	5192960	2362	132	6.82743	0.00101861	5.64935
351	122.75	229	gi|17530709|gb|AC025773.7| Homo sapiens chromosome 5 clone CTD-2287N17, complete sequence	0.0673883	AC025773.7	Beta	E	242015456	31	9.2	27.3	Pediculus humanus corporis	HTML	0.406114	11.0869	FAIL	XP_002428369.1	genomic	Fail	S	216	CDS	Novel	Partial	0	0	.	.	.		Uncharacterized protein PACG351	PACG351	Partial CDS	ab initio prediction:EMBOSS:5.0	.	YES	457.757	75976200	70261500	81691000	18.7764	1290480	811206	1769750	688	30	7.08322	0.00412759	5.87957
352	38.12	438	gi|190350733|emb|CU467640.4| Zebrafish DNA sequence from clone CH73-37N22 in linkage group 10, complete sequence	0.139216	CU467640.4	Beta	D	218511976	36	0.23	33.5	Debaryomyces hansenii CBS767	HTML	0.246575	8.26027	FAIL	Q6BND2.2	genomic	Fail	S	324	CDS	Novel	No Left	0	111	.	.	.		Uncharacterized protein PACG352	PACG352	Partial CDS	ab initio prediction:EMBOSS:5.0	.	YES	25.3404	4205880	3456500	4955250	41.8318	2875040	2476340	3273730	177	255	1.74504	0.279328	0.548826
353	91.52	1435	gi|295997276|gb|EZ589654.1| TSA: Striacosta albicosta stalb_01_00009792 mRNA sequence	5.47214e-127	EZ589654.1	Alpha	B	242008771	259	6e-114	409	Pediculus humanus corporis	HTML	0.541463	221.459	PASS	XP_002425173.1	genomic	High	M	1224	CDS	Homology	Complete	151	57	.	.	.		WD-repeat protein	PACG353	Complete CDS	similar to AA sequence	RefSeq:XP_002425173.1	YES	33.6698	5588340	5287150	5889530	46.5068	3196340	3049760	3342930	1457	1989	1.9407	0.340615	0.805999
354	39.33	630	gi|148222155|ref|NM_001097116.1| Xenopus laevis hypothetical protein LOC100036828 (LOC100036828), mRNA >gi|119226352|gb|BC128984.1| Xenopus laevis hypothetical protein LOC100036828, mRNA (cDNA clone MGC:160673 IMAGE:6636390), complete cds	5.51058e-15	NM_001097116.1	Beta	F	328701313	135	4e-49	195	Acyrthosiphon pisum	HTML	0.642857	125.357	PASS	XP_001947463.2	genomic	High	S	630	CDS	Homology	Partial	0	0	.	.	.		transposase	PACG354	Partial CDS	similar to AA sequence	RefSeq:XP_001947463.2	YES	9.76491	1620730	1368380	1873080	28.5845	1964570	1785790	2143360	169	481	0.860669	0.60026	-0.27757
355	91.48	1112	gi|295997708|gb|EZ590086.1| TSA: Striacosta albicosta stalb_01_00010224 mRNA sequence	2.05322e-23	EZ590086.1	Alpha	B	307197983	132	8e-40	162	Harpegnathos saltator	HTML	0.356115	57.6906	PASS	EFN79054.1	genomic	High	M	843	CDS	Homology	Complete	141	125	.	.	.		Chromobox protein-like protein 5	PACG355	Complete CDS	similar to AA sequence	UniProt:EFN79054.1	YES	40.4954	6721230	6304190	7138260	50.59	3476980	3283960	3669990	1166	1502	2.01331	0.303399	0.950891
356	55.3	519	gi|147865046|emb|AM459447.2| Vitis vinifera contig VV78X074447.8, whole genome shotgun sequence	0.167197	AM459447.2	Alpha	A	61212929	46	0.79	31.2	Drosophila melanogaster	HTML	0.265896	8.29595	FAIL	Q9Y169.1	genomic	Fail	M	393	CDS	Novel	Complete	76	47	.	.	.		Uncharacterized protein PACG356	PACG356	Complete CDS	ab initio prediction:EMBOSS:5.0	.	YES	79.8776	13257700	12185900	14329500	6.52595	448519	321658	575379	695	52	6.07205	0.00450129	4.88552
357	28.08	212	gi|10303368|emb|X95860.1| Pereskia aculeata mRNA for phosphoenolpyruvate carboxylase	2.61562	X95860.1	Beta	E	325197114	33	8e-07	50.8	Bombyx mori	HTML	0.466981	23.7226	PASS	NP_001191410.1	genomic	Medium	S	210	CDS	Homology	Partial	0	0	.	.	.		high temperature requirement protein A2	PACG357	Partial CDS	similar to AA sequence	RefSeq:NP_001191410.1	YES	170.117	28235200	18690000	37780400	286.769	19709200	14577400	24841000	54	102	1.60388	0.394717	0.518626
358	37.3	202	gi|219952977|gb|CP001359.1| Anaeromyxobacter dehalogenans 2CP-1, complete genome	3.21107e-05	CP001359.1	Beta	D	296452947	20	0.48	32	Homo sapiens	HTML	0.29703	9.50495	FAIL	Q6ZRS2.3	genomic	Fail	S	201	CDS	Novel	Partial	0	0	Regulation of chromatin, general transcription and zygotic gene expression	domino	dom	Manual	domino	dom	Partial CDS	similar to RNA sequence	UniProt:CP001359.1	YES	142.666	23679100	20088900	27269300	18.8582	1296100	755587	1836610	169	21	5.41667	0.0328118	4.19137
359	37.37	484	gi|195148133|ref|XM_002014993.1| Drosophila persimilis GL19495 (Dper\GL19495), mRNA	0.000299426	XM_002014993.1	Beta	E	170061763	72	6e-24	108	Culex quinquefasciatus	HTML	0.446281	48.1983	PASS	XP_001866377.1	genomic	High	S	426	CDS	Homology	No Left	0	54	.	.	.		zinc finger protein	PACG359	Partial CDS	similar to AA sequence	RefSeq:XP_001866377.1	YES	17.3865	2885730	2373590	3397860	33.9667	2334480	2038060	2630890	168	301	1.49133	0.353323	0.305835
360	185.21	497	gi|295991167|gb|EZ583545.1| TSA: Striacosta albicosta stalb_01_00003682 mRNA sequence	3.74013e-79	EZ583545.1	Alpha	B	307209855	111	1e-49	193	Harpegnathos saltator	HTML	0.67002	129.314	PASS	EFN86634.1	genomic	High	M	417	CDS	Homology	No Right	79	0	.	.	.		C3 and PZP-like alpha-2-macroglobulin domain-containing protein 8	PACG360	Partial CDS	similar to AA sequence	UniProt:EFN86634.1	YES	62.3115	10342200	9449560	11234800	195.753	13453800	12798700	14108900	576	1814	0.854943	0.651092	-0.379471
361	23.09	382	gi|20196640|emb|AL669955.6| Mouse DNA sequence from clone RP23-188F1 on chromosome 4, complete sequence	0.00983957	AL669955.6	Beta	E	307208697	19	0.38	32	Harpegnathos saltator	HTML	0.149215	4.77487	FAIL	.	genomic	Fail	.	382	unsure	.	No Feature	0	0	.	.	.		Probable GDP-fucose transporter	PACG361	Partial mRNA	.	.	NO	8.30418	1378290	1022410	1734160	23.4072	1608740	1361330	1856150	60	168	0.964607	0.544469	-0.223052
362	183.45	226	gi|147772066|emb|AM427106.2| Vitis vinifera contig VV78X086540.3, whole genome shotgun sequence	0.01901	AM427106.2	Beta	F	260907825	18	0.007	40	Heliothis virescens	HTML	0.238938	9.55752	FAIL	ACX53714.1	genomic	Fail	M	204	CDS	Novel	No Right	22	0	.	.	.		Uncharacterized protein PACG362	PACG362	Partial CDS	ab initio prediction:EMBOSS:5.0	.	YES	547.24	90828100	83967100	97689200	90.556	6223780	5068060	7379510	831	137	4.99939	0.00825885	3.86728
363	18.35	261	gi|257103866|gb|EZ121874.1| TSA: Rhagoletis pomonella contig05655, mRNA sequence	1.61691e-10	EZ121874.1	Beta	F	270003059	59	5e-14	77	Tribolium castaneum	HTML	0.678161	52.2184	PASS	EEZ99506.1	genomic	High	S	261	CDS	Homology	Partial	0	0	.	.	.		Deformed epidermal autoregulatory factor 1	Protein DEAF-1	Partial CDS	similar to AA sequence	UniProt:EEZ99506.1	YES	12.9747	2153470	1435650	2871290	32.7971	2254090	1781510	2726680	36	88	1.08634	0.529772	-0.0658819
364	52.06	327	gi|15706086|gb|AC087366.5| Homo sapiens chromosome 8, clone RP11-621J21, complete sequence	0.0289	AC087366.5	Alpha	B	170068163	44	3e-05	45.4	Culex quinquefasciatus	HTML	0.40367	18.3266	PASS	XP_001868759.1	genomic	Medium	M	252	CDS	Homology	No Right	73	0	.	.	.		conserved hypothetical protein	PACG364	Partial CDS	similar to AA sequence	RefSeq:XP_001868759.1	YES	34.3925	5708300	4477220	6939380	135.97	9345040	8331430	10358700	96	332	0.454398	0.773464	-0.71114
365	31.15	316	gi|195337026|ref|XM_002035098.1| Drosophila sechellia GM14082 (Dsec\GM14082), mRNA	5.71717e-68	XM_002035098.1	Alpha	B	161080924	65	6e-28	120	Drosophila melanogaster	HTML	0.617089	74.0506	PASS	NP_001097489.1	genomic	High	M	222	CDS	Homology	No Right	94	0	.	.	.		Hippocampus abundant transcript 1 protein	PACG365	Partial CDS	similar to AA sequence	RefSeq:NP_001097489.1	YES	87.1378	14462700	12077000	16848400	11.2627	774069	418902	1129240	228	27	5.45713	0.0452131	4.22373
366	73.77	232	gi|148878541|dbj|BA000030.3| Streptomyces avermitilis MA-4680 DNA, complete genome	0.000132091	BA000030.3	Beta	F	328704597	26	0.001	42.4	Acyrthosiphon pisum	HTML	0.336207	14.2552	FAIL	XP_001945442.2	genomic	Low	S	231	CDS	Homology	Partial	0	0	.	.	.		PREDICTED: SLIT-ROBO Rho GTPase-activating protein 1-like	PACG366	Partial CDS	similar to AA sequence	RefSeq:XP_001945442.2	YES	1507.94	250281000	208275000	292287000	53.0965	3649250	385261	6913230	450	8	7.27639	0.173692	6.0998
367	158.68	825	gi|158296179|ref|XM_316653.4| Anopheles gambiae str. PEST AGAP006623-PA (AgaP_AGAP006623) mRNA, complete cds	3.10595e-13	XM_316653.4	Alpha	B	307203538	158	2e-59	227	Harpegnathos saltator	HTML	0.574545	130.422	PASS	EFN82571.1	genomic	High	M	744	CDS	Homology	No Right	81	0	.	.	.		Vacuolar protein sorting-associated protein 53-like protein	PACG367	Partial CDS	similar to AA sequence	UniProt:EFN82571.1	YES	146.839	24371600	23508100	25235200	9.17167	630356	540986	719725	3219	204	6.57861	0.00119869	5.27289
368	60.65	861	gi|295994072|gb|EZ586450.1| TSA: Striacosta albicosta stalb_01_00006588 mRNA sequence	2.04769e-28	EZ586450.1	Beta	E	307211562	118	2e-14	78.2	Harpegnathos saltator	HTML	0.41115	32.1519	PASS	EFN87640.1	genomic	Medium	M	834	CDS	Homology	Complete	5	19	.	.	.		Laccase-1	PACG368	Complete CDS	similar to AA sequence	UniProt:EFN87640.1	YES	34.0393	5649670	5175140	6124200	25.9947	1786580	1614860	1958290	780	584	2.82956	0.113388	1.66097
369	48.74	765	gi|32441310|gb|AC119407.15| Pan troglodytes clone ch251-541e23, complete sequence	0.000485963	AC119407.15	Beta	E	242013136	26	6.3	30	Pediculus humanus corporis	HTML	0.101961	3.05882	FAIL	.	genomic	Fail	.	765	unsure	.	No Feature	0	0	.	.	.		conserved hypothetical protein	PACG369	Partial mRNA	.	.	NO	15.8849	2636500	2357810	2915180	28.2685	1942850	1788910	2096800	334	621	1.58669	0.364456	0.440449
370	39.08	222	gi|147828129|emb|AM478090.2| Vitis vinifera contig VV78X122122.5, whole genome shotgun sequence	0.005333	AM478090.2	Beta	F	91082269	23	5.7	30.4	Tribolium castaneum	HTML	0.310811	9.44865	FAIL	.	genomic	Fail	.	222	unsure	.	No Feature	0	0	.	.	.		PREDICTED: similar to mRNA cap-binding protein eIF4E	PACG370	Partial mRNA	.	.	NO	23.711	3935430	2690940	5179920	110.849	7618470	6504240	8732710	40	186	0.212223	0.893383	-0.95298
371	128	500	gi|68533377|gb|AC150032.3| Rhinolophus ferrumequinum clone VMRC7-372J13, complete sequence	0.00377774	AC150032.3	Beta	F	218963626	20	4	31.6	Drosophila ananassae	HTML	0.12	3.792	FAIL	ABY85403.1	genomic	Fail	M	234	CDS	Novel	No Right	264	0	.	.	.		Uncharacterized protein PACG371	PACG371	Partial CDS	ab initio prediction:EMBOSS:5.0	.	YES	121.438	20155600	17564300	22746900	132.477	9104980	7984240	10225700	620	1044	2.43843	0.143583	1.14645
372	29.75	359	gi|257121342|gb|EZ139353.1| TSA: Rhagoletis pomonella contig23134, mRNA sequence	0.00263223	EZ139353.1	Beta	E	307209262	29	2.4	29.3	Harpegnathos saltator	HTML	0.24234	7.10056	FAIL	.	genomic	Fail	.	359	unsure	.	No Feature	0	0	.	.	.		Gamma-aminobutyric acid receptor subunit rho-3	PACG372	Partial mRNA	.	.	NO	10.286	1707210	1283710	2130720	34.4975	2370960	2049800	2692130	63	219	0.777975	0.62031	-0.473831
373	19.81	397	gi|19774482|gb|AC114974.2| Homo sapiens chromosome 5 clone RP11-484J6, complete sequence	1.52345	AC114974.2	Beta	D	68052702	36	0.13	33.9	Galbulimima belgraveana	HTML	0.27204	9.22217	FAIL	.	genomic	Fail	.	397	unsure	.	No Feature	0	0	.	.	.		Maturase K	PACG373	Partial mRNA	.	.	NO	2.42943	403224	218212	588236	24.1664	1660920	1419290	1902550	19	188	-0.777141	0.646824	-2.04233
374	24.19	540	gi|253683322|emb|CU633713.6| Pig DNA sequence from clone CH242-408M7 on chromosome X, complete sequence	0.0143198	CU633713.6	Beta	E	170028918	19	9.6	28.5	Culex quinquefasciatus	HTML	0.105556	3.00833	FAIL	.	genomic	Fail	.	540	unsure	.	No Feature	0	0	.	.	.		conserved hypothetical protein	PACG374	Partial mRNA	.	.	NO	6.42672	1066670	837956	1295390	19.1324	1314940	1151530	1478360	87	251	0.918402	0.560454	-0.301883
375	25.58	395	gi|49203935|emb|BX842688.12| Zebrafish DNA sequence from clone DKEY-202E17 in linkage group 19 Contains the 5' end of the gene for a novel protein similar to vertebrate core 1 synthase, glycoprotein-N-acetylgalactosamine 3-beta-galactosyltransferase 1 (C1GALT1), the gene for a novel protein similar to vertebrate ACN9 homolog (S. cerevisiae) (ACN9), the 3' end of a gene for a novel protein (id:ibd…	0.124361	BX842688.12	Alpha	B	114052577	82	2e-30	129	Bombyx mori	HTML	0.622785	80.3392	PASS	NP_001040259.1	genomic	High	M	342	CDS	Homology	No Right	52	0	.	.	.		Mo-molybdopterin cofactor sulfurase	PACG375	Partial CDS	similar to AA sequence	RefSeq:NP_001040259.1	YES	18.5556	3079770	2478660	3680880	23.5038	1615380	1335240	1895520	130	134	2.11832	0.20094	0.930949
376	23.91	288	gi|155723073|gb|AC203655.3| Homo sapiens FOSMID clone ABC10-44501400N6 from chromosome 15, complete sequence	0.306374	AC203655.3	Beta	E	242008751	23	1.1	30.4	Pediculus humanus corporis	HTML	0.239583	7.28333	FAIL	.	genomic	Fail	.	288	unsure	.	No Feature	0	0	.	.	.		UDP-glucuronosyltransferase 1-1 precursor	PACG376	Partial mRNA	.	.	NO	7.91171	1313150	825456	1800840	41.7411	2868800	2404950	3332660	29	154	0.0541719	0.973636	-1.12742
377	44	393	gi|19550958|gb|AF491812.1| Homo sapiens DNA polymerase beta (POLB) gene, complete cds	0.431652	AF491812.1	Beta	D	126302619	37	1.1	30.8	Homo sapiens	HTML	0.282443	8.69924	FAIL	Q96GR4.2	genomic	Fail	S	273	CDS	Novel	No Left	0	91	.	.	.		Uncharacterized protein PACG377	PACG377	Partial CDS	ab initio prediction:EMBOSS:5.0	.	YES	22.4768	3730590	2845110	4616070	89.5907	6157440	5425390	6889480	98	353	0.458563	0.769806	-0.722927
378	99.78	213	gi|114050746|ref|NM_001046641.1| Bombyx mori coiled-coil domain containing 25 protein (ccdc25), mRNA >gi|87248078|gb|DQ311147.1| Bombyx mori coiled-coil domain containing 25 protein mRNA, complete cds	1.45222e-41	NM_001046641.1	Beta	E	307211141	63	7e-29	124	Harpegnathos saltator	HTML	0.887324	110.028	PASS	EFN87359.1	genomic	High	S	210	CDS	Homology	Partial	0	0	Cell cycle - Mitosis and meiosis	Coiled Coil Domain containing Protein 25	Ccdc25	Manual	Coiled Coil Domain containing Protein 25	Ccdc25	Partial CDS	similar to AA sequence	UniProt:EFN87359.1	YES	229.887	38155500	33814300	42496600	155.49	10686600	9208170	12165000	298	208	2.94577	0.0838541	1.83609
379	288.92	925	gi|296000811|gb|EZ593189.1| TSA: Striacosta albicosta stalb_01_00013328 mRNA sequence	1.80645e-86	EZ593189.1	Alpha	B	157135095	165	1e-72	270	Aedes aegypti	HTML	0.535135	144.486	PASS	XP_001656530.1	genomic	High	M	660	CDS	Homology	Complete	199	63	.	.	.		glutaredoxin	PACG379	Complete CDS	similar to AA sequence	RefSeq:XP_001656530.1	YES	295.246	49003500	47671500	50335500	43.0272	2957200	2746640	3167750	6102	857	5.17717	0.0145621	4.05058
380	26.23	364	gi|126229231|gb|CP000573.1| Burkholderia pseudomallei 1106a chromosome II, complete sequence	0.000765784	CP000573.1	Alpha	B	242008327	52	2e-17	85.9	Pediculus humanus corporis	HTML	0.428571	36.8143	PASS	XP_002424958.1	genomic	Medium	M	204	CDS	Homology	No Right	160	0	.	.	.		conserved hypothetical protein	PACG380	Partial CDS	similar to AA sequence	RefSeq:XP_002424958.1	YES	81.1882	13475200	10832500	16117900	42.9361	2950930	2155120	3746740	176	78	3.37784	0.0797289	2.19107
381	32.18	272	gi|14670071|gb|AC016256.19| Homo sapiens 12 BAC RP11-98E6 (Roswell Park Cancer Institute Human BAC Library) complete sequence	0.00675135	AC016256.19	Beta	E	242013886	24	4.1	28.5	Pediculus humanus corporis	HTML	0.264706	7.54412	FAIL	.	genomic	Fail	.	272	unsure	.	No Feature	0	0	.	.	.		Centromeric protein E	PACG381	Partial mRNA	.	.	NO	8.31725	1380460	838997	1921920	65.5783	4507100	3877520	5136680	26	204	-0.472948	0.770864	-1.70705
382	34.13	223	gi|227288551|emb|FN369093.1| Schistosoma mansoni genome sequence supercontig Smp_scaff011802	0.018713	FN369093.1	Beta	E	290560861	24	0.84	30.8	Bombyx mori	HTML	0.32287	9.94439	FAIL	NP_001166619.1	genomic	Fail	M	201	CDS	Novel	No Right	21	0	.	.	.		Uncharacterized protein PACG382	PACG382	Partial CDS	ab initio prediction:EMBOSS:5.0	.	YES	82.8121	13744700	11009400	16480100	63.9539	4395460	3400080	5390830	110	78	2.80934	0.116349	1.64479
383	19.82	217	gi|145498653|ref|XM_001435277.1| Paramecium tetraurelia hypothetical protein (GSPATT00036698001) partial mRNA	0.220734	XM_001435277.1	.	.	.	0	0	0	.	HTML	0	0	.	.	genomic	Fail	.	217	unsure	.	No Feature	0	0	.	.	.		.	PACG383	Partial mRNA	.	.	NO	5.74073	952818	317606	1588030	66.3373	4559260	3665120	5453410	9	105	-0.998328	0.62681	-2.25853
384	64.11	254	gi|241694262|ref|XM_002402150.1| Ixodes scapularis xpacxe2 protein, putative, mRNA	1.20475e-05	XM_002402150.1	Beta	D	17380511	48	2e-07	53.5	Drosophila melanogaster	HTML	0.566929	30.3307	PASS	P28518.3	genomic	Medium	S	252	CDS	Homology	Partial	0	0	.	.	.		DNA repair protein complementing XP-A cells homolog	PACG384	Partial CDS	similar to AA sequence	UniProt:P28518.3	YES	298.991	49625100	44553600	54696500	7.0259	482880	160960	804800	380	6	7.8964	0.0442597	6.68326
385	31.97	426	gi|149696133|emb|CU406960.9| Mouse DNA sequence from clone CH29-136I23 on chromosome 17, complete sequence	1.64549	CU406960.9	Alpha	B	157167869	62	9e-14	73.6	Aedes aegypti	HTML	0.43662	32.1352	PASS	XP_001662650.1	genomic	Medium	M	315	CDS	Homology	No Right	111	0	.	.	.		glycosylphosphatidylinositol-specific phospholipase C	PACG385	Partial CDS	similar to AA sequence	RefSeq:XP_001662650.1	YES	45.9449	7625720	6580710	8670730	14.0208	963626	724580	1202670	267	93	4.21288	0.0274498	2.98433
386	29.55	618	gi|147863507|emb|AM485448.2| Vitis vinifera contig VV78X205419.16, whole genome shotgun sequence	0.702942	AM485448.2	Beta	F	195455761	52	0.005	42	Drosophila willistoni	HTML	0.252427	10.6019	FAIL	XP_002074855.1	genomic	Low	M	612	CDS	Homology	No Right	5	0	Regulation of Growth, Programmed Cell Death, Autophagy, Response to Starvation	pita	pita	Manual	pita	pita	Partial CDS	similar to AA sequence	RefSeq:XP_002074855.1	YES	29.068	4824560	4003170	5645940	28.2254	1939890	1604730	2275050	262	217	2.47	0.140355	1.31442
387	45.16	316	gi|152933790|gb|CP000728.1| Clostridium botulinum F str. Langeland, complete genome	0.097071	CP000728.1	Beta	D	1351243	23	7	28.1	Xenopus laevis	HTML	0.218354	6.13576	FAIL	P47749.1	genomic	Fail	M	204	CDS	Novel	Complete	14	95	.	.	.		Uncharacterized protein PACG387	PACG387	Complete CDS	ab initio prediction:EMBOSS:5.0	.	YES	105.389	17491900	14480900	20502800	111.634	7672420	6389220	8955620	190	187	2.36953	0.153972	1.18893
388	21.38	246	gi|156551264|ref|XM_001600851.1| PREDICTED: Nasonia vitripennis similar to tomosyn (LOC100116393), mRNA	1.83964e-09	XM_001600851.1	Beta	F	270002140	72	2e-27	121	Tribolium castaneum	HTML	0.878049	106.244	PASS	EEZ98587.1	genomic	High	S	243	CDS	Homology	Partial	0	0	.	.	.		Syntaxin-binding protein 5	PACG388	Partial CDS	similar to AA sequence	UniProt:EEZ98587.1	YES	32.1483	5335820	4078150	6593480	32.1483	2209510	1688720	2730290	71	68	2.55775	0.155015	1.27198
389	29.07	372	gi|170015884|emb|CU462949.7| Pig DNA sequence from clone CH242-344D21 on chromosome 4, complete sequence	0.406332	CU462949.7	Alpha	B	157139539	63	2e-11	65.9	Aedes aegypti	HTML	0.508065	33.4815	PASS	XP_001647577.1	genomic	Medium	M	357	CDS	Homology	No Right	13	0	.	.	.		transcription factor IIIA	PACG389	Partial CDS	similar to AA sequence	RefSeq:XP_001647577.1	YES	7.85119	1303100	930787	1675420	37.0127	2543830	2209090	2878570	52	231	0.202442	0.897066	-0.965054
390	82.25	542	gi|114053050|ref|NM_001047039.1| Bombyx mori thioesterase superfamily member 2 (LOC733047), mRNA >gi|95103161|gb|DQ443433.1| Bombyx mori thioesterase superfamily member 2 mRNA, complete cds	1.53093e-65	NM_001047039.1	Alpha	B	114053051	129	2e-65	245	Bombyx mori	HTML	0.714022	174.935	PASS	NP_001040504.1	genomic	High	M	426	CDS	Homology	Complete	97	16	.	.	.		acyl-CoA thioesterase 13	PACG390	Complete CDS	similar to AA sequence	RefSeq:NP_001040504.1	YES	88.2207	14642400	13601900	15683000	20.8299	1431610	1222230	1640990	949	217	4.53652	0.0138273	3.35444
391	33.07	241	gi|32131058|emb|AL935160.11| Zebrafish DNA sequence from clone CH211-184C7 in linkage group 12, complete sequence	0.0204952	AL935160.11	Beta	F	195035447	30	4.4	30.8	Drosophila grimshawi	HTML	0.373444	11.5021	FAIL	.	genomic	Fail	.	241	unsure	.	No Feature	0	0	.	.	.		RNA polymerase I-specific transcription initiation factor RRN10	PACG391	Partial mRNA	.	.	NO	63.6587	10565800	8773400	12358100	24.7307	1699700	1237100	2162310	140	54	3.85078	0.0488183	2.63605
392	32.9	318	gi|95147641|emb|CR352299.11| Zebrafish DNA sequence from clone CH211-204E6 in linkage group 13, complete sequence	0.0977619	CR352299.11	Alpha	B	307211148	29	1.1	30	Harpegnathos saltator	HTML	0.273585	8.20755	FAIL	EFN87366.1	genomic	Fail	M	249	CDS	Novel	Complete	31	35	.	.	.		Uncharacterized protein PACG392	PACG392	Complete CDS	ab initio prediction:EMBOSS:5.0	.	YES	1.45298	241158	1	498795	107.616	7396320	6478170	8314470	5	274	-3.78206	0.157575	-4.93876
393	428.78	278	gi|112983957|ref|NM_001043376.1| Bombyx mori Annexin IX (AnnIX), transcript variant A, mRNA >gi|7262488|dbj|AB030496.1| Bombyx mori mRNA for annexin IX-A, complete cds	3.35217e-32	NM_001043376.1	Delta	H	10801569	91	2e-22	111	Bombyx mori	HTML	0.327338	36.3345	PASS	BAB16696.1	genomic	Medium	.	101	CDS	Homology	No Feature	0	0	.	.	.		Bombyx mori EN16b mRNA for annexin	PACG393	Partial mRNA	.	.	YES	4878.43	809698000	740584000	878812000	1555.06	106877000	90718400	123035000	2023	825	4.14447	0.0209804	2.92143
394	19.45	302	gi|257118368|gb|EZ136378.1| TSA: Rhagoletis pomonella contig20159, mRNA sequence	0.0265348	EZ136378.1	Alpha	B	242019495	48	2e-11	66.2	Pediculus humanus corporis	HTML	0.476821	31.5656	PASS	XP_002430196.1	genomic	Medium	M	261	CDS	Homology	No Right	39	0	.	.	.		GPI transamidase component PIG-S	PACG394	Partial CDS	similar to AA sequence	RefSeq:XP_002430196.1	YES	12.2538	2033830	1336230	2731430	36.4011	2501800	2003920	2999670	35	120	0.909765	0.593772	-0.298767
395	27.97	359	gi|39655052|gb|AY380790.1| Manduca sexta pattern recognition serine proteinase precursor (PRSP) mRNA, complete cds	0.00918738	AY380790.1	Alpha	B	170056891	61	2e-10	62.8	Culex quinquefasciatus	HTML	0.509749	32.0123	PASS	XP_001864236.1	genomic	Medium	M	327	CDS	Homology	No Right	31	0	.	.	.		Coagulation factor IX	PACG395	Partial CDS	similar to AA sequence	RefSeq:XP_001864236.1	YES	29.8888	4960790	4156050	5765540	16.3208	1121710	875461	1367950	176	87	3.4107	0.057825	2.14487
396	68.19	563	gi|156541277|ref|XM_001599549.1| PREDICTED: Nasonia vitripennis similar to ENSANGP00000008246, transcript variant 1 (LOC100116450), mRNA	2.37249e-06	XM_001599549.1	Alpha	B	157138458	66	2e-28	122	Aedes aegypti	HTML	0.351687	42.9059	PASS	XP_001657306.1	genomic	High	M	384	CDS	Homology	No Right	178	0	Regulation of Growth, Programmed Cell Death, Autophagy, Response to Starvation	optic atrophy 1-like	opa1-like	Manual	optic atrophy 1-like	opa1-like	Partial CDS	similar to AA sequence	RefSeq:XP_001657306.1	YES	79.1291	13133500	12040900	14226000	40.9336	2813300	2487910	3138700	659	322	3.3891	0.0571965	2.22292
397	19.18	228	gi|242019951|ref|XM_002430377.1| Pediculus humanus corporis histone H3 methyltransferase, putative, mRNA	1.13329e-30	XM_002430377.1	Alpha	B	242019952	70	3e-34	141	Pediculus humanus corporis	HTML	0.921053	129.868	PASS	XP_002430422.1	genomic	High	M	219	CDS	Homology	No Right	8	0	.	.	.		histone H3 methyltransferase	PACG397	Partial CDS	similar to AA sequence	RefSeq:XP_002430422.1	YES	13.0043	2158390	1216390	3100390	52.6364	3617620	2832850	4402390	25	88	0.520164	0.775651	-0.745085
398	66.84	1920	gi|295992159|gb|EZ584537.1| TSA: Striacosta albicosta stalb_01_00004674 mRNA sequence	9.61254e-75	EZ584537.1	Alpha	B	157119616	255	2e-107	387	Aedes aegypti	HTML	0.398438	154.195	PASS	XP_001659451.1	genomic	High	M	1218	CDS	Homology	Complete	155	544	.	.	.		Solute carrier family 25 member 46	PACG398	Complete CDS	similar to AA sequence	RefSeq:XP_001659451.1	YES	31.6549	5253920	4961020	5546820	29.7364	2043740	1926180	2161290	1772	1569	2.52438	0.202481	1.36218
399	45.27	240	gi|241699678|ref|XM_002413100.1| Ixodes scapularis slit-robo Rho GTPase activating protein 1,3, putative, mRNA	1.56667e-16	XM_002413100.1	Beta	E	242008184	59	3e-23	105	Pediculus humanus corporis	HTML	0.7375	77.4375	PASS	XP_002424891.1	genomic	High	S	237	CDS	Homology	Partial	0	0	.	.	.		SLIT-ROBO Rho GTPase-activating protein	PACG399	Partial CDS	similar to AA sequence	RefSeq:XP_002424891.1	YES	161.625	26825700	23504700	30146600	0.619252	42560.3	1	127681	263	1	10.5423	0.510592	9.29989
400	320.77	508	gi|91077955|ref|XM_962227.1| PREDICTED: Tribolium castaneum similar to smx5 (LOC655665), mRNA	4.66902e-59	XM_962227.1	Alpha	B	21358381	92	6e-48	187	Drosophila melanogaster	HTML	0.543307	101.598	PASS	NP_648570.1	genomic	High	M	285	CDS	Homology	Complete	97	123	.	.	.		U6 snRNA-associated Sm-like protein LSm2	PACG400	Complete CDS	similar to AA sequence	RefSeq:NP_648570.1	YES	769.513	127720000	122841000	132599000	124.088	8528370	7717060	9339670	3702	552	5.12749	0.0108565	3.90457
401	33.71	249	gi|146422693|ref|XM_001487232.1| Pichia guilliermondii ATCC 6260 hypothetical protein (PGUG_00659) partial mRNA	0.259332	XM_001487232.1	.	.	.	0	0	0	.	HTML	0	0	.	.	genomic	Fail	.	249	unsure	.	No Feature	0	0	.	.	.		.	PACG401	Partial mRNA	.	.	NO	32.3375	5367220	4151790	6582660	57.2125	3932130	3262680	4601580	76	137	1.67777	0.303406	0.448864
402	58.57	1363	gi|157816763|gb|BT030993.1| Drosophila melanogaster LD26552 full insert cDNA	3.07939e-60	BT030993.1	Alpha	A	109940129	332	6e-148	523	Drosophila pseudoobscura pseudoobscura	HTML	0.730741	382.178	PASS	P16340.2	genomic	High	M	1314	CDS	Homology	Complete	11	35	.	.	.		Trifunctional purine biosynthetic protein adenosine-3	GARS	Complete CDS	similar to AA sequence	UniProt:P16340.2	YES	29.7547	4938530	4667090	5209980	17.1247	1176950	1091680	1262230	1323	760	3.2561	0.0946668	2.06903
403	87.02	1175	gi|296001239|gb|EZ593617.1| TSA: Striacosta albicosta stalb_01_00013756 mRNA sequence	1.05262e-52	EZ593617.1	Alpha	B	24585626	169	2e-62	237	Drosophila melanogaster	HTML	0.431489	102.263	PASS	NP_610102.1	genomic	High	M	831	CDS	Homology	Complete	28	313	.	.	.		lethal (2) k14505	PACG403	Complete CDS	similar to AA sequence	RefSeq:NP_610102.1	YES	49.5686	8227150	7761380	8692920	33.7606	2320320	2161150	2479490	1586	1093	2.9881	0.124869	1.82607
404	76.61	534	gi|158258997|dbj|AP009520.1| Solanum lycopersicum DNA, chromosome 8, clone: C08SLe0003D24, complete sequence	0.0141497	AP009520.1	Beta	F	332018247	31	4.6	31.6	Acromyrmex echinatior	HTML	0.174157	5.50337	FAIL	EGI58852.1	genomic	Fail	S	225	CDS	Novel	No Left	0	148	.	.	.		Uncharacterized protein PACG404	PACG404	Partial CDS	ab initio prediction:EMBOSS:5.0	.	YES	208.42	34592600	30981200	38204000	73.2595	5035020	4148400	5921630	756	261	3.99915	0.0250972	2.78039
405	22.39	450	gi|195452571|ref|XM_002073376.1| Drosophila willistoni GK13164 (Dwil\GK13164), mRNA	3.14938e-54	XM_002073376.1	Alpha	B	170067995	92	1e-42	169	Culex quinquefasciatus	HTML	0.613333	103.653	PASS	XP_001868698.1	genomic	High	M	369	CDS	Homology	Complete	52	26	.	.	.		ras-related protein Rab-8A	PACG405	Complete CDS	similar to AA sequence	RefSeq:XP_001868698.1	YES	5.21466	865503	572910	1158100	26.8182	1843180	1568410	2117940	52	210	0.0652498	0.967396	-1.09059
406	44.77	372	gi|85679899|gb|AC160932.3| Mus musculus BAC clone RP24-275L14 from chromosome 12, complete sequence	0.0333538	AC160932.3	Alpha	B	157130999	52	5e-12	68.2	Aedes aegypti	HTML	0.419355	28.6	PASS	XP_001655770.1	genomic	Medium	M	282	CDS	Homology	Complete	83	4	.	.	.		Uncharacterized protein C22orf25	PACG406	Complete CDS	similar to AA sequence	RefSeq:XP_001655770.1	YES	71.6854	11898000	10386900	13409000	22.2572	1529700	1181050	1878350	326	100	4.13	0.0269019	2.9594
407	318.46	307	gi|17921224|gb|AC093302.2| Homo sapiens chromosome 5 clone RP11-60A8, complete sequence	0.0943436	AC093302.2	Beta	F	328788597	22	1.5	32.3	Apis mellifera	HTML	0.214984	6.94397	FAIL	XP_392919.3	genomic	Fail	S	234	CDS	Novel	Partial	0	0	.	.	.		Uncharacterized protein PACG407	PACG407	Partial CDS	ab initio prediction:EMBOSS:5.0	.	YES	947.415	157247000	150009000	164485000	176.637	12140000	10845800	13434100	2034	400	4.89079	0.0125675	3.69519
408	204.14	214	gi|148719718|gb|CP000717.1| Mycobacterium tuberculosis F11, complete genome	0.0622046	CP000717.1	.	.	.	0	0	0	.	HTML	0	0	.	.	genomic	Fail	S	213	CDS	Novel	Partial	0	0	.	.	.		Uncharacterized protein PACG408	PACG408	Partial CDS	ab initio prediction:EMBOSS:5.0	.	YES	667.404	110773000	103714000	117831000	79.9509	5494900	4483210	6506600	956	116	5.67089	0.00344969	4.33337
409	32.34	434	gi|110611972|gb|AC183806.2| Pan troglodytes BAC clone CH251-20A8 from chromosome 1, complete sequence	0.137834	AC183806.2	Alpha	A	2851559	47	1.5	30.4	Cyanophora paradoxa	HTML	0.324885	9.8765	FAIL	P48101.2	genomic	Fail	M	414	CDS	Novel	No Right	20	0	.	.	.		Uncharacterized protein PACG409	PACG409	Partial CDS	ab initio prediction:EMBOSS:5.0	.	YES	35.8898	5956810	5274640	6638980	6.11891	420544	303906	537182	312	52	5.03282	0.0136389	3.82421
410	66.1	298	gi|15187254|gb|AC026719.4| Homo sapiens chromosome 5 clone CTD-2161F6, complete sequence	0.00748889	AC026719.4	Beta	F	158296702	35	3.4	31.2	Anopheles gambiae str. PEST	HTML	0.352349	10.9933	FAIL	.	genomic	Fail	.	298	unsure	.	No Feature	0	0	.	.	.		Cytochrome c oxidase subunit 1	PACG410	Partial mRNA	.	.	NO	122.972	20410300	18573700	22246900	10.4551	718564	496810	940317	456	41	6.03356	0.00607081	4.82804
411	120.93	701	gi|195157063|ref|XM_002019380.1| Drosophila persimilis GL12242 (Dper\GL12242), mRNA	4.72478e-48	XM_002019380.1	Beta	F	270014963	76	4e-13	75.9	Tribolium castaneum	HTML	0.32525	24.6864	PASS	EFA11411.1	genomic	Medium	S	384	CDS	Homology	No Left	0	314	Maternal effect genes II - Early embryogenesis and germ cell formation	osa	osa	Manual	osa	osa	Partial CDS	similar to AA sequence	UniProt:EFA11411.1	YES	192.069	31878700	29162600	34594900	33.8126	2323890	1851980	2795800	1728	550	5.00194	0.00841316	3.77798
412	51.74	723	gi|56790343|gb|AC145381.4| Oryza sativa Japonica Group chromosome 3 clone OSJNBa0024K17 map near S16403, complete sequence	0.000457965	AC145381.4	Beta	D	259517685	36	9.6	29.6	Dictyostelium discoideum	HTML	0.149378	4.42158	FAIL	Q55GI8.2	genomic	Fail	S	204	CDS	Novel	No Left	0	448	.	.	.		Uncharacterized protein PACG412	PACG412	Partial CDS	ab initio prediction:EMBOSS:5.0	.	YES	25.439	4222240	2742950	5701520	116.833	8029740	6717000	9342480	132	846	0.238332	0.883619	-0.927345
413	61.02	992	gi|15450323|gb|AY043292.1| Tribolium castaneum strain GA-2 HOMC gene cluster, partial sequence	0.0270981	AY043292.1	Zeta	I	346709850	385	2e-76	296	Bombyx mori	HTML	0.388105	114.879	FAIL	.	genomic	Fail	M	204	CDS	Novel	Complete	269	516	.	.	.		Uncharacterized protein PACG413	PACG413	Complete CDS	ab initio prediction:EMBOSS:5.0	.	YES	63.2331	10495100	8162870	12827400	252.152	17330000	15401500	19258600	476	1116	0.522226	0.740082	-0.723556
414	80.83	347	gi|195442484|ref|XM_002068949.1| Drosophila willistoni GK12321 (Dwil\GK12321), mRNA	7.75383e-10	XM_002068949.1	Beta	F	321461072	30	2e-09	62	Daphnia pulex	HTML	0.259366	16.0807	FAIL	EFX72107.1	genomic	Low	.	96	CDS	Homology	No Feature	0	0	.	.	.		phosphatidylinositol-phosphatidylcholine transfer protein	PACG414	Partial mRNA	.	.	YES	2070.76	343695000	294470000	392920000	584.062	40141700	29316300	50967100	551	172	4.22058	0.0323143	3.09796
415	78.72	480	gi|66513814|ref|XM_396838.2| PREDICTED: Apis mellifera similar to CG7359-PA (LOC413394), mRNA	2.27745e-37	XM_396838.2	Alpha	B	307201141	120	2e-59	226	Harpegnathos saltator	HTML	0.75	169.5	PASS	EFN81052.1	genomic	High	M	420	CDS	Homology	No Right	60	0	.	.	.		Vesicle-trafficking protein SEC22b	PACG415	Partial CDS	similar to AA sequence	UniProt:EFN81052.1	YES	62.3728	10352300	9465440	11239200	41.7726	2870970	2570420	3171520	572	415	3.00954	0.0902343	1.85034
416	202.9	488	gi|91092995|ref|XM_963222.1| PREDICTED: Tribolium castaneum similar to Cysteine-rich PDZ-binding protein (Cysteine-rich interactor of PDZ three) (Cysteine-rich interactor of PDZ3) (LOC656713), mRNA	2.17138e-31	XM_963222.1	Alpha	B	307206956	90	5e-44	174	Harpegnathos saltator	HTML	0.553279	96.2705	PASS	EFN84800.1	genomic	High	M	300	CDS	Homology	Complete	110	75	.	.	.		Cysteine-rich PDZ-binding protein	PACG416	Complete CDS	similar to AA sequence	UniProt:EFN84800.1	YES	450.755	74814000	71328700	78299400	46.225	3176970	2714790	3639160	2359	211	5.68969	0.00381508	4.55758
417	77.23	755	gi|119115729|ref|XM_318438.3| Anopheles gambiae str. PEST AGAP003988-PA (AgaP_AGAP003988) mRNA, complete cds	1.05479e-18	XM_318438.3	Alpha	B	157124096	64	5e-28	121	Aedes aegypti	HTML	0.254305	30.7709	PASS	XP_001660329.1	genomic	Medium	M	243	CDS	Homology	Complete	125	384	.	.	.		TP53-regulated inhibitor of apoptosis 1-B	p53csv-B	Complete CDS	similar to AA sequence	RefSeq:XP_001660329.1	YES	206.732	34312300	31123000	37501500	54.4735	3743890	3065970	4421800	1163	346	4.24717	0.0200241	3.19612
418	49.66	200	gi|81250227|gb|DQ243308.1| Bombyx mori chromosome 24 microsatellite S2408-R sequence	6.53395e-33	DQ243308.1	Delta	H	38229109	81	3e-34	150	Bombyx mori	HTML	0.405	60.75	PASS	AAR13361.1	genomic	High	.	81	CDS	Homology	No Feature	0	0	.	.	.		Bombyx mori Bmtitin1	PACG418	Partial mRNA	.	.	YES	1452.34	241052000	185383000	296721000	832.674	57228500	39773900	74683000	159	86	3.19044	0.117161	2.07454
419	15.76	204	gi|158854210|gb|AC198407.4| Pan troglodytes BAC clone CH251-634H22 from chromosome 7, complete sequence	0.0587487	AC198407.4	Beta	D	74665388	24	8.9	27.7	Schizosaccharomyces pombe 972h-	HTML	0.352941	9.77647	FAIL	.	genomic	Fail	.	204	unsure	.	No Feature	0	0	.	.	.		Hydroxamate-type ferrichrome siderophore peptide synthetase	PACG419	Partial mRNA	.	.	NO	34.3488	5701050	3982120	7419990	31.2262	2146130	1467470	2824800	44	40	2.59945	0.210056	1.40949
420	103.22	306	gi|54261863|gb|AC103646.6| Mus musculus chromosome 3, clone RP24-549G23, complete sequence	0.093998	AC103646.6	Beta	D	75335671	33	1.4	30.4	Arabidopsis thaliana	HTML	0.323529	9.83529	FAIL	.	genomic	Fail	.	306	unsure	.	No Feature	0	0	.	.	.		ABC transporter C family member 10	ABC transporter ABCC.10	Partial mRNA	.	.	NO	135.643	22513400	20650200	24376600	56.4406	3879080	3381390	4376760	564	225	3.7344	0.0363775	2.537
421	31.47	253	gi|149901357|gb|CP000721.1| Clostridium beijerinckii NCIMB 8052, complete genome	0.264157	CP000721.1	Beta	D	300669711	33	0.81	31.2	Homo sapiens	HTML	0.391304	12.2087	FAIL	Q5CZC0.4	genomic	Fail	S	222	CDS	Novel	Partial	0	0	.	.	.		Uncharacterized protein PACG421	PACG421	Partial CDS	ab initio prediction:EMBOSS:5.0	.	YES	55.7208	9248260	7340490	11156000	58.5347	4023000	3213310	4832690	104	104	2.4796	0.148255	1.20091
422	147.55	386	gi|149738015|ref|XM_001500792.1| PREDICTED: Equus caballus similar to ubiquitin related modifier 1 homolog (LOC100066985), mRNA	1.47585e-19	XM_001500792.1	Alpha	A	122096242	89	3e-39	159	Bombyx mori	HTML	0.69171	109.982	PASS	Q1HQ10.1	genomic	High	M	327	CDS	Homology	Complete	38	18	.	.	.		Ubiquitin-related modifier 1 homolog	PACG422	Complete CDS	similar to AA sequence	UniProt:Q1HQ10.1	YES	207.255	34399200	32280100	36518300	62.5305	4297630	3815630	4779620	1138	321	4.11351	0.0280873	3.00076
423	43.88	240	gi|5730255|emb|AL049591.12| Human DNA sequence from clone RP5-878I13 on chromosome Xq23-25 Contains an alpha tubulin pseudogene, complete sequence	0.0203962	AL049591.12	.	.	.	0	0	0	.	HTML	0	0	.	.	genomic	Fail	.	240	unsure	.	No Feature	0	0	.	.	.		.	PACG423	Partial mRNA	.	.	NO	51.4906	8546150	6923820	10168500	77.0039	5292360	4470830	6113900	111	165	1.828	0.260696	0.691363
424	31.79	249	gi|157386913|gb|CP000825.1| Prochlorococcus marinus str. MIT 9215, complete genome	0.000143433	CP000825.1	Beta	D	123884409	17	9	27.7	Danio rerio	HTML	0.204819	5.67349	FAIL	.	genomic	Fail	.	249	unsure	.	No Feature	0	0	.	.	.		CCR4-NOT transcription complex subunit 10	PACG424	Partial mRNA	.	.	NO	30.6744	5091190	3907420	6274960	60.4599	4155320	3467130	4843510	66	135	1.44739	0.371119	0.293043
425	62.16	584	gi|51890154|emb|BX324115.8| Zebrafish DNA sequence from clone DKEYP-70E6 in linkage group 20 Contains the gene for a novel protein similar to sorting nexin 9 ( snx9 ), the gene for a novel protein similar to zinc finger-like gene 1 (znfl1), the gene for a novel protein similar to proopiomelanocortin (pomc), the gene for a novel protein similar to vertebrate dopamine beta-monooxygenase, the gene f…	0.054336	BX324115.8	Beta	E	170030584	29	1	32	Culex quinquefasciatus	HTML	0.148973	4.76712	FAIL	XP_001843168.1	genomic	Fail	M	228	CDS	Novel	No Right	355	0	.	.	.		Uncharacterized protein PACG425	PACG425	Partial CDS	ab initio prediction:EMBOSS:5.0	.	YES	169.891	28197600	25004900	31390400	51.185	3517870	2792190	4243550	708	214	4.22638	0.0212355	3.0028
426	57.31	2123	gi|156551214|ref|XM_001600726.1| PREDICTED: Nasonia vitripennis similar to ENSANGP00000020766 (LOC100115293), mRNA	2.50437e-76	XM_001600726.1	Alpha	B	307206435	359	0	658	Harpegnathos saltator	HTML	0.507301	333.804	PASS	EFN84473.1	genomic	High	M	1260	CDS	Homology	Complete	29	831	.	.	.		Pre-mRNA cleavage complex II protein Clp1	PACG426	Complete CDS	similar to AA sequence	UniProt:EFN84473.1	YES	15.5891	2587400	2385980	2788830	29.0997	1999980	1886020	2113940	1281	1912	1.57125	0.404609	0.371518
427	49.56	468	gi|238664850|emb|FN357619.1| Schistosoma mansoni genome sequence supercontig Smp_scaff000328	0.149579	FN357619.1	Beta	E	242015065	84	3e-09	59.7	Pediculus humanus corporis	HTML	0.538462	32.1462	PASS	XP_002428195.1	genomic	Medium	S	468	CDS	Homology	Partial	0	0	.	.	.		RPA-interacting protein	PACG427	Partial CDS	similar to AA sequence	RefSeq:XP_002428195.1	YES	48.5116	8051720	7343490	8759950	8.06963	554614	435003	674225	523	84	4.99331	0.00932753	3.85974
428	63.89	656	gi|295992301|gb|EZ584679.1| TSA: Striacosta albicosta stalb_01_00004816 mRNA sequence	9.69421e-63	EZ584679.1	Alpha	B	242024617	145	7e-50	195	Pediculus humanus corporis	HTML	0.66311	129.306	PASS	XP_002432723.1	genomic	High	M	624	CDS	Homology	No Right	30	0	.	.	.		26S proteasome non-ATPase regulatory subunit	PACG428	Partial CDS	similar to AA sequence	RefSeq:XP_002432723.1	YES	37.9352	6296300	5798920	6793670	26.6907	1834420	1661660	2007170	649	452	2.94176	0.103528	1.77918
429	32.4	261	gi|115271024|gb|AC187017.4| Canis Familiaris chromosome 18, clone XX-134G8, complete sequence	0.0784469	AC187017.4	Beta	D	122211810	36	7	28.1	Staurastrum punctulatum	HTML	0.413793	11.6276	FAIL	.	genomic	Fail	.	261	unsure	.	No Feature	0	0	.	.	.		Maturase K	PACG429	Partial mRNA	.	.	NO	16.5787	2751660	1940240	3563080	64.8733	4458650	3793990	5123300	44	179	0.478859	0.762301	-0.696305
430	54.33	724	gi|110738334|dbj|AK229228.1| Arabidopsis thaliana mRNA for hypothetical protein, complete cds, clone: RAFL16-51-L13	0.068067	AK229228.1	Alpha	B	170034418	55	3e-06	50.1	Culex quinquefasciatus	HTML	0.227901	11.4178	FAIL	XP_001845071.1	genomic	Low	M	555	CDS	Homology	No Right	169	0	Regulation of chromatin, general transcription and zygotic gene expression	DNApol-eta	DNApol-eta	Manual	DNApol-eta	DNApol-eta	Partial CDS	similar to AA sequence	RefSeq:XP_001845071.1	YES	5.72955	950962	739637	1162290	54.5368	3748230	3478260	4018210	98	923	-0.788251	0.627377	-1.97875
431	71.94	583	gi|147844824|emb|AM461923.2| Vitis vinifera contig VV78X130473.3, whole genome shotgun sequence	1.11593e-48	AM461923.2	Alpha	A	121947	113	3e-33	139	Drosophila melanogaster	HTML	0.581475	80.825	PASS	P02255.1	genomic	High	M	477	CDS	Homology	No Right	104	0	.	.	.		Histone H1	PACG431	Partial CDS	similar to AA sequence	UniProt:P02255.1	YES	45.6557	7577710	6901960	8253460	42.025	2888320	2619860	3156780	578	528	2.60111	0.142537	1.39153
432	52.39	1673	gi|171673116|gb|EU373658.1| Vesicular stomatitis Alagoas virus Indiana 3, complete genome	9.55448e-11	EU373658.1	Beta	E	347515166	100	0.34	35.8	Aedes aegypti	HTML	0.179319	6.41961	FAIL	AEO98615.1	genomic	Fail	M	1485	CDS	Novel	No Right	188	0	.	.	.		Uncharacterized protein PACG432	PACG432	Partial CDS	ab initio prediction:EMBOSS:5.0	.	YES	1.01291	168118	121490	214745	32.5884	2239750	2130240	2349270	212	2069	-2.58079	0.127826	-3.73579
433	106.16	540	gi|147828591|emb|AM482003.2| Vitis vinifera contig VV78X101983.3, whole genome shotgun sequence	0.0499812	AM482003.2	Beta	F	189238052	47	2e-07	55.8	Tribolium castaneum	HTML	0.261111	14.57	FAIL	XP_001811901.1	genomic	Low	M	237	CDS	Homology	Complete	178	122	.	.	.		PREDICTED: similar to COMM domain containing 3	PACG433	Complete CDS	similar to AA sequence	RefSeq:XP_001811901.1	YES	566.161	93968600	87155900	100781000	121.267	8334510	7028890	9640130	1208	291	4.73767	0.0104738	3.49501
434	17.19	275	gi|194763468|ref|XM_001963819.1| Drosophila ananassae GF21239 (Dana\GF21239), mRNA	2.90437e-20	XM_001963819.1	Alpha	B	157132466	69	1e-25	112	Aedes aegypti	HTML	0.752727	84.3055	PASS	XP_001662576.1	genomic	High	M	261	CDS	Homology	No Right	12	0	.	.	.		sodium-bile acid cotransporter	PACG434	Partial CDS	similar to AA sequence	RefSeq:XP_001662576.1	YES	15.8579	2632020	1838440	3425600	28.8326	1981620	1538520	2424720	43	80	1.65121	0.347867	0.40949
435	31.12	250	gi|178462309|dbj|AP009493.1| Streptomyces griseus subsp. griseus NBRC 13350 DNA, complete genome	0.000502957	AP009493.1	Alpha	B	242011459	49	8e-07	50.8	Pediculus humanus corporis	HTML	0.588	29.8704	PASS	XP_002426467.1	genomic	Medium	M	228	CDS	Homology	No Right	20	0	.	.	.		conserved hypothetical protein	PACG435	Partial CDS	similar to AA sequence	RefSeq:XP_002426467.1	YES	84.9454	14098800	11841200	16356400	27.7706	1908630	1374110	2443160	146	51	3.97682	0.0456035	2.88496
436	45.27	771	gi|284006031|emb|CU466435.3| Pig DNA sequence from clone CH242-104C4 on chromosome X, complete sequence	0.0727169	CU466435.3	Alpha	A	52788260	33	0.72	31.2	Kluyveromyces lactis NRRL Y-1140	HTML	0.128405	4.00623	FAIL	P48241.2	genomic	Fail	M	216	CDS	Novel	Complete	99	453	.	.	.		Uncharacterized protein PACG436	PACG436	Complete CDS	ab initio prediction:EMBOSS:5.0	.	YES	1.94239	322389	1	694651	116.543	8009860	6815820	9203900	41	876	-3.46225	0.228711	-4.6349
437	16.61	217	gi|34536760|gb|AC115910.6| Mus musculus, clone RP24-480O17, complete sequence	0.220734	AC115910.6	Beta	D	229462790	36	2e-06	49.7	Homo sapiens	HTML	0.497696	24.7355	PASS	Q8N9Z0.2	genomic	Medium	S	216	CDS	Homology	Partial	0	0	.	.	.		Zinc finger protein 610	PACG437	Partial CDS	similar to AA sequence	UniProt:Q8N9Z0.2	YES	15.6131	2591390	1432480	3750290	51.5233	3541120	2669360	4412880	24	70	0.757434	0.693066	-0.45048
438	37.4	702	gi|118918373|ref|NM_001043596.2| Bombyx mori protein-O-fucosyltransferase 1 (pofut1), mRNA >gi|75911309|gb|DQ139946.1| Bombyx mori protein O-fucosyltransferase 1 (pofut1) mRNA, complete cds	4.4201e-99	NM_001043596.2	Alpha	B	118918374	188	3e-95	346	Bombyx mori	HTML	0.803419	277.983	PASS	NP_001037061.2	genomic	High	M	642	CDS	Homology	No Right	59	0	Maternal effect genes II - Early embryogenesis and germ cell formation	O-fucosyltransferase 1	O-fut1	Manual	O-fucosyltransferase 1	O-fut1	Partial CDS	similar to AA sequence	RefSeq:NP_001037061.2	YES	23.9538	3975740	3588660	4362810	11.8066	811451	698923	923979	468	223	3.44605	0.0483247	2.29265
439	29	463	gi|116640894|emb|CT836637.1| Oryza sativa (indica cultivar-group) cDNA clone:OSIGCRA108E22, full insert sequence	1.92315e-06	CT836637.1	Beta	E	242011361	102	2e-40	163	Pediculus humanus corporis	HTML	0.660907	107.728	PASS	XP_002426421.1	genomic	High	S	459	CDS	Homology	Partial	0	0	.	.	.		Nucleoporin p54	PACG439	Partial CDS	similar to AA sequence	RefSeq:XP_002426421.1	YES	19.5778	3249430	2718800	3780060	23.1018	1587760	1349070	1826440	170	183	2.22014	0.175959	1.03319
440	94.82	1146	gi|296340502|gb|EZ603687.1| TSA: Sarcophaga crassipalpis HAHN.FLY.4950.C1 mRNA sequence	2.41462e-35	EZ603687.1	Alpha	B	170055860	190	6e-91	332	Culex quinquefasciatus	HTML	0.497382	165.131	PASS	XP_001863770.1	genomic	High	M	801	CDS	Homology	Complete	159	183	.	.	.		sulfatase-modifying factor 1	PACG440	Complete CDS	similar to AA sequence	RefSeq:XP_001863770.1	YES	63.4769	10535600	9995470	11075700	31.0711	2135470	1979000	2291950	1976	861	3.49043	0.0759675	2.30265
441	119.38	339	gi|112983099|ref|NM_001043588.1| Bombyx mori clip domain serine protease 11 (CLIP11), mRNA >gi|25992173|gb|AF513368.1| Bombyx mori masquerade-like serine proteinase homolog mRNA, complete cds	1.5572e-18	NM_001043588.1	Beta	E	112983100	82	1e-40	163	Bombyx mori	HTML	0.725664	118.283	PASS	NP_001037053.1	genomic	High	S	336	CDS	Homology	Partial	0	0	Immune Defense	CLIP domain serine protease 11	CLIP11	Manual	CLIP domain serine protease 11	CLIP11	Partial CDS	similar to AA sequence	RefSeq:NP_001037053.1	YES	106.667	17704000	16232500	19175600	84.9282	5836990	5293280	6380700	535	437	2.83502	0.113918	1.60078
442	87.75	847	gi|114051663|ref|NM_001046706.1| Bombyx mori BTB/POZ domain containing protein (LOC692861), mRNA >gi|87248276|gb|DQ311246.1| Bombyx mori BTB/POZ domain containing protein mRNA, complete cds	4.70482e-163	NM_001046706.1	Alpha	B	114051664	236	9e-128	454	Bombyx mori	HTML	0.835891	379.495	PASS	NP_001040171.1	genomic	High	M	747	CDS	Homology	No Right	99	0	Oocyte determination, anterior-posterior axis & fusome formation	BTB/POZ domain containing protein	BTBD	Manual	BTB/POZ domain containing protein	BTBD	Partial CDS	similar to AA sequence	RefSeq:NP_001040171.1	YES	38.0433	6314240	5875900	6752580	46.6145	3203750	3002820	3404670	895	1019	2.21988	0.242867	0.978848
443	128.65	350	gi|147789994|emb|AM438353.2| Vitis vinifera contig VV78X082759.10, whole genome shotgun sequence	0.0311764	AM438353.2	Beta	F	118788264	29	5.7	30.4	Anopheles gambiae str. PEST	HTML	0.248571	7.55657	FAIL	XP_316603.3	genomic	Fail	S	201	CDS	Novel	Partial	0	0	.	.	.		Uncharacterized protein PACG443	PACG443	Partial CDS	ab initio prediction:EMBOSS:5.0	.	YES	268.114	44500300	39578600	49422100	426.359	29303100	26733000	31873100	437	722	1.84712	0.28383	0.602762
444	96.66	716	gi|255069254|dbj|AB480237.1| Bombyx mori DNA, contig W-BAC-5A2G-C16, contains LTR retrotransposon:Yokohama	0.0192748	AB480237.1	Alpha	B	27368143	100	1e-33	140	Drosophila melanogaster	HTML	0.418994	58.6592	PASS	AAN87269.1	genomic	High	M	528	CDS	Homology	Complete	126	59	.	.	.		ORF	PACG444	Complete CDS	similar to AA sequence	UniProt:AAN87269.1	YES	7.81176	1296560	1039800	1553310	101.629	6984840	6601350	7368330	121	1689	-1.17302	0.4881	-2.42954
445	52.89	522	gi|147780814|emb|AM468843.2| Vitis vinifera contig VV78X124107.7, whole genome shotgun sequence	0.0138094	AM468843.2	Beta	E	241120210	22	9	28.5	Ixodes scapularis	HTML	0.126437	3.60345	FAIL	.	genomic	Fail	.	522	unsure	.	No Feature	0	0	.	.	.		gar2	PACG445	Partial mRNA	.	.	NO	4.44713	738114	542583	933645	52.5074	3608760	3330540	3886970	55	672	-1.07766	0.501626	-2.28959
446	23.32	200	gi|28172254|emb|AL807377.10| Zebrafish DNA sequence from clone CH211-229G3, complete sequence	0.0573664	AL807377.10	Beta	F	347971410	21	2.6	31.6	Anopheles gambiae str. PEST	HTML	0.315	9.954	FAIL	.	genomic	Fail	.	200	unsure	.	No Feature	0	0	.	.	.		Endochitinase 2	PACG446	Partial mRNA	.	.	NO	80.0277	13282600	10571300	15993900	20.8405	1432340	859404	2005280	93	24	4.44993	0.0671585	3.21309
447	125.76	498	gi|242025413|ref|XM_002433074.1| Pediculus humanus corporis CCR4-NOT transcription complex subunit, putative, mRNA	7.73932e-50	XM_002433074.1	Alpha	B	281366122	92	4e-45	177	Drosophila melanogaster	HTML	0.554217	98.0964	PASS	NP_001163429.1	genomic	High	M	348	CDS	Homology	No Right	148	0	.	.	.		Pop2	PACG447	Partial CDS	similar to AA sequence	RefSeq:NP_001163429.1	YES	170.269	28260400	26475700	30045000	56.3601	3873550	3448370	4298720	1247	385	4.02651	0.0309505	2.86705
448	69.14	654	gi|283483978|ref|NM_001170999.1| Bombyx mori 19.5 kDa heat shock protein (LOC100328581), mRNA >gi|269854064|gb|GQ884144.1| Bombyx mori 19.5 kDa heat shock protein mRNA, complete cds	5.34442e-66	NM_001170999.1	Alpha	B	283483979	148	1e-78	290	Bombyx mori	HTML	0.678899	196.881	PASS	NP_001164470.1	genomic	High	M	510	CDS	Homology	Complete	56	85	Heat shock proteins - ovarian, maternal effect, protein abundance control	19.5 kDA Heat Shock Protein	19.5Hsp	Manual	19.5 kDA Heat Shock Protein	19.5Hsp	Complete CDS	similar to AA sequence	RefSeq:NP_001164470.1	YES	66.7896	11085400	10313100	11857800	15.0763	1036170	884220	1188120	966	214	4.57065	0.0134504	3.41933
449	81.31	361	gi|116010631|emb|CR854824.7| Zebrafish DNA sequence from clone CH211-161C3 in linkage group 6, complete sequence	0.112616	CR854824.7	Beta	D	166215089	26	3.1	29.3	Caenorhabditis elegans	HTML	0.216066	6.33075	FAIL	.	genomic	Fail	.	361	unsure	.	No Feature	0	0	.	.	.		Plexin-2	PACG449	Partial mRNA	.	.	NO	32.1995	5344320	4599610	6089030	88.3142	6069710	5559000	6580420	202	565	1.03416	0.536984	-0.183621
450	28.32	370	gi|157135554|ref|XM_001663446.1| Aedes aegypti lethal(2)essential for life protein, l2efl partial mRNA	0.403921	XM_001663446.1	Beta	E	41615626	25	1.1	30.4	Drosophila melanogaster	HTML	0.202703	6.16216	FAIL	.	genomic	Fail	.	370	unsure	.	No Feature	0	0	.	.	.		TPA	PACG450	Partial mRNA	.	.	NO	5.33236	885039	590026	1180050	35.5491	2443230	2127810	2758650	35	235	-0.303178	0.847373	-1.46498
451	74.45	1060	gi|187720473|gb|CP001056.1| Clostridium botulinum B str. Eklund 17B, complete genome	0.0290255	CP001056.1	Beta	F	345491361	37	3.2	33.9	Nasonia vitripennis	HTML	0.104717	3.54991	FAIL	XP_001604347.2	genomic	Fail	M	204	CDS	Novel	Complete	610	243	.	.	.		Uncharacterized protein PACG451	PACG451	Complete CDS	ab initio prediction:EMBOSS:5.0	.	YES	211.558	35113300	30847300	39379300	133.492	9174720	7771500	10577900	1180	887	3.11579	0.0676875	1.93628
452	80.58	1299	gi|296000726|gb|EZ593104.1| TSA: Striacosta albicosta stalb_01_00013243 mRNA sequence	2.25723e-17	EZ593104.1	Beta	F	340710196	159	5e-35	149	Bombus terrestris	HTML	0.367206	54.7136	PASS	XP_003393680.1	genomic	High	S	1203	CDS	Homology	No Left	0	91	.	.	.		DNA-binding protein P3A2	PACG452	Partial CDS	similar to AA sequence	RefSeq:XP_003393680.1	YES	15.1724	2518250	2260560	2775940	47.6621	3275750	3086620	3464870	687	2045	0.773032	0.669254	-0.379404
453	45.68	1132	gi|110766473|ref|XM_624445.2| PREDICTED: Apis mellifera similar to CG3270-PA (LOC552066), partial mRNA	1.41041e-06	XM_624445.2	Alpha	B	170037285	236	6e-89	326	Culex quinquefasciatus	HTML	0.625442	203.894	PASS	XP_001846489.1	genomic	High	M	1089	CDS	Homology	No Right	43	0	.	.	.		FAD oxidoreductase	PACG453	Partial CDS	similar to AA sequence	RefSeq:XP_001846489.1	YES	15.804	2623080	2401590	2844570	21.7482	1494720	1387130	1602310	566	784	1.94928	0.284895	0.811387
454	30.13	1059	gi|149275346|gb|AC169183.2| Medicago truncatula chromosome 2 BAC clone mth2-87i13, complete sequence	0.0289972	AC169183.2	Alpha	B	242008107	186	4e-44	177	Pediculus humanus corporis	HTML	0.526912	93.2635	PASS	XP_002424854.1	genomic	High	M	891	CDS	Homology	Complete	134	31	.	.	.		exocyst complex component	PACG454	Complete CDS	similar to AA sequence	RefSeq:XP_002424854.1	YES	8.30395	1378250	1196090	1560400	17.1156	1176330	1068040	1284620	252	582	1.38461	0.408256	0.228545
455	34.4	252	gi|14148868|emb|AL513321.8| Human DNA sequence from clone RP11-252C24 on chromosome 10 Contains a pseudogene similar to part of myosin light chain 1 slow a (MLC1SA) and a pseudogene similar to part of itchy homolog E3 ubiquitin protein ligase (mouse) (ITCH), complete sequence	0.0753366	AL513321.8	Beta	E	170028001	23	1.4	30	Culex quinquefasciatus	HTML	0.27381	8.21429	FAIL	.	genomic	Fail	.	252	unsure	.	No Feature	0	0	.	.	.		toll-like receptor	PACG455	Partial mRNA	.	.	NO	38.7915	6438430	5130980	7745880	52.3886	3600590	2971420	4229760	96	130	2.05147	0.2147	0.838476
456	118.79	377	gi|147796389|emb|AM466286.2| Vitis vinifera contig VV78X051424.9, whole genome shotgun sequence	0.00969779	AM466286.2	Zeta	I	346715959	118	4e-40	174	Bombyx mori	HTML	0.312997	54.4615	FAIL	.	genomic	Fail	.	377	unsure	.	No Feature	0	0	.	.	.		Bombyx mori mRNA	PACG456	Partial mRNA	.	.	NO	53.3621	8856780	7942060	9771510	115.547	7941360	7383990	8498730	352	776	1.33375	0.4518	0.157396
457	172.12	621	gi|213033117|emb|CU013526.13| Zebrafish DNA sequence from clone DKEY-12M15 in linkage group 23, complete sequence	0.00136398	CU013526.13	Beta	D	82592956	22	0.078	36.2	Portulaca oleracea	HTML	0.10628	3.84734	FAIL	.	genomic	Fail	.	621	unsure	.	No Feature	0	0	.	.	.		Maturase K	PACG457	Partial mRNA	.	.	NO	37.6105	6242400	5745390	6739410	130.711	8983600	8599920	9367270	620	2177	0.691389	0.721947	-0.525193
458	45.99	740	gi|193610536|ref|XM_001945390.1| PREDICTED: Acyrthosiphon pisum similar to AGAP001276-PA (LOC100160861), mRNA	5.34996e-16	XM_001945390.1	Alpha	B	307197734	57	2e-24	109	Harpegnathos saltator	HTML	0.231081	25.1878	PASS	EFN78883.1	mitochondrion	Medium	M	204	CDS	Homology	No Right	535	0	.	.	.		Probable asparaginyl-tRNA synthetase	PACG458	Partial CDS	similar to AA sequence	UniProt:EFN78883.1	YES	85.8721	14252600	11534800	16970500	64.7944	4453220	3475610	5430830	575	320	2.80359	0.114274	1.6783
459	16.02	226	gi|185050580|dbj|AP009030.1| Bombyx mori genomic DNA, chromosome 8, BAC clone:523E11, complete sequence	1.27863e-42	AP009030.1	Beta	E	157132977	56	4e-19	91.7	Aedes aegypti	HTML	0.743363	68.1664	PASS	XP_001662730.1	genomic	High	S	225	CDS	Homology	Partial	0	0	.	.	.		ubiquitin-specific protease	PACG459	Partial CDS	similar to AA sequence	RefSeq:XP_001662730.1	YES	36.5359	6064040	4485100	7642980	22.9123	1574730	1056960	2092500	59	36	3.17208	0.134929	1.94517
460	49.83	804	gi|112983147|ref|NM_001043574.1| Bombyx mori lysosomal-associated transmembrane protein (LOC692592), mRNA >gi|14582690|gb|AF317420.1|AF317420 Bombyx mori lysosomal-associated transmembrane protein mRNA, complete cds	5.11509e-23	NM_001043574.1	Alpha	B	112983148	171	6e-74	275	Bombyx mori	HTML	0.63806	175.466	PASS	NP_001037039.1	genomic	High	M	723	CDS	Homology	No Right	79	0	.	.	.		lysosomal-associated transmembrane protein	PACG460	Partial CDS	similar to AA sequence	RefSeq:NP_001037039.1	YES	0.86301	143238	75715	210761	46.1231	3169970	2965560	3374380	20	1035	-3.23287	0.0663263	-4.46798
461	14.62	224	gi|117607074|gb|CP000471.1| Magnetococcus sp. MC-1, complete genome	0.799907	CP000471.1	Beta	E	170033248	31	4e-05	45.1	Culex quinquefasciatus	HTML	0.415179	18.7246	PASS	XP_001844490.1	genomic	Medium	S	222	CDS	Homology	Partial	0	0	.	.	.		conserved hypothetical protein	PACG461	Partial CDS	similar to AA sequence	RefSeq:XP_001844490.1	YES	2.76679	459219	1	1377660	135.573	9317730	6655520	11979900	3	85	-2.97239	0.566348	-4.34272
462	30.47	277	gi|254656168|gb|FJ542027.1| Choristoneura fumiferana clone Fum37 microsatellite sequence	0.0839761	FJ542027.1	Beta	E	307199449	36	4.1	28.5	Harpegnathos saltator	HTML	0.389892	11.1119	FAIL	.	genomic	Fail	.	277	unsure	.	No Feature	0	0	.	.	.		ATP-dependent RNA helicase Ddx1	PACG462	Partial mRNA	.	.	NO	7.9145	1313610	798849	1828370	61.6996	4240520	3645370	4835670	26	195	-0.543715	0.737808	-1.6907
463	106.26	274	gi|66555654|ref|XM_623542.1| PREDICTED: Apis mellifera similar to dihydrouridine synthase 4-like (LOC551147), mRNA	2.70891e-14	XM_623542.1	Alpha	B	157111456	60	5e-23	104	Aedes aegypti	HTML	0.656934	68.3212	PASS	XP_001651572.1	genomic	High	M	225	CDS	Homology	No Right	47	0	.	.	.		tRNA-dihydrouridine synthase	PACG463	Partial CDS	similar to AA sequence	RefSeq:XP_001651572.1	YES	325.408	54009700	49497100	58522300	76.6669	5269200	4362200	6176210	582	141	4.53859	0.0134696	3.35756
464	34.63	1031	gi|157813157|gb|EU020383.1| Cydia pomonella clone Cpo226f1 putative GMP synthetase mRNA, partial cds	2.62987e-91	EU020383.1	Alpha	B	157124722	253	1e-122	437	Aedes aegypti	HTML	0.736178	321.71	PASS	XP_001654171.1	genomic	High	M	942	CDS	Homology	No Right	89	0	.	.	.		gmp synthase	PACG464	Partial CDS	similar to AA sequence	RefSeq:XP_001654171.1	YES	8.13715	1350560	1176570	1524560	20.9338	1438750	1323180	1554310	260	674	1.14323	0.501055	-0.0912582
465	34.03	286	gi|11612676|gb|AE000513.1| Deinococcus radiodurans R1 chromosome 1, complete sequence	0.0870864	AE000513.1	Alpha	C	62001120	43	1.5	30	Ceratitis gravinotata	HTML	0.451049	13.5315	FAIL	AAX58262.1	mitochondrion	Fail	M	255	CDS	Novel	No Right	29	0	.	.	.		Uncharacterized protein PACG465	PACG465	Partial CDS	ab initio prediction:EMBOSS:5.0	.	YES	44.007	7304070	5935890	8672250	47.0952	3236790	2650700	3822880	116	129	2.29243	0.172334	1.17414
466	34.67	315	gi|88658835|gb|DQ389398.1| Melitaea cinxia isolate 30.1s48.178 genomic sequence	0.000186724	DQ389398.1	Beta	E	307199260	32	1.9	29.6	Harpegnathos saltator	HTML	0.304762	9.02095	FAIL	.	genomic	Fail	.	315	unsure	.	No Feature	0	0	.	.	.		Odorant receptor 46a	PACG466	Partial mRNA	.	.	NO	42.4937	7052890	6047900	8057890	21.139	1452850	1159330	1746370	189	97	3.4429	0.0523261	2.27933
467	25.7	392	gi|159522|gb|M26395.1|MOTLCP14A2 Manduca sexta larval cuticle protein 14 (LCP-14) gene, exons 2 through 4 and complete cds	0.0101231	M26395.1	Beta	F	91078490	19	5.8	30.4	Tribolium castaneum	HTML	0.145408	4.42041	FAIL	.	genomic	Fail	.	392	unsure	.	No Feature	0	0	.	.	.		PREDICTED: similar to G protein pathway suppressor 1	PACG467	Partial mRNA	.	.	NO	12.9887	2155810	1722470	2589140	21.3855	1469790	1239550	1700040	97	162	1.71315	0.289955	0.55262
468	61.1	822	gi|295998800|gb|EZ591178.1| TSA: Striacosta albicosta stalb_01_00011316 mRNA sequence	1.01148e-06	EZ591178.1	Beta	F	332030494	57	5e-06	52.8	Acromyrmex echinatior	HTML	0.208029	10.9839	FAIL	EGI70182.1	genomic	Low	M	795	CDS	Homology	Complete	6	18	.	.	.		Uncharacterized protein C17orf85	PACG468	Complete CDS	similar to AA sequence	UniProt:EGI70182.1	YES	61.1654	10151900	9025680	11278200	38.3931	2638700	2269210	3008190	699	618	3.04116	0.0756542	1.94385
469	67.77	1387	gi|156547466|ref|XM_001606221.1| PREDICTED: Nasonia vitripennis hypothetical protein LOC100121747 (LOC100121747), mRNA	3.33178e-142	XM_001606221.1	Alpha	B	307193855	336	1e-171	601	Harpegnathos saltator	HTML	0.726748	436.776	PASS	EFN76489.1	genomic	High	M	1191	CDS	Homology	No Right	196	0	.	.	.		Splicing factor 3A subunit 3	PACG469	Partial CDS	similar to AA sequence	UniProt:EFN76489.1	YES	13.7958	2289760	2093780	2485750	45.2785	3111930	2964900	3258950	583	1902	0.747052	0.694119	-0.442613
470	138.02	665	gi|295992206|gb|EZ584584.1| TSA: Striacosta albicosta stalb_01_00004721 mRNA sequence	2.1682e-39	EZ584584.1	Alpha	B	157105901	98	9e-33	137	Aedes aegypti	HTML	0.442105	60.5684	PASS	XP_001649076.1	mitochondrion	High	M	444	CDS	Homology	Complete	124	94	.	.	.		Mimitin	MMTN	Complete CDS	similar to AA sequence	RefSeq:XP_001649076.1	YES	169.739	28172400	26783600	29561200	31.7616	2182930	1934160	2431700	2050	335	4.85708	0.0122471	3.68994
471	49.58	272	gi|190714214|emb|AM747720.1| Burkholderia cenocepacia J2315 chromosome 1, complete genome	0.000158776	AM747720.1	Beta	D	27923739	48	4e-08	55.5	Homo sapiens	HTML	0.529412	29.3824	PASS	Q9NZ32.1	genomic	Medium	S	270	CDS	Homology	Partial	0	0	.	.	.		Actin-related protein 10	hARP11	Partial CDS	similar to AA sequence	UniProt:Q9NZ32.1	YES	213.428	35423800	31432000	39415600	4.0653	279402	51271.2	507533	354	5	8.16179	0.0924254	6.98623
472	19.88	227	gi|11321056|gb|AF292555.1|AF292555 Gfp marker plasmid pWM1001, complete sequence	0.812537	AF292555.1	Beta	D	81917305	23	9.1	27.7	Mus musculus	HTML	0.303965	8.41982	FAIL	Q9EQ46.1	genomic	Fail	S	225	CDS	Novel	Partial	0	0	.	.	.		Uncharacterized protein PACG472	PACG472	Partial CDS	ab initio prediction:EMBOSS:5.0	.	YES	7.41523	1230740	549547	1911940	61.3335	4215360	3404120	5026610	12	107	-0.56537	0.765148	-1.77613
473	26.05	380	gi|224923174|gb|AC235410.1| Glycine max strain Williams 82 clone GM_WBb0128C24, complete sequence	0.000803026	AC235410.1	Beta	F	307186892	24	0.31	34.7	Camponotus floridanus	HTML	0.189474	6.57474	FAIL	.	genomic	Fail	.	380	unsure	.	No Feature	0	0	.	.	.		Acrosin precursor	PACG473	Partial mRNA	.	.	NO	10.0754	1672270	1278110	2066430	26.1681	1798500	1535460	2061530	66	176	1.02815	0.516328	-0.104986
474	37.95	942	gi|156386223|ref|XM_001633763.1| Nematostella vectensis predicted protein (NEMVEDRAFT_v1g165958) partial mRNA	1.42036e-05	XM_001633763.1	Alpha	B	242009441	147	2e-40	164	Pediculus humanus corporis	HTML	0.468153	76.7771	PASS	XP_002425494.1	genomic	High	M	798	CDS	Homology	Complete	127	14	.	.	.		zinc finger protein MYND domain-containing protein	PACG474	Complete CDS	similar to AA sequence	RefSeq:XP_002425494.1	YES	24.6047	4083770	3746660	4420880	9.68259	665470	577901	753040	693	247	3.82094	0.0324575	2.61746
475	46.45	762	gi|91091179|ref|XM_966674.1| PREDICTED: Tribolium castaneum similar to CG17715 CG17715-PD (LOC660444), mRNA	1.21416e-30	XM_966674.1	Alpha	B	242015081	127	3e-55	213	Pediculus humanus corporis	HTML	0.5	106.5	PASS	XP_002428203.1	genomic	High	M	681	CDS	Homology	No Right	80	0	.	.	.		Transmembrane protein 65	PACG475	Partial CDS	similar to AA sequence	RefSeq:XP_002428203.1	YES	38.2224	6343970	5875330	6812600	8.03035	551914	462965	640863	760	155	4.69574	0.0112463	3.52287
476	73.61	848	gi|118415003|gb|CP000485.1| Bacillus thuringiensis str. Al Hakam, complete genome	0.0803349	CP000485.1	Alpha	B	283483975	113	2e-45	179	Bombyx mori	HTML	0.399764	71.5578	PASS	NP_001164468.1	genomic	High	M	435	CDS	Homology	Complete	231	179	.	.	.		biogenesis of lysosome-related organelles complex 1 subunit 2	PACG476	Complete CDS	similar to AA sequence	RefSeq:NP_001164468.1	YES	83.322	13829400	12837800	14821000	31.1654	2141950	1890830	2393080	1204	432	3.85279	0.034855	2.69074
477	22.46	358	gi|262360101|gb|AC238865.1| Callorhinchus milii BAC clone IMCB_Eshark-17H12 from chromosome unknown, complete sequence	0.11158	AC238865.1	Beta	F	195039865	41	0.53	33.9	Drosophila grimshawi	HTML	0.343575	11.6472	FAIL	XP_001990964.1	genomic	Fail	M	342	CDS	Novel	No Right	15	0	.	.	.		Uncharacterized protein PACG477	PACG477	Partial CDS	ab initio prediction:EMBOSS:5.0	.	YES	16.0815	2669130	2109530	3228740	21.3831	1469630	1202430	1736840	91	122	2.01745	0.225662	0.860917
478	60.52	429	gi|28300655|emb|AL935187.13| Zebrafish DNA sequence from clone DKEY-97C7 in linkage group 4 Contains part of the gene for a novel protein similar to vertebrate atrophin-1 interacting protein (AIP1) and a CpG island, complete sequence	0.00320092	AL935187.13	.	.	.	0	0	0	.	HTML	0	0	.	.	genomic	Fail	.	429	unsure	.	No Feature	0	0	.	.	.		.	PACG478	Partial mRNA	.	.	NO	50.1243	8319390	7540210	9098570	25.9415	1782920	1550810	2015040	448	232	3.38774	0.0529636	2.22224
479	144.33	948	gi|114051711|ref|NM_001046862.1| Bombyx mori ras-related protein 2 (LOC693109), mRNA >gi|87248588|gb|DQ311403.1| Bombyx mori ras-related protein 2 mRNA, complete cds	0	NM_001046862.1	Alpha	B	114051712	178	4e-94	341	Bombyx mori	HTML	0.563291	192.082	PASS	NP_001040327.1	genomic	High	M	543	CDS	Homology	Complete	315	87	Early maintenance and division of germ-line and ovarian somatic stem cells	Ras-associated protein 2-like	Rap2l	Manual	Ras-associated protein 2-like	Rap2l	Complete CDS	similar to AA sequence	RefSeq:NP_001040327.1	YES	49.5708	8227510	7595100	8859930	97.5307	6703140	6335810	7070470	1144	2433	1.46821	0.438882	0.295619
480	53.78	989	gi|295990739|gb|EZ583117.1| TSA: Striacosta albicosta stalb_01_00003254 mRNA sequence	6.77698e-29	EZ583117.1	Alpha	A	74947989	146	9e-28	123	Drosophila melanogaster	HTML	0.442872	54.4732	PASS	Q9VHR6.1	genomic	High	M	882	CDS	Homology	Complete	51	53	.	.	.		Autophagy-related protein 13 homolog	PACG480	Complete CDS	similar to AA sequence	UniProt:Q9VHR6.1	YES	6.31952	1048880	888930	1208840	38.9459	2676690	2512270	2841120	207	1165	-0.193812	0.909656	-1.3516
481	23	298	gi|170038016|ref|XM_001846798.1| Culex quinquefasciatus conserved hypothetical protein, mRNA	1.64663e-36	XM_001846798.1	Alpha	B	242016246	78	5e-39	157	Pediculus humanus corporis	HTML	0.785235	123.282	PASS	XP_002428740.1	genomic	High	M	273	CDS	Homology	No Right	23	0	.	.	.		conserved hypothetical protein	PACG481	Partial CDS	similar to AA sequence	RefSeq:XP_002428740.1	YES	11.3967	1891570	1261050	2522090	42.1045	2893780	2391930	3395620	39	140	0.634978	0.698542	-0.613371
482	71.08	609	gi|296001029|gb|EZ593407.1| TSA: Striacosta albicosta stalb_01_00013546 mRNA sequence	2.10966e-83	EZ593407.1	Alpha	A	341941207	144	1e-65	247	Mus musculus	HTML	0.70936	175.212	PASS	P53395.2	mitochondrion	High	M	522	CDS	Homology	Complete	70	14	.	.	.		Lipoamide acyltransferase component of branched-chain alpha-keto acid dehydrogenase complex	BCKAD-E2	Complete CDS	similar to AA sequence	UniProt:P53395.2	YES	36.9034	6125050	5561790	6688310	43.6131	2997470	2743910	3251020	524	615	2.21821	0.211994	1.03098
483	48.62	807	gi|51092367|gb|AC119986.7| Mus musculus chromosome 14, clone RP24-502B4, complete sequence	0.00626133	AC119986.7	Beta	D	73921242	29	8.8	30	Homo sapiens	HTML	0.107807	3.2342	FAIL	Q5SY16.1	genomic	Fail	M	321	CDS	Novel	Complete	180	303	.	.	.		Uncharacterized protein PACG483	PACG483	Complete CDS	ab initio prediction:EMBOSS:5.0	.	YES	61.5276	10212000	9030890	11393200	35.188	2418420	2048540	2788300	710	320	3.23531	0.0595775	2.07813
484	27.92	390	gi|159490305|ref|XM_001703068.1| Chlamydomonas reinhardtii strain CC-503 cw92 mt+	0.428035	XM_001703068.1	Beta	E	24649846	26	0.007	37.7	Drosophila melanogaster	HTML	0.2	7.54	FAIL	NP_733061.1	genomic	Fail	S	237	CDS	Novel	No Left	0	66	.	.	.		Uncharacterized protein PACG484	PACG484	Partial CDS	ab initio prediction:EMBOSS:5.0	.	YES	27.9727	4642770	3423520	5862030	52.5694	3613020	2920890	4305150	109	177	1.68257	0.314391	0.361781
485	68.46	299	gi|22798393|emb|AL808018.7| Mouse DNA sequence from clone RP23-473C10 on chromosome X Contains a pseudogene similar to part of ring finger protein 41 (Rnf41) and a CpG island, complete sequence	0.000617054	AL808018.7	Beta	D	166990578	29	0.8	31.2	Vanderwaltozyma polyspora DSM 70294	HTML	0.29097	9.07826	FAIL	.	genomic	Fail	.	299	unsure	.	No Feature	0	0	.	.	.		Autophagy-related protein 23	PACG485	Partial mRNA	.	.	NO	121.888	20230400	18410000	22050800	10.363	712232	492432	932031	491	43	6.04051	0.00601259	4.82803
486	47.5	861	gi|158299274|ref|XM_554113.3| Anopheles gambiae str. PEST AGAP010206-PA (AgaP_AGAP010206) mRNA, complete cds	3.2448e-32	XM_554113.3	Alpha	B	170053188	166	4e-67	253	Culex quinquefasciatus	HTML	0.578397	146.334	PASS	XP_001862559.1	genomic	High	M	648	CDS	Homology	No Right	211	0	Oocyte determination, anterior-posterior axis & fusome formation	Bicaudal D	BicD	Manual	Bicaudal D	BicD	Partial CDS	similar to AA sequence	RefSeq:XP_001862559.1	YES	28.3918	4712340	4293770	5130900	19.9359	1370160	1224930	1515400	617	465	2.94284	0.095606	1.7821
487	42.28	962	gi|110762627|ref|XM_393968.3| PREDICTED: Apis mellifera similar to myosin IIIA (LOC410489), mRNA	6.59079e-10	XM_393968.3	Beta	F	307167510	52	8e-13	75.5	Camponotus floridanus	HTML	0.162162	12.2432	FAIL	EFN61083.1	genomic	Low	M	696	CDS	Homology	Complete	146	117	.	.	.		Myosin IIIA	PACG487	Complete CDS	similar to AA sequence	UniProt:EFN61083.1	YES	2.78327	461954	84770.2	839138	100.662	6918330	5979040	7857630	50	1020	-2.75372	0.210889	-3.9046
488	30.21	493	gi|185050022|dbj|AP009001.1| Bombyx mori genomic DNA, chromosome 20, BAC clone:014E18, complete sequence	0.552226	AP009001.1	Beta	F	189235901	65	5e-07	54.3	Tribolium castaneum	HTML	0.395538	21.4777	PASS	XP_001808773.1	genomic	Medium	S	357	CDS	Homology	No Left	0	133	.	.	.		PREDICTED: hypothetical protein	PACG488	Partial CDS	similar to AA sequence	RefSeq:XP_001808773.1	YES	3.88784	645285	370135	920436	50.8954	3497970	3085730	3910200	29	349	-1.24064	0.451469	-2.43851
489	33.81	200	gi|170053187|ref|XM_001862524.1| Culex quinquefasciatus bicaudal D, mRNA	0.0573664	XM_001862524.1	Beta	D	12644132	29	4e-05	45.4	Drosophila melanogaster	HTML	0.435	19.749	PASS	P16568.2	genomic	Medium	.	108	CDS	Homology	No Feature	0	0	Oocyte determination, anterior-posterior axis & fusome formation	Bicaudal D	BicD	Manual	Bicaudal D	BicD	Partial mRNA	.	.	YES	414.583	68810400	50893700	86727100	252.966	17386000	11590600	23181300	119	57	3.16318	0.139284	1.9847
490	51	414	gi|282184937|gb|GU232530.1| Lupinus nanus clone Luna21 microsatellite sequence	0.130925	GU232530.1	Beta	E	170061010	53	8e-11	64.3	Culex quinquefasciatus	HTML	0.384058	24.6949	PASS	XP_001866053.1	genomic	Medium	M	312	CDS	Homology	No Right	100	0	.	.	.		hypothetical protein CpipJ	PACG490	Partial CDS	similar to AA sequence	RefSeq:XP_001866053.1	YES	94.1671	15629400	13970400	17288400	20.425	1403780	1083830	1723730	461	91	4.61478	0.0155029	3.47687
491	50.64	506	gi|225631926|emb|AL844509.2| Plasmodium falciparum 3D7 chromosome 13	0.00109631	AL844509.2	Beta	D	1723742	24	0.25	33.9	Saccharomyces cerevisiae S288c	HTML	0.142292	4.82372	FAIL	.	genomic	Fail	.	506	unsure	.	No Feature	0	0	.	.	.		Calcium-channel protein CCH1	PACG491	Partial mRNA	.	.	NO	21.4334	3557420	3117020	3997810	34.2442	2353550	2123050	2584060	261	409	1.7423	0.300591	0.595993
492	39.08	356	gi|193683244|ref|XM_001952774.1| PREDICTED: Acyrthosiphon pisum similar to CG12253 CG12253-PA (LOC100168457), partial mRNA	0.00910232	XM_001952774.1	Beta	F	328697485	46	2e-15	81.6	Acyrthosiphon pisum	HTML	0.38764	31.6315	PASS	XP_003240353.1	genomic	Medium	S	219	CDS	Homology	Partial	0	0	.	.	.		hypothetical protein IscW	PACG492	Partial CDS	similar to AA sequence	RefSeq:XP_003240353.1	YES	138.781	23034100	19403400	26664800	11.2059	770164	342954	1197370	267	94	6.05177	0.0615824	4.90246
493	55.24	385	gi|223364477|gb|AC234620.1| Felis catus BAC clone FCAB-69H12 from chromosome unknown, complete sequence	0.00284346	AC234620.1	Beta	F	195145346	39	0.048	37.4	Drosophila persimilis	HTML	0.303896	11.3657	FAIL	XP_002013657.1	genomic	Fail	M	228	CDS	Novel	No Right	157	0	.	.	.		Uncharacterized protein PACG493	PACG493	Partial CDS	ab initio prediction:EMBOSS:5.0	.	YES	178.603	29643700	26370100	32917300	19.0583	1309850	867037	1752650	466	62	5.65241	0.0124779	4.50025
494	47.75	846	gi|295992473|gb|EZ584851.1| TSA: Striacosta albicosta stalb_01_00004988 mRNA sequence	7.96431e-135	EZ584851.1	Alpha	B	114053125	235	3e-121	432	Bombyx mori	HTML	0.833333	360	PASS	NP_001040335.1	genomic	High	M	798	CDS	Homology	No Right	47	0	.	.	.		abhydrolase domain containing 11	PACG494	Partial CDS	similar to AA sequence	RefSeq:NP_001040335.1	YES	36.4669	6052600	5642200	6463000	7.29338	501263	425262	577265	869	182	4.77459	0.0104112	3.59392
495	48.57	1529	gi|110776817|ref|XM_395622.3| PREDICTED: Apis mellifera similar to CG6197-PA, transcript variant 1 (LOC412159), mRNA	0	XM_395622.3	Alpha	B	242024076	419	0	795	Pediculus humanus corporis	HTML	0.822106	653.574	PASS	XP_002432456.1	genomic	High	M	1497	CDS	Homology	Complete	22	7	.	.	.		XPA-binding protein	PACG495	Complete CDS	similar to AA sequence	RefSeq:XP_002432456.1	YES	7.68084	1274830	1147030	1402630	29.5269	2029340	1925570	2133100	407	1541	0.435584	0.812945	-0.670706
496	86.16	357	gi|160333050|emb|CU459174.13| Zebrafish DNA sequence from clone CH211-248A16 in linkage group 24, complete sequence	0.388246	CU459174.13	Beta	E	241267478	21	4.1	28.5	Ixodes scapularis	HTML	0.176471	5.02941	FAIL	.	mitochondrion	Fail	.	357	unsure	.	No Feature	0	0	.	.	.		Dimethyladenosine transferase 2	mtTFB2	Partial mRNA	.	.	NO	42.9412	7127170	6256450	7997890	88.7665	6100790	5582390	6619190	261	541	1.41021	0.407688	0.224333
497	50.17	615	gi|68159198|gb|AC129334.3| Mus musculus BAC clone RP23-108P9 from chromosome 8, complete sequence	0.00135002	AC129334.3	Beta	F	239791051	28	0.97	34.3	Acyrthosiphon pisum	HTML	0.136585	4.68488	FAIL	.	genomic	Fail	.	615	unsure	.	No Feature	0	0	.	.	.		Protein PF14	PACG497	Partial mRNA	.	.	NO	16.992	2820240	2483760	3156720	31.6256	2173580	1983490	2363670	285	522	1.56206	0.359549	0.375745
498	32.84	287	gi|61393651|gb|AY958086.1| Zygnema circumcarinatum chloroplast, complete genome	0.305168	AY958086.1	Beta	E	307214867	27	0.004	38.5	Harpegnathos saltator	HTML	0.28223	10.8659	FAIL	.	genomic	Fail	.	287	unsure	.	No Feature	0	0	.	.	.		ABC transporter G family member 17	PACG498	Partial mRNA	.	.	NO	52.8801	8776780	7509960	10043600	14.5971	1003240	727627	1278850	194	53	4.2949	0.0306836	3.12902
499	26.53	369	gi|17488704|gb|AC019315.9| Homo sapiens chromosome , clone RP11-153A6, complete sequence	0.11538	AC019315.9	Beta	F	328794497	42	4e-07	54.3	Apis mellifera	HTML	0.341463	18.5415	PASS	XP_001122870.2	genomic	Medium	M	312	CDS	Homology	No Right	56	0	.	.	.		PREDICTED: restin homolog	PACG499	Partial CDS	similar to AA sequence	RefSeq:XP_001122870.2	YES	9.91999	1646470	401856	2891090	175.726	12077400	9908200	14246500	9	211	-1.57034	0.466491	-2.87486
500	43.5	1021	gi|116309222|emb|CR855084.1| Oryza sativa genomic DNA, chromosome 4, BAC clone: OSIGBa0115J08, complete sequence	0.340136	CR855084.1	Beta	D	26394417	100	0.002	42.4	Saccharomyces cerevisiae S288c	HTML	0.29383	12.4584	FAIL	Q12361.1	genomic	Low	S	912	CDS	Homology	No Left	0	104	.	.	.		G protein-coupled receptor GPR1	PACG500	Partial CDS	similar to AA sequence	UniProt:Q12361.1	YES	20.9153	3471420	3113370	3829470	25.0316	1720390	1558190	1882590	551	612	2.11808	0.221619	1.01279
501	71.6	362	gi|296002099|gb|EZ594477.1| TSA: Striacosta albicosta stalb_01_00014616 mRNA sequence	2.32626e-29	EZ594477.1	Zeta	I	346708809	115	3e-30	141	Bombyx mori	HTML	0.31768	44.7928	FAIL	.	genomic	Fail	S	210	CDS	Novel	No Left	0	149	.	.	.		Uncharacterized protein PACG501	PACG501	Partial CDS	ab initio prediction:EMBOSS:5.0	.	YES	77.3532	12838700	10379300	15298200	285.284	19607200	17651300	21563000	152	519	0.583016	0.715566	-0.610884
502	37.01	550	gi|65334725|gb|DQ020072.1| Heliconius melpomene clone Hm01 microsatellite sequence	3.00733e-30	DQ020072.1	Alpha	B	157107438	52	5e-13	72.4	Aedes aegypti	HTML	0.283636	20.5353	PASS	XP_001649778.1	genomic	Medium	M	522	CDS	Homology	No Right	27	0	.	.	.		zinc finger protein	PACG502	Partial CDS	similar to AA sequence	RefSeq:XP_001649778.1	YES	2.7307	453228	300009	606447	37.1375	2552400	2318430	2786380	35	501	-1.27885	0.421412	-2.49355
503	35.95	511	gi|30842684|emb|BX255942.5| Zebrafish DNA sequence from clone DKEY-269K6 in linkage group 5, complete sequence	0.00110794	BX255942.5	Beta	F	321463690	29	3.2	32	Daphnia pulex	HTML	0.170254	5.44814	FAIL	.	genomic	Fail	.	511	unsure	.	No Feature	0	0	.	.	.		Leucine-rich repeat serine/threonine-protein kinase 1	PACG503	Partial mRNA	.	.	NO	32.2366	5350470	4814750	5886190	7.3522	505306	399365	611247	390	92	4.56323	0.0148309	3.40444
504	58.35	647	gi|261597534|gb|GQ983381.1| Streptomyces sp. W9 plasmid pCQ3, complete sequence	0.210988	GQ983381.1	Alpha	C	121300355	46	5.5	28.1	Pseudomops sp. 2 DJGI-2006	HTML	0.213292	5.99351	FAIL	ABM53854.1	mitochondrion	Fail	M	552	CDS	Novel	No Right	94	0	.	.	.		Uncharacterized protein PACG504	PACG504	Partial CDS	ab initio prediction:EMBOSS:5.0	.	YES	14.0541	2332630	2000250	2665020	49.2251	3383170	3125580	3640760	210	789	0.621246	0.712407	-0.536418
505	79.07	350	gi|224922962|gb|AC235198.1| Glycine max strain Williams 82 clone GM_WBb0014K01, complete sequence	0.00255911	AC235198.1	Beta	E	170048555	30	1.4	30	Culex quinquefasciatus	HTML	0.257143	7.71429	FAIL	.	genomic	Fail	.	350	unsure	.	No Feature	0	0	.	.	.		Probable polyketide synthase 30	dipks30	Partial mRNA	.	.	NO	24.63	4087970	3413630	4762310	98.3525	6759620	6201620	7317620	147	586	0.553291	0.736826	-0.725558
506	57.8	288	gi|28971711|dbj|AB105050.1| Antheraea yamamai mRNA for hypothetical protein, complete cds	3.48955e-32	AB105050.1	Beta	F	28971712	36	6e-13	73.6	Antheraea yamamai	HTML	0.375	27.6	PASS	BAC65324.1	genomic	Medium	.	114	CDS	Homology	No Feature	0	0	.	.	.		hypothetical protein	PACG506	Partial mRNA	.	.	YES	773.471	128377000	106114000	150640000	692.053	47563800	38843400	56284100	241	173	2.56552	0.130381	1.43245
507	48.83	1302	gi|296000049|gb|EZ592427.1| TSA: Striacosta albicosta stalb_01_00012566 mRNA sequence	2.11912e-11	EZ592427.1	Alpha	B	307200676	239	3e-90	330	Harpegnathos saltator	HTML	0.550691	181.728	PASS	EFN80779.1	genomic	High	M	1116	CDS	Homology	No Right	186	0	.	.	.		T-cell immunomodulatory protein	PACG507	Partial CDS	similar to AA sequence	UniProt:EFN80779.1	YES	27.8589	4623880	4334180	4913580	13.7244	943256	859057	1027460	1126	530	3.46865	0.0654074	2.29338
508	28.3	260	gi|185050580|dbj|AP009030.1| Bombyx mori genomic DNA, chromosome 8, BAC clone:523E11, complete sequence	0.000150771	AP009030.1	Beta	F	195108259	30	0.028	38.1	Drosophila mojavensis	HTML	0.346154	13.1885	FAIL	.	genomic	Fail	.	260	unsure	.	No Feature	0	0	.	.	.		Tubby-related protein 2	CT65	Partial mRNA	.	.	NO	65.9726	10949800	9322020	12577600	5.46734	375762	181719	569805	181	13	6.02318	0.0471437	4.86494
509	49.81	555	gi|189241756|ref|XM_963411.2| PREDICTED: Tribolium castaneum similar to AGAP001797-PA (LOC656914), mRNA	1.79475e-20	XM_963411.2	Beta	E	45551900	101	8e-24	108	Drosophila melanogaster	HTML	0.545946	58.9622	PASS	NP_732006.2	genomic	High	S	552	CDS	Homology	Partial	0	0	Maternal effect genes II - Early embryogenesis and germ cell formation	Tropomyosin 1	Tm1	Manual	Tropomyosin 1	Tm1	Partial CDS	similar to AA sequence	RefSeq:NP_732006.2	YES	20.8681	3463580	3053250	3873910	32.5834	2239410	2027100	2451730	276	437	1.85718	0.27373	0.629145
510	46.02	426	gi|195148173|ref|XM_002015013.1| Drosophila persimilis GL18628 (Dper\GL18628), mRNA	1.10579e-59	XM_002015013.1	Beta	E	307209987	111	2e-49	192	Harpegnathos saltator	HTML	0.78169	150.085	PASS	EFN86756.1	genomic	High	S	426	CDS	Homology	Partial	0	0	.	.	.		Epidermal growth factor receptor kinase substrate 8	PACG510	Partial CDS	similar to AA sequence	UniProt:EFN86756.1	YES	54.9889	9126780	8257560	9996000	8.97777	617029	471594	762464	445	80	5.13463	0.00860849	3.8867
511	99.81	258	gi|114326531|ref|NM_001017968.2| Mus musculus zinc finger, DHHC domain containing 18 (Zdhhc18), mRNA	7.73418e-21	NM_001017968.2	Alpha	B	221331111	54	3e-23	105	Drosophila melanogaster	HTML	0.627907	65.9302	PASS	NP_001137936.1	genomic	High	M	219	CDS	Homology	No Right	37	0	.	.	.		approximated	PACG511	Partial CDS	similar to AA sequence	RefSeq:NP_001137936.1	YES	297.241	49334600	44831000	53838200	5.57327	383042	127681	638404	629	16	8.2122	0.037081	7.00895
512	18.91	366	gi|158288902|ref|XM_310723.4| Anopheles gambiae str. PEST AGAP000384-PA (AgaP_AGAP000384) mRNA, partial cds	4.25366e-45	XM_310723.4	Alpha	B	170047186	73	2e-31	132	Culex quinquefasciatus	HTML	0.598361	78.9836	PASS	XP_001851113.1	genomic	High	M	288	CDS	Homology	No Right	78	0	.	.	.		zinc finger protein 650	PACG512	Partial CDS	similar to AA sequence	RefSeq:XP_001851113.1	YES	28.373	4709220	3785660	5632770	11.7312	806265	560356	1052170	129	55	3.75139	0.0676076	2.54616
513	43.69	337	gi|124504822|ref|XM_001351118.1| Plasmodium falciparum 3D7 conserved Plasmodium protein, unknown function (PFC0335c) mRNA, complete cds	0.0298897	XM_001351118.1	Beta	F	195396993	30	4.4	30.8	Drosophila virilis	HTML	0.267062	8.22552	FAIL	.	genomic	Fail	.	337	unsure	.	No Feature	0	0	.	.	.		UPF0496 protein At3g19250	PACG513	Partial mRNA	.	.	NO	47.746	7924640	6943600	8905690	23.5986	1621900	1336300	1907500	260	126	3.43523	0.0488374	2.28866
514	20.96	407	gi|147904695|ref|NM_001093646.1| Xenopus laevis ankyrin repeat and SOCS box-containing 15 (asb15), mRNA >gi|50416492|gb|BC078003.1| Xenopus laevis ankyrin repeat and SOCS box-containing 15, mRNA (cDNA clone MGC:82431 IMAGE:4680396), complete cds	0.0105485	NM_001093646.1	Beta	D	74851448	49	0.11	34.3	Dictyostelium discoideum	HTML	0.361179	12.3885	FAIL	Q54EQ9.1	genomic	Fail	M	384	CDS	Novel	No Right	21	0	.	.	.		Uncharacterized protein PACG514	PACG514	Partial CDS	ab initio prediction:EMBOSS:5.0	.	YES	14.7854	2454000	1981730	2926280	15.0592	1034990	837629	1232360	109	114	2.40999	0.15595	1.24552
515	29.66	240	gi|116268267|gb|AC151410.4| Mus musculus BAC clone RP24-376B3 from chromosome 17, complete sequence	0.867268	AC151410.4	Beta	D	121740491	19	9	27.7	Aspergillus terreus NIH2624	HTML	0.2375	6.57875	FAIL	.	genomic	Fail	.	240	unsure	.	No Feature	0	0	.	.	.		Eukaryotic translation initiation factor 3 subunit J	eIF3j	Partial mRNA	.	.	NO	71.4374	11856800	9945920	13767700	13.4525	924570	581193	1267950	158	29	4.89254	0.0360211	3.68079
516	31.69	669	gi|56242883|emb|CR645617.2| Tetraodon nigroviridis full-length cDNA	9.89748e-63	CR645617.2	Alpha	A	2493263	105	2e-38	155	Caenorhabditis elegans	HTML	0.470852	72.9821	PASS	Q27433.1	genomic	High	M	345	CDS	Homology	No Right	323	0	.	.	.		Mechanosensory protein 2	PACG516	Partial CDS	similar to AA sequence	UniProt:Q27433.1	YES	35.1545	5834780	5015730	6653820	15.2394	1047380	824079	1270680	375	177	3.69025	0.0410077	2.47789
517	33.95	538	gi|295994731|gb|EZ587109.1| TSA: Striacosta albicosta stalb_01_00007247 mRNA sequence	2.93985e-11	EZ587109.1	Alpha	B	307205376	111	7e-37	151	Harpegnathos saltator	HTML	0.618959	93.4628	PASS	EFN83717.1	genomic	High	M	444	CDS	Homology	No Right	94	0	.	.	.		Transmembrane and coiled-coil domain-containing protein 7	PACG517	Partial CDS	similar to AA sequence	UniProt:EFN83717.1	YES	9.48723	1574640	1246310	1902980	30.0085	2062440	1820640	2304250	105	367	0.753444	0.633705	-0.38933
518	44.24	441	gi|158298107|ref|XM_318250.3| Anopheles gambiae str. PEST AGAP001051-PA (AgaP_AGAP001051) mRNA, complete cds	2.37292e-11	XM_318250.3	Alpha	B	45553369	53	7e-17	84	Drosophila melanogaster	HTML	0.360544	30.2857	PASS	NP_996212.1	genomic	Medium	M	258	CDS	Homology	Complete	108	72	.	.	.		Glycosaminoglycan xylosylkinase	PACG518	Complete CDS	similar to AA sequence	RefSeq:NP_996212.1	YES	85.3881	14172300	12299200	16045400	37.2874	2562710	2050170	3075250	334	165	3.70866	0.0376767	2.46733
519	38.94	396	gi|118352625|ref|XM_001009584.1| Tetrahymena thermophila hypothetical protein, mRNA	0.124707	XM_001009584.1	Beta	D	75169734	36	0.84	31.2	Arabidopsis thaliana	HTML	0.272727	8.50909	FAIL	.	genomic	Fail	.	396	unsure	.	No Feature	0	0	.	.	.		Transcription factor TCP15	PACG519	Partial mRNA	.	.	NO	9.25331	1535820	1173820	1897810	45.1249	3101370	2770340	3432390	65	332	0.150979	0.923402	-1.0139
520	79	226	gi|156550178|ref|XM_001604068.1| PREDICTED: Nasonia vitripennis similar to ENSANGP00000018433 (LOC100115746), mRNA	0.000128089	XM_001604068.1	Beta	F	345481300	29	3e-05	48.1	Nasonia vitripennis	HTML	0.384956	18.5164	PASS	XP_001602804.2	genomic	Medium	.	123	CDS	Homology	No Feature	0	0	.	.	.		PREDICTED: post-GPI attachment to proteins factor 2-like	PACG520	Partial mRNA	.	.	YES	1047.73	173898000	151210000	196585000	147.128	10111900	6591400	13632400	404	48	5.324	0.0190471	4.10412
521	46.64	588	gi|126649260|ref|XM_001388266.1| Cryptosporidium parvum Iowa II OSK4, putative (cgd6_650) mRNA, complete cds	0.66677	XM_001388266.1	Beta	D	3183332	59	2.9	30.8	Schizosaccharomyces pombe 972h-	HTML	0.30102	9.27143	FAIL	O14216.1	genomic	Fail	M	489	CDS	Novel	Complete	45	51	.	.	.		Uncharacterized protein PACG521	PACG521	Complete CDS	ab initio prediction:EMBOSS:5.0	.	YES	16.3517	2713980	2318110	3109860	38.444	2642200	2390850	2893550	214	508	1.23244	0.455027	0.0386704
522	31.84	257	gi|146166828|ref|XM_001016119.2| Tetrahymena thermophila TPR Domain containing protein, mRNA	0.0220794	XM_001016119.2	Beta	F	321461541	59	8e-21	99.8	Daphnia pulex	HTML	0.688716	68.7339	PASS	EFX72572.1	mitochondrion	High	S	255	CDS	Homology	Partial	0	0	.	.	.		Protein ACN9 homolog	PACG522	Partial CDS	similar to AA sequence	UniProt:EFX72572.1	YES	75.6966	12563700	10669700	14457800	14.6232	1005030	660308	1349750	176	34	4.85478	0.0293566	3.64395
523	45.29	635	gi|37605784|emb|AL954201.1| Pan troglodytes chromosome 22 clone PTB-118B22 map q21.1, complete sequence	0.0170137	AL954201.1	Beta	D	342187352	115	2e-09	61.2	Mus musculus	HTML	0.543307	33.2504	PASS	Q9DAZ9.2	genomic	Medium	S	633	CDS	Homology	Partial	0	0	.	.	.		Zinc finger FYVE domain-containing protein 19	PACG523	Partial CDS	similar to AA sequence	UniProt:Q9DAZ9.2	YES	25.6996	4265490	3851680	4679300	20.0154	1375630	1224410	1526850	427	327	2.68608	0.122765	1.63262
524	48.41	201	gi|16226749|gb|AF428321.1|AF428321 Arabidopsis thaliana AT3g21760/MSD21_7 mRNA, complete cds	0.201435	AF428321.1	Beta	F	345497530	25	1.5	32.3	Nasonia vitripennis	HTML	0.373134	12.0522	FAIL	.	genomic	Fail	.	201	unsure	.	No Feature	0	0	.	.	.		PREDICTED: prostatic acid phosphatase-like	PACG524	Partial mRNA	.	.	NO	171.364	28442100	24507300	32376900	18.0383	1239740	711116	1768370	202	21	5.73658	0.0268978	4.51992
525	55.53	299	gi|11596128|gb|AF260927.1|AF260927 Mus musculus D4Cole1e (D4Cole1e) gene, partial cds; peroxiredoxin V-like pseudogene, complete sequence; retinoid binding protein 7 (Rbp7) gene, complete cds; and ubiquitin fusion degradation protein 2 (Ufd2) gene, partial cds	0.319642	AF260927.1	Beta	E	241286596	29	0.65	31.2	Ixodes scapularis	HTML	0.29097	9.07826	FAIL	XP_002407002.1	genomic	Fail	M	225	CDS	Novel	Complete	43	28	.	.	.		Uncharacterized protein PACG525	PACG525	Complete CDS	ab initio prediction:EMBOSS:5.0	.	YES	41.9828	6968110	5347240	8588970	174.75	12010300	10641000	13379700	87	318	0.373685	0.811766	-0.785433
526	28.67	340	gi|295987523|gb|EZ579901.1| TSA: Striacosta albicosta stalb_01_00000038 mRNA sequence	3.22019e-27	EZ579901.1	Alpha	B	229002332	72	4e-33	137	Bombyx mori	HTML	0.635294	87.0353	PASS	BAH57948.1	genomic	High	M	264	CDS	Homology	Complete	62	11	.	.	.		Probable salivary secreted peptide	SSP	Complete CDS	similar to AA sequence	UniProt:BAH57948.1	YES	55.0761	9141270	7686790	10595700	20.915	1437460	1066310	1808610	175	70	3.88864	0.0425352	2.66887
527	38.84	405	gi|170039531|ref|XM_001847533.1| Culex quinquefasciatus pantothenate kinase, mRNA	1.36349e-26	XM_001847533.1	Beta	E	307196721	54	4e-22	101	Harpegnathos saltator	HTML	0.4	40.4	PASS	EFN78180.1	genomic	High	S	240	CDS	Homology	No Left	0	161	.	.	.		Pantothenate kinase 1	PACG527	Partial CDS	similar to AA sequence	UniProt:EFN78180.1	YES	110.805	18390900	14469900	22311800	125.915	8653930	6923140	10384700	135	273	2.27632	0.182527	1.08756
528	26.45	282	gi|110224875|emb|CT573437.2| Pan troglodytes chromosome X clone PTB-152P08 map Xq28, complete sequence	0.0857041	CT573437.2	Beta	F	91083795	43	0.23	35	Tribolium castaneum	HTML	0.457447	16.0106	FAIL	XP_972838.1	genomic	Fail	M	213	CDS	Novel	No Right	69	0	.	.	.		Uncharacterized protein PACG528	PACG528	Partial CDS	ab initio prediction:EMBOSS:5.0	.	YES	39.2979	6522470	4809590	8235350	83.3386	5727740	4694830	6760650	63	124	1.40038	0.394679	0.187452
529	25.18	287	gi|39655052|gb|AY380790.1| Manduca sexta pattern recognition serine proteinase precursor (PRSP) mRNA, complete cds	1.13725e-06	AY380790.1	Beta	F	39655053	43	2e-19	95.1	Manduca sexta	HTML	0.449477	42.7453	PASS	AAR29602.1	genomic	High	S	285	CDS	Homology	Partial	0	0	.	.	.		pattern recognition serine proteinase precursor	PACG529	Partial CDS	similar to AA sequence	UniProt:AAR29602.1	YES	131.033	21748100	17084900	26411400	45.1837	3105410	1971470	4239340	137	47	3.94564	0.0831672	2.80803
530	33.99	386	gi|224059409|ref|XM_002188972.1| PREDICTED: Taeniopygia guttata similar to dual specificity phosphatase 28 (LOC100222460), mRNA	1.57717e-06	XM_002188972.1	Zeta	I	346714408	92	5e-24	121	Bombyx mori	HTML	0.238342	28.8394	FAIL	.	genomic	Fail	M	243	CDS	Novel	Complete	122	18	.	.	.		Uncharacterized protein PACG530	PACG530	Complete CDS	ab initio prediction:EMBOSS:5.0	.	YES	33.9343	5632250	4340130	6924380	75.0127	5155510	4360000	5951030	112	229	1.41752	0.375187	0.127596
531	24.71	214	gi|12831349|gb|AC007812.6|AC007812 Drosophila melanogaster, chromosome 3R, region 91C-91C, BAC clone BACR01F15, complete sequence	0.0178219	AC007812.6	Beta	F	322793356	22	9.8	29.6	Solenopsis invicta	HTML	0.308411	9.12897	FAIL	.	genomic	Fail	.	214	unsure	.	No Feature	0	0	.	.	.		CG15141	PACG531	Partial mRNA	.	.	NO	69.3996	11518600	9259620	13777600	23.3556	1605200	1062540	2147850	100	36	4.04137	0.0634804	2.84314
532	45.61	632	gi|20068539|emb|AL606742.11| Mouse DNA sequence from clone RP23-70A7 on chromosome 3 Contains the Wdr3 gene for WD repeat domain 3, the Gdap2 gene for ganglioside-induced differentiation-associated-protein 2, a novel gene, the 3' end of a novel gene and two CpG islands, complete sequence	0.719823	AL606742.11	Beta	D	416768	38	5.7	30	Saccharomyces cerevisiae S288c	HTML	0.18038	5.41139	FAIL	P32562.1	genomic	Fail	S	210	CDS	Novel	No Left	0	410	.	.	.		Uncharacterized protein PACG532	PACG532	Partial CDS	ab initio prediction:EMBOSS:5.0	.	YES	4.25798	706718	129685	1283750	140.513	9657260	8284640	11029900	16	735	-2.59396	0.23949	-3.77241
533	70.09	519	gi|116235183|dbj|AP009180.1| Candidatus Carsonella ruddii PV DNA, complete genome	0.0479027	AP009180.1	Beta	D	122227477	36	1.7	31.2	Daucus carota	HTML	0.208092	6.49249	FAIL	.	genomic	Fail	.	519	unsure	.	No Feature	0	0	.	.	.		NAD(P)H-quinone oxidoreductase subunit 5	PACG533	Partial mRNA	.	.	NO	39.7724	6601230	6013730	7188730	35.2045	2419550	2190670	2648430	498	446	2.64686	0.135365	1.448
534	78.8	848	gi|194745551|ref|XM_001955215.1| Drosophila ananassae GF16329 (Dana\GF16329), mRNA	4.73983e-30	XM_001955215.1	Alpha	B	242008404	79	1e-20	96.7	Pediculus humanus corporis	HTML	0.279481	27.0258	PASS	XP_002424996.1	genomic	Medium	M	381	CDS	Homology	Complete	93	371	.	.	.		DEAD box ATP-dependent RNA helicase	PACG534	Complete CDS	similar to AA sequence	RefSeq:XP_002424996.1	YES	23.6582	3926660	3324340	4528990	44.3938	3051120	2709460	3392780	474	1295	1.64463	0.313272	0.363964
535	28.23	291	gi|156764249|dbj|AK287634.1| Oryza sativa Japonica Group cDNA, clone: J065076C17, full insert sequence	0.0254457	AK287634.1	Beta	E	242015975	23	6.9	27.7	Pediculus humanus corporis	HTML	0.237113	6.56804	FAIL	.	genomic	Fail	.	291	unsure	.	No Feature	0	0	.	.	.		Laminin alpha-2 chain precursor	PACG535	Partial mRNA	.	.	NO	9.01882	1496900	983468	2010330	48.2772	3318020	2826130	3809920	34	177	0.0208455	0.989591	-1.14834
536	32.37	217	gi|31745092|dbj|AP001028.7| Homo sapiens genomic DNA, chromosome 18 clone:RP11-858C4, complete sequence	0.00148729	AP001028.7	Beta	E	170036511	34	1.4	30	Culex quinquefasciatus	HTML	0.470046	14.1014	FAIL	.	genomic	Fail	.	217	unsure	.	No Feature	0	0	.	.	.		asteroid	PACG536	Partial mRNA	.	.	NO	75.2673	12492500	10192400	14792600	41.4608	2849540	2142660	3556420	118	64	3.32934	0.0742793	2.13226
537	80.71	580	gi|189233596|ref|XM_965538.2| PREDICTED: Tribolium castaneum similar to CG14435 CG14435-PA (LOC659211), mRNA	4.14325e-16	XM_965538.2	Alpha	B	307192779	82	3e-17	85.5	Harpegnathos saltator	HTML	0.424138	36.2638	PASS	EFN75869.1	genomic	Medium	M	393	CDS	Homology	No Right	187	0	.	.	.		E3 ubiquitin-protein ligase ZNRF2	PACG537	Partial CDS	similar to AA sequence	UniProt:EFN75869.1	YES	97.1061	16117200	14935400	17299000	22.4493	1542900	1307610	1778190	1006	217	4.58778	0.0127224	3.38488
538	33.48	226	gi|48675550|gb|AC113158.3| Mus musculus BAC clone RP23-101D11 from chromosome 9, complete sequence	0.000447073	AC113158.3	Beta	F	307172810	30	3.5	31.2	Camponotus floridanus	HTML	0.39823	12.4248	FAIL	.	genomic	Fail	.	226	unsure	.	No Feature	0	0	.	.	.		Protein-L-isoaspartate O-methyltransferase domain-containing protein 2	PACG538	Partial mRNA	.	.	NO	53.7551	8922010	7100810	10743200	52.0753	3579060	2836800	4321320	93	91	2.46999	0.153966	1.31779
539	159.2	240	gi|39653463|gb|AY342247.1| Amblyomma scutatum 12S ribosomal RNA gene, partial sequence; mitochondrial	0.000137428	AY342247.1	Beta	D	74857271	18	4	28.9	Dictyostelium discoideum	HTML	0.225	6.5025	FAIL	.	genomic	Fail	.	240	unsure	.	No Feature	0	0	.	.	.		Putative ZDHHC-type palmitoyltransferase 7	PACG539	Partial mRNA	.	.	NO	91.3841	15167500	13006200	17328800	363.681	24995300	23209900	26780600	184	767	0.387171	0.819269	-0.720674
540	133.27	281	gi|269095543|gb|CP001819.1| Sanguibacter keddieii DSM 10542, complete genome	0.00200744	CP001819.1	Beta	F	328789771	32	0.23	35	Apis mellifera	HTML	0.341637	11.9573	FAIL	.	genomic	Fail	.	281	unsure	.	No Feature	0	0	.	.	.		Sanguibacter keddieii DSM 10542	PACG540	Partial mRNA	.	.	NO	225.651	37452400	34758200	40146500	65.0971	4474030	3874820	5073240	762	222	4.3573	0.0171754	3.06541
541	27.57	558	gi|66533862|ref|XM_623275.1| PREDICTED: Apis mellifera similar to N-sulphoglucosamine sulphohydrolase precursor (Sulfoglucosamine sulfamidase) (Sulphamidase) (LOC550884), mRNA	1.21627e-22	XM_623275.1	Alpha	B	307197882	140	4e-60	229	Harpegnathos saltator	HTML	0.752688	172.366	PASS	EFN78981.1	genomic	High	M	525	CDS	Homology	No Right	32	0	.	.	.		N-sulphoglucosamine sulphohydrolase	PACG541	Partial CDS	similar to AA sequence	UniProt:EFN78981.1	YES	10.5123	1744780	1445550	2044000	20.2516	1391860	1219880	1563840	138	259	1.51727	0.346311	0.326031
542	126.83	526	gi|118383586|ref|XM_001024948.1| Tetrahymena thermophila hypothetical protein, mRNA	0.0139229	XM_001024948.1	Alpha	B	242009513	78	4e-19	91.7	Pediculus humanus corporis	HTML	0.444867	40.7943	PASS	XP_002425528.1	genomic	High	M	399	CDS	Homology	No Right	126	0	.	.	.		GATA zinc finger domain-containing protein 1	PACG542	Partial CDS	similar to AA sequence	RefSeq:XP_002425528.1	YES	144.171	23928700	22510700	25346800	52.6558	3618960	3264090	3973820	1298	428	3.8713	0.0405673	2.72509
543	52.17	555	gi|147778505|emb|AM437439.2| Vitis vinifera contig VV78X218038.7, whole genome shotgun sequence	0.000346773	AM437439.2	Alpha	B	170060583	74	2e-24	108	Culex quinquefasciatus	HTML	0.4	43.2	PASS	XP_001865868.1	genomic	High	M	387	CDS	Homology	Complete	113	52	.	.	.		conserved hypothetical protein	PACG543	Complete CDS	similar to AA sequence	RefSeq:XP_001865868.1	YES	60.8879	10105900	9155200	11056600	23.035	1583160	1341030	1825300	563	186	3.87005	0.0288966	2.67432
544	38.85	433	gi|27560691|emb|BX011471.1| Single read from an extremity of a full-length cDNA clone made from Anopheles gambiae total adult females. 3-PRIME end of clone FK0AAA18BD09 of strain 6-9 of Anopheles gambiae (African malaria mosquito)	5.12372e-07	BX011471.1	Beta	D	136647	18	9.5	28.1	Triticum aestivum	HTML	0.124711	3.50439	FAIL	P25868.1	genomic	Fail	M	333	CDS	Novel	No Right	100	0	.	.	.		Uncharacterized protein PACG544	PACG544	Partial CDS	ab initio prediction:EMBOSS:5.0	.	YES	42.9099	7121970	6178650	8065300	22.2078	1526310	1245290	1807320	265	167	3.386	0.0525185	2.22223
545	35.93	301	gi|171994659|gb|CP001026.1| Burkholderia ambifaria MC40-6 chromosome 2, complete sequence	1.12408	CP001026.1	Beta	E	242021299	16	3.2	28.9	Pediculus humanus corporis	HTML	0.159468	4.60864	FAIL	XP_002431082.1	genomic	Fail	M	204	CDS	Novel	No Right	97	0	.	.	.		Uncharacterized protein PACG545	PACG545	Partial CDS	ab initio prediction:EMBOSS:5.0	.	YES	148.325	24618200	21046200	28190200	20.297	1394990	847827	1942140	248	32	5.34698	0.028075	4.1414
546	20.86	238	gi|133920092|emb|CU024877.11| M.truncatula DNA sequence from clone MTH2-26O9 on chromosome 3, complete sequence	0.858847	CU024877.11	Beta	D	302595903	31	2.4	29.6	Xenopus laevis	HTML	0.390756	11.5664	FAIL	Q800K6.2	genomic	Fail	M	234	CDS	Novel	No Right	3	0	.	.	.		Uncharacterized protein PACG546	PACG546	Partial CDS	ab initio prediction:EMBOSS:5.0	.	YES	12.0434	1998910	1182860	2814960	54.1953	3724760	3007930	4441600	24	106	0.302894	0.861584	-0.897934
547	22.49	220	gi|261333891|emb|FN554974.1| Trypanosoma brucei gambiense DAL972 chromosome 11, complete sequence	9.53971	FN554974.1	Beta	D	122118348	33	4.1	28.9	Aedes aegypti	HTML	0.45	13.005	FAIL	.	genomic	Fail	.	220	unsure	.	No Feature	0	0	.	.	.		Adenylosuccinate synthetase	AMPSase	Partial mRNA	.	.	NO	53.7011	8913040	7012780	10813300	26.2403	1803460	1253410	2353510	81	43	3.42936	0.0932509	2.30515
548	35.23	226	gi|284919643|emb|FP102171.5| Zebrafish DNA sequence from clone CH73-83C10, complete sequence	0.00156044	FP102171.5	Beta	D	123782770	15	9.1	27.7	Rattus norvegicus	HTML	0.199115	5.51549	FAIL	.	genomic	Fail	.	226	unsure	.	No Feature	0	0	.	.	.		Killer cell lectin-like receptor subfamily B member 1G	PACG548	Partial mRNA	.	.	NO	11.7589	1951690	1099900	2803480	104.36	7172530	6121750	8223300	20	186	-0.663609	0.69178	-1.87776
549	21.39	299	gi|269846773|emb|FP102800.6| Zebrafish DNA sequence from clone CH73-133N7, complete sequence	0.00215373	FP102800.6	Beta	E	241710498	29	3.2	28.9	Ixodes scapularis	HTML	0.29097	8.40903	FAIL	.	genomic	Fail	.	299	unsure	.	No Feature	0	0	.	.	.		Metal tolerance protein B	AtMTP4	Partial mRNA	.	.	NO	13.3238	2211420	1609550	2813300	27.8813	1916240	1555710	2276770	54	110	1.40599	0.397911	0.206695
550	63.46	1600	gi|242007849|ref|XM_002424687.1| Pediculus humanus corporis Phosphatidylserine synthase, putative, mRNA	4.3936e-173	XM_002424687.1	Alpha	B	307196029	342	0	634	Harpegnathos saltator	HTML	0.64125	406.553	PASS	EFN77754.1	genomic	High	M	1254	CDS	Homology	Complete	109	234	.	.	.		Phosphatidylserine synthase 1	PACG550	Complete CDS	similar to AA sequence	UniProt:EFN77754.1	YES	40.1689	6667040	6342780	6991300	15.2029	1044870	962268	1127480	1883	769	3.88897	0.0486329	2.67372
551	15.7	250	gi|116063443|gb|BC123033.1| Xenopus tropicalis hypothetical protein LOC548959, mRNA (cDNA clone MGC:146938 IMAGE:7882927), complete cds	0.00612727	BC123033.1	Beta	E	221459258	47	5e-20	94.7	Drosophila melanogaster	HTML	0.564	53.4108	PASS	NP_001138109.1	genomic	High	M	213	CDS	Homology	Complete	0	34	.	.	.		5PtaseI	PACG551	Complete CDS	similar to AA sequence	RefSeq:NP_001138109.1	YES	9.97819	1656130	657447	2654820	65.3118	4488780	3430770	5546800	11	93	-0.246334	0.904828	-1.43851
552	55.31	2277	gi|118779803|ref|XM_309752.3| Anopheles gambiae str. PEST AGAP010954-PA (AgaP_AGAP010954) mRNA, partial cds	1.9381e-46	XM_309752.3	Alpha	A	76803822	86	1e-40	165	Drosophila melanogaster	HTML	0.113307	18.6957	PASS	P47980.2	genomic	Medium	M	774	CDS	Homology	Complete	620	880	.	.	.		Protein TIS11	PACG552	Complete CDS	similar to AA sequence	UniProt:P47980.2	YES	14.98	2486300	2217810	2754800	33.4975	2302230	2135980	2468490	1148	2171	1.41813	0.419573	0.110968
553	65.39	415	gi|60458839|gb|AC153866.6| Mus musculus 10 BAC RP23-350O24 (Roswell Park Cancer Institute (C57BL/6J Female) Mouse BAC Library) complete sequence	0.0376096	AC153866.6	Beta	D	28201763	21	8.2	28.1	Rattus norvegicus	HTML	0.151807	4.26578	FAIL	.	genomic	Fail	.	415	unsure	.	No Feature	0	0	.	.	.		Disintegrin and metalloproteinase domain-containing protein 2	ADAM 2	Partial mRNA	.	.	NO	14.0546	2332710	1906810	2758600	68.9845	4741200	4350480	5131920	120	591	0.162344	0.920731	-1.02325
554	25.71	249	gi|115345183|emb|CT025910.7| Zebrafish DNA sequence from clone CH73-173M3 in linkage group 21, complete sequence	0.259332	CT025910.7	Beta	D	74637755	23	6.9	28.1	Candida glabrata CBS 138	HTML	0.277108	7.78675	FAIL	.	genomic	Fail	.	249	unsure	.	No Feature	0	0	.	.	.		Pre-mRNA-splicing factor SYF1	PACG554	Partial mRNA	.	.	NO	9.12084	1513830	868332	2159330	60.9438	4188580	3497640	4879510	20	134	-0.285696	0.866056	-1.46826
555	44.87	566	gi|114051138|ref|NM_001046929.1| Bombyx mori vacuolar protein sorting 37B (LOC732929), mRNA >gi|95102729|gb|DQ443217.1| Bombyx mori vacuolar protein sorting 37B mRNA, complete cds	1.60198e-84	NM_001046929.1	Alpha	B	114051139	136	2e-66	248	Bombyx mori	HTML	0.720848	178.77	PASS	NP_001040394.1	genomic	High	M	438	CDS	Homology	No Right	128	0	.	.	.		vacuolar protein sorting 37B	PACG555	Partial CDS	similar to AA sequence	RefSeq:NP_001040394.1	YES	20.6191	3422260	2932110	3912410	42.0841	2892380	2602420	3182340	216	448	1.4013	0.395412	0.242692
556	32.99	332	gi|146189897|emb|CR762395.8| Zebrafish DNA sequence from clone CH211-170P16 in linkage group 20 Contains a novel gene, complete sequence	1.2499	CR762395.8	Beta	F	198471766	29	0.9	33.1	Drosophila pseudoobscura pseudoobscura	HTML	0.262048	8.6738	FAIL	XP_001355718.2	genomic	Fail	S	270	CDS	Novel	Partial	0	0	.	.	.		Uncharacterized protein PACG556	PACG556	Partial CDS	ab initio prediction:EMBOSS:5.0	.	YES	21.8891	3633050	2745350	4520740	52.9259	3637520	3065940	4209100	82	205	1.22738	0.44282	-0.00177396
557	51.24	1110	gi|242016130|ref|XM_002428644.1| Pediculus humanus corporis ankyrin repeat domain-containing protein 13C, putative, mRNA	3.23607e-103	XM_002428644.1	Alpha	B	242016131	271	2e-135	480	Pediculus humanus corporis	HTML	0.732432	351.568	PASS	XP_002428689.1	genomic	High	M	936	CDS	Homology	No Right	173	0	.	.	.		ankyrin repeat domain-containing protein 13C	PACG557	Partial CDS	similar to AA sequence	RefSeq:XP_002428689.1	YES	20.2197	3355970	3080580	3631370	26.1086	1794410	1664820	1923990	639	851	2.07831	0.256187	0.90322
558	64.26	1376	gi|35277828|gb|AY188445.1| Manduca sexta prophenoloxidase-activating proteinase-3 precursor, mRNA, complete cds	6.84151e-56	AY188445.1	Alpha	B	112984020	283	2e-111	401	Bombyx mori	HTML	0.617006	247.419	PASS	NP_001036832.1	genomic	High	M	1314	CDS	Homology	No Right	61	0	.	.	.		prophenoloxidase activating enzyme	PACG558	Partial CDS	similar to AA sequence	RefSeq:NP_001036832.1	YES	13.3042	2208170	2026660	2389680	37.2383	2559330	2433580	2685080	605	1705	0.998937	0.599348	-0.212915
559	29.34	323	gi|262034622|gb|GU070726.1| Bombyx mori putative cuticle protein CPH41 (CPH41) gene, complete cds	1.57513e-24	GU070726.1	Alpha	B	262034623	83	1e-30	129	Bombyx mori	HTML	0.770898	99.4458	PASS	ACY06936.1	genomic	High	M	315	CDS	Homology	No Right	7	0	.	.	.		putative cuticle protein CPH41	PACG559	Partial CDS	similar to AA sequence	UniProt:ACY06936.1	YES	20.4919	3401140	2703240	4099040	33.6498	2312700	1942370	2683030	94	154	1.71403	0.290661	0.55644
560	35.07	572	gi|185050406|dbj|AP009013.1| Bombyx mori genomic DNA, chromosome 4, BAC clone:041P16, complete sequence	4.08243e-16	AP009013.1	Alpha	A	81895942	94	3e-27	119	Mus musculus	HTML	0.493007	58.6678	PASS	Q8BFT6.1	genomic	High	M	531	CDS	Homology	No Right	39	0	.	.	.		JmjC domain-containing protein 4	PACG560	Partial CDS	similar to AA sequence	UniProt:Q8BFT6.1	YES	28.534	4735940	4247470	5224420	9.33428	641531	525841	757221	383	124	4.04805	0.0243158	2.88406
561	54.55	367	gi|295999097|gb|EZ591475.1| TSA: Striacosta albicosta stalb_01_00011613 mRNA sequence	1.70063e-18	EZ591475.1	Beta	D	110810411	20	4	28.9	Oryza sativa Japonica Group	HTML	0.163488	4.7248	FAIL	.	genomic	Fail	.	367	unsure	.	No Feature	0	0	.	.	.		Probable chromo domain-containing protein LHP1	PACG561	Partial mRNA	.	.	NO	10.5531	1751540	1332840	2170240	69.9516	4807670	4361290	5254050	68	459	-0.270734	0.863942	-1.45671
562	25.31	268	gi|21630421|gb|AC037476.10| Homo sapiens chromosome 18, clone RP11-650E18, complete sequence	0.0808659	AC037476.10	Beta	F	345481288	22	9.9	29.6	Nasonia vitripennis	HTML	0.246269	7.28955	FAIL	.	genomic	Fail	.	268	unsure	.	No Feature	0	0	.	.	.		Type-2 histone deacetylase 1	DdHdaD	Partial mRNA	.	.	NO	23.4916	3899020	2969540	4828500	40.6677	2795030	2288620	3301440	60	105	1.76508	0.284976	0.480248
563	72.39	257	gi|145535364|ref|XM_001453384.1| Paramecium tetraurelia hypothetical protein (GSPATT00019728001) partial mRNA	0.938838	XM_001453384.1	Beta	E	242003399	24	0.29	32.3	Pediculus humanus corporis	HTML	0.280156	9.04903	FAIL	.	genomic	Fail	.	257	unsure	.	No Feature	0	0	.	.	.		type II transmembrane protein	PACG563	Partial mRNA	.	.	NO	7.16641	1189450	643691	1735200	196.511	13505900	12322500	14689300	18	459	-2.25964	0.184119	-3.50522
564	52.09	586	gi|295996894|gb|EZ589272.1| TSA: Striacosta albicosta stalb_01_00009410 mRNA sequence	4.18886e-16	EZ589272.1	Beta	F	195110375	38	2e-07	56.6	Drosophila mojavensis	HTML	0.194539	11.0109	FAIL	XP_001999757.1	genomic	Low	M	339	CDS	Homology	Complete	75	169	.	.	.		CG31324	PACG564	Complete CDS	similar to AA sequence	RefSeq:XP_001999757.1	YES	143.873	23879400	17256400	30502300	337.549	23199200	18998500	27400000	176	625	1.22484	0.456785	0.0416915
565	25.28	356	gi|168990106|gb|CP000817.1| Lysinibacillus sphaericus C3-41, complete genome	1.3509	CP000817.1	Beta	D	146329988	47	0.015	37	Homo sapiens	HTML	0.396067	14.6545	FAIL	Q9Y6D5.3	genomic	Fail	M	318	CDS	Novel	No Right	37	0	.	.	.		Uncharacterized protein PACG565	PACG565	Partial CDS	ab initio prediction:EMBOSS:5.0	.	YES	10.7425	1782990	1283650	2282330	31.1743	2142570	1790330	2494800	55	174	0.893718	0.578686	-0.265044
566	29.37	289	gi|170068300|ref|XM_001868780.1| Culex quinquefasciatus conserved hypothetical protein, mRNA	1.48964e-30	XM_001868780.1	Alpha	B	307214402	64	1e-26	116	Harpegnathos saltator	HTML	0.66436	77.0657	PASS	EFN89473.1	genomic	High	M	222	CDS	Homology	Complete	42	22	.	.	.		Cysteine and histidine-rich protein 1-like protein	PACG566	Complete CDS	similar to AA sequence	UniProt:EFN89473.1	YES	93.0655	15446600	12981000	17912100	8.89161	611107	295533	926682	186	19	5.88879	0.0517419	4.65972
567	36.44	210	gi|56238593|emb|CR381534.20| Zebrafish DNA sequence from clone DKEY-246J7 in linkage group 20 Contains a novel gene, the 5' end of a variant of the gene for a novel protein similar to vertebrate phosphodiesterase 4 family cAMP-specific (phosphodiesterase E3 dunce homolog Drosophila) (PDE4) and seven CpG islands, complete sequence	0.0174259	CR381534.20	Beta	F	195132249	23	0.002	41.6	Drosophila mojavensis	HTML	0.328571	13.6686	FAIL	.	genomic	Fail	.	210	unsure	.	No Feature	0	0	.	.	.		GI14616	PACG567	Partial mRNA	.	.	NO	61.7406	10247400	8050130	12444700	77.3532	5316370	4297940	6334800	79	105	2.18927	0.194046	0.946744
568	23.75	207	gi|110756646|ref|XM_396883.3| PREDICTED: Apis mellifera similar to single-strand selective monofunctional uracil DNA glycosylase (LOC413439), mRNA	0.0597855	XM_396883.3	Beta	E	242018580	46	3e-11	65.5	Pediculus humanus corporis	HTML	0.666667	43.6667	PASS	XP_002429752.1	genomic	High	S	204	CDS	Homology	Partial	0	0	.	.	.		Single-strand selective monofunctional uracil DNA glycosylase	PACG568	Partial CDS	similar to AA sequence	RefSeq:XP_002429752.1	YES	86.6528	14382200	11652000	17112400	14.8325	1019410	551674	1487150	110	19	4.98298	0.0661662	3.81848
569	56.59	934	gi|295150977|gb|GU582808.1| Heliconius erato favorinus x Heliconius erato emma isolate JM1701 Has1 gene, partial cds	1.94141e-168	GU582808.1	Alpha	B	307198143	169	2e-86	316	Harpegnathos saltator	HTML	0.542827	171.533	PASS	EFN79171.1	genomic	High	M	594	CDS	Homology	No Right	339	0	.	.	.		Probable ATP-dependent RNA helicase DDX10	PACG569	Partial CDS	similar to AA sequence	UniProt:EFN79171.1	YES	2.48451	412367	280304	544431	55.36	3804810	3546680	4062950	56	1260	-2.03747	0.211078	-3.20582
570	115.89	473	gi|295990763|gb|EZ583141.1| TSA: Striacosta albicosta stalb_01_00003278 mRNA sequence	6.02042e-13	EZ583141.1	Alpha	B	157107816	71	2e-25	112	Aedes aegypti	HTML	0.450317	50.4355	PASS	XP_001649950.1	genomic	High	M	276	CDS	Homology	Complete	150	44	.	.	.		Dolichol-phosphate mannosyltransferase subunit 3	MPD synthase subunit 3	Complete CDS	similar to AA sequence	RefSeq:XP_001649950.1	YES	249.545	41418300	38513100	44323500	104.361	7172570	6394590	7950540	1021	407	3.73068	0.041973	2.52971
571	35.87	669	gi|156544769|ref|XM_001606137.1| PREDICTED: Nasonia vitripennis similar to myotubularin (LOC100122574), mRNA	9.26987e-57	XM_001606137.1	Alpha	B	307195457	174	2e-90	330	Harpegnathos saltator	HTML	0.780269	257.489	PASS	EFN77343.1	genomic	High	M	567	CDS	Homology	No Right	102	0	.	.	.		Myotubularin-related protein 13	PACG571	Partial CDS	similar to AA sequence	UniProt:EFN77343.1	YES	33.6589	5586540	5082820	6090260	5.33616	366747	283695	449798	543	85	5.15869	0.00791352	3.9291
572	92.24	228	gi|1633547|gb|U47924.1|HSU47924 Human chromosome 12p13 sequence, complete sequence	0.234002	U47924.1	Beta	F	307185611	23	5.9	30.4	Camponotus floridanus	HTML	0.302632	9.2	FAIL	.	genomic	Fail	.	228	unsure	.	No Feature	0	0	.	.	.		FERM and PDZ domain-containing protein 2	PACG572	Partial mRNA	.	.	NO	259.737	43109900	39162100	47057600	48.4624	3330750	2624630	4036870	424	77	4.86261	0.0105364	3.6941
573	67.04	703	gi|185050518|dbj|AP009022.1| Bombyx mori genomic DNA, chromosome 23, BAC clone:513P13, complete sequence	1.65699e-09	AP009022.1	Beta	D	464289	28	0.63	33.5	Acanthophis antarcticus	HTML	0.119488	4.00284	FAIL	.	genomic	Fail	.	703	unsure	.	No Feature	0	0	.	.	.		Acanthophin-D	PACG573	Partial mRNA	.	.	NO	16.4031	2722500	2422310	3022690	45.42	3121650	2914800	3328500	325	909	1.03735	0.556748	-0.197377
574	63.04	1365	gi|10440571|gb|AC024095.13|AC024095 Homo sapiens 12 BAC RP11-239A17 (Roswell Park Cancer Institute Human BAC Library) complete sequence	0.0030887	AC024095.13	Beta	E	307193324	200	3e-17	89	Harpegnathos saltator	HTML	0.43956	39.1209	PASS	EFN76186.1	genomic	Medium	S	1362	CDS	Homology	Partial	0	0	.	.	.		Myosin heavy chain	PACG574	Partial CDS	similar to AA sequence	UniProt:EFN76186.1	YES	11.6084	1926700	1748010	2105400	38.42	2640550	2505930	2775170	519	1724	0.599552	0.74737	-0.454707
575	38.91	609	gi|110755479|ref|XM_623916.2| PREDICTED: Apis mellifera similar to CG7940-PA (LOC551521), mRNA	8.42395e-19	XM_623916.2	Alpha	B	307207670	119	3e-40	162	Harpegnathos saltator	HTML	0.586207	94.9655	PASS	EFN85307.1	genomic	High	M	489	CDS	Homology	No Right	120	0	.	.	.		Actin-related protein 5	PACG575	Partial CDS	similar to AA sequence	UniProt:EFN85307.1	YES	4.26189	707368	505263	909473	36.5305	2510690	2265670	2755710	53	547	-0.696797	0.657155	-1.82755
576	36.51	644	gi|27609885|emb|BX036604.1| Single read from an extremity of a full-length cDNA clone made from Anopheles gambiae total adult females. 3-PRIME end of clone FK0AAA8CG01 of strain 6-9 of Anopheles gambiae (African malaria mosquito)	1.23874e-29	BX036604.1	Alpha	A	121944384	111	3e-40	163	Homo sapiens	HTML	0.517081	84.2842	PASS	Q5BJH7.1	genomic	High	M	585	CDS	Homology	No Right	59	0	.	.	.		Protein YIF1B	PACG576	Partial CDS	similar to AA sequence	UniProt:Q5BJH7.1	YES	4.69446	779163	595512	962813	32.5352	2236100	2035890	2436300	85	519	-0.183546	0.907843	-1.52099
577	146.57	369	gi|194715010|gb|EU412091.1| TSA: Hippoglossus hippoglossus all_halibut.1054.C1 mRNA sequence	1.40561	EU412091.1	Beta	E	221329860	38	0.0006	41.2	Drosophila melanogaster	HTML	0.308943	12.7285	FAIL	NP_001138188.1	genomic	Fail	M	336	CDS	Novel	No Right	32	0	.	.	.		Uncharacterized protein PACG577	PACG577	Partial CDS	ab initio prediction:EMBOSS:5.0	.	YES	108.325	17979200	16496300	19462100	135.959	9344250	8656310	10032200	617	781	2.1446	0.240288	0.944178
578	43.73	392	gi|170053909|ref|XM_001862854.1| Culex quinquefasciatus folate carrier protein, mRNA	6.80287e-62	XM_001862854.1	Alpha	B	157114525	91	3e-47	184	Aedes aegypti	HTML	0.696429	128.143	PASS	XP_001652313.1	genomic	High	M	318	CDS	Homology	No Right	74	0	.	.	.		folate carrier protein	PACG578	Partial CDS	similar to AA sequence	RefSeq:XP_001652313.1	YES	17.4829	2901730	2264710	3538740	57.9253	3981120	3500980	4461260	111	326	0.725919	0.644717	-0.456261
579	25.51	327	gi|3800906|gb|AF100306.1| Caenorhabditis elegans cosmid T24C4, complete sequence	1.22886	AF100306.1	Beta	D	26393391	31	6.9	28.1	Mus musculus	HTML	0.284404	7.99174	FAIL	Q9EQ31.1	genomic	Fail	S	219	CDS	Novel	Partial	0	0	.	.	.		Uncharacterized protein PACG579	PACG579	Partial CDS	ab initio prediction:EMBOSS:5.0	.	YES	8.05027	1336140	594985	2077300	63.7829	4383710	3519830	5247590	22	187	-0.57712	0.761857	-1.71408
580	24.85	462	gi|156550330|ref|XM_001602211.1| PREDICTED: Nasonia vitripennis similar to ENSANGP00000013145 (LOC100113590), mRNA	7.62754e-37	XM_001602211.1	Alpha	B	307213457	121	1e-53	206	Harpegnathos saltator	HTML	0.785714	161.857	PASS	EFN88879.1	genomic	High	M	450	CDS	Homology	No Right	12	0	.	.	.		Protein MEF2BNB homolog	PACG580	Partial CDS	similar to AA sequence	UniProt:EFN88879.1	YES	10.7676	1787150	1441610	2132690	19.6232	1348670	1155510	1541830	106	194	1.53497	0.338911	0.406123
581	90.68	2931	gi|242015847|ref|XM_002428514.1| Pediculus humanus corporis Aminopeptidase N precursor, putative, mRNA	0	XM_002428514.1	Alpha	B	242015848	688	0	1182	Pediculus humanus corporis	HTML	0.704197	832.36	PASS	XP_002428559.1	genomic	High	M	2598	CDS	Homology	Complete	33	297	Maternal effect genes II - Early embryogenesis and germ cell formation	Puromycin sensitive aminopeptidase	Psa	Manual	Puromycin sensitive aminopeptidase	Psa	Complete CDS	similar to AA sequence	RefSeq:XP_002428559.1	YES	5.7064	947121	866129	1028110	63.146	4339930	4228370	4451500	625	6312	-0.988075	0.631209	-2.19605
582	43.71	292	gi|270135861|gb|BT102813.1| Picea glauca clone GQ02016_O12 mRNA sequence	0.311198	BT102813.1	Beta	F	322788016	23	2.6	31.6	Solenopsis invicta	HTML	0.236301	7.46712	FAIL	.	genomic	Fail	.	292	unsure	.	No Feature	0	0	.	.	.		Alpha-amylase 1	PACG582	Partial mRNA	.	.	NO	67.2814	11167000	9771150	12562900	21.0254	1445050	1121920	1768170	256	80	4.16188	0.0250651	2.95005
583	64.7	705	gi|21844705|gb|AC122921.2| Mus musculus BAC clone RP23-34J4 from 7, complete sequence	0.000445966	AC122921.2	Beta	F	307175482	24	1.7	33.9	Camponotus floridanus	HTML	0.102128	3.46213	FAIL	EFN65446.1	genomic	Fail	S	243	CDS	Novel	No Left	0	136	.	.	.		Uncharacterized protein PACG583	PACG583	Partial CDS	ab initio prediction:EMBOSS:5.0	.	YES	20.0927	3334890	2340620	4329160	205.839	14147000	12829200	15464800	118	930	-0.902437	0.566877	-2.08479
584	44.17	804	gi|117580298|gb|AC120193.5| Homo sapiens chromosome 8, clone RP11-10H17, complete sequence	0.925648	AC120193.5	Beta	E	170040575	117	1e-19	95.9	Culex quinquefasciatus	HTML	0.436567	41.8668	PASS	XP_001848070.1	genomic	High	S	795	CDS	Homology	No Left	0	5	.	.	.		conserved hypothetical protein	PACG584	Partial CDS	similar to AA sequence	RefSeq:XP_001848070.1	YES	13.1362	2180280	1894610	2465950	33.207	2282270	2094190	2470340	259	684	1.14265	0.499347	-0.0659561
585	32.7	360	gi|152026452|gb|CP000769.1| Anaeromyxobacter sp. Fw109-5, complete genome	0.00921574	CP000769.1	Alpha	B	170036531	42	9e-07	50.4	Culex quinquefasciatus	HTML	0.35	17.64	FAIL	XP_001846117.1	genomic	Low	M	231	CDS	Homology	No Right	127	0	.	.	.		blastoderm specific protein 25d	PACG585	Partial CDS	similar to AA sequence	RefSeq:XP_001846117.1	YES	85.1713	14136300	11921800	16350800	19.8559	1364660	921909	1807420	244	64	4.55544	0.0342809	3.37279
586	39.14	651	gi|18072476|emb|AL356608.23| Human DNA sequence from clone RP11-724N1 on chromosome 10 Contains the 5' end of the CNNM2 gene for cyclin M2 and a CpG island, complete sequence	0.0174323	AL356608.23	Beta	E	242005809	44	0.98	32.3	Pediculus humanus corporis	HTML	0.202765	6.54931	FAIL	XP_002423753.1	genomic	Fail	M	561	CDS	Novel	No Right	90	0	.	.	.		Uncharacterized protein PACG586	PACG586	Partial CDS	ab initio prediction:EMBOSS:5.0	.	YES	22.7443	3774980	3357470	4192500	15.7888	1085140	941097	1229190	373	287	2.95151	0.0838687	1.79859
587	32.37	412	gi|157801689|gb|CP000849.1| Rickettsia bellii OSU 85-389, complete genome	0.00306281	CP000849.1	Beta	E	242002008	32	3.7	28.9	Ixodes scapularis	HTML	0.23301	6.73398	FAIL	.	genomic	Fail	.	412	unsure	.	No Feature	0	0	.	.	.		Niemann-Pick type C1 domain-containing protein	PACG587	Partial mRNA	.	.	NO	11.2847	1872990	1488660	2257320	31.0034	2130820	1867030	2394600	89	255	0.955011	0.546467	-0.186066
588	53.74	1629	gi|295994089|gb|EZ586467.1| TSA: Striacosta albicosta stalb_01_00006605 mRNA sequence	1.68103e-07	EZ586467.1	Alpha	B	242007160	340	2e-126	451	Pediculus humanus corporis	HTML	0.626151	282.394	PASS	XP_002424410.1	genomic	High	M	1545	CDS	Homology	No Right	83	0	.	.	.		amidotransferase subunit A	PACG588	Partial CDS	similar to AA sequence	RefSeq:XP_002424410.1	YES	4.39174	728920	634022	823817	38.1486	2621900	2506080	2737710	242	2069	-0.651047	0.719756	-1.84678
589	98.98	392	gi|295995708|gb|EZ588086.1| TSA: Striacosta albicosta stalb_01_00008224 mRNA sequence	4.0244e-33	EZ588086.1	Beta	F	195503293	96	1e-36	152	Drosophila yakuba	HTML	0.734694	111.673	PASS	XP_002098591.1	genomic	High	S	375	CDS	Homology	No Left	0	13	.	.	.		DTW domain-containing protein 1	PACG589	Partial CDS	similar to AA sequence	RefSeq:XP_002098591.1	YES	103.399	17161700	15858800	18464600	47.8258	3287000	2920070	3653920	691	323	3.53995	0.0504495	2.38435
590	87.78	589	gi|241999161|ref|XM_002434179.1| Ixodes scapularis conserved hypothetical protein, mRNA	7.13201e-07	XM_002434179.1	Alpha	B	307197631	109	1e-44	176	Harpegnathos saltator	HTML	0.555178	97.7114	PASS	EFN78810.1	genomic	High	M	438	CDS	Homology	Complete	106	42	.	.	.		Protein FAM136A	PACG590	Complete CDS	similar to AA sequence	UniProt:EFN78810.1	YES	53.8212	8932980	8141080	9724870	72.114	4956290	4576720	5335860	589	756	1.99627	0.267703	0.849881
591	21	290	gi|38567826|emb|AL606656.3| Oryza sativa genomic DNA, chromosome 4, BAC clone: OSJNBb0020J19, complete sequence	0.308786	AL606656.3	Beta	F	322791506	23	2.6	31.6	Solenopsis invicta	HTML	0.237931	7.51862	FAIL	EFZ15897.1	mitochondrion	Fail	S	204	CDS	Novel	No Left	0	42	.	.	.		Uncharacterized protein PACG591	PACG591	Partial CDS	ab initio prediction:EMBOSS:5.0	.	YES	3.90328	647847	68395	1227300	86.6528	5955520	4824970	7086060	9	153	-1.99356	0.407453	-3.2005
592	35.88	725	gi|123717797|emb|AM461090.1| Vitis vinifera, whole genome shotgun sequence, contig VV78X266006.21, clone ENTAV 115	0.0195299	AM461090.1	Beta	F	328719913	36	6.7	32	Acyrthosiphon pisum	HTML	0.148966	4.7669	FAIL	.	genomic	Fail	.	725	unsure	.	No Feature	0	0	.	.	.		CWF19-like protein 1	PACG592	Partial mRNA	.	.	NO	11.4151	1894620	1649510	2139720	21.6839	1490300	1350410	1630190	229	451	1.51171	0.367337	0.346306
593	136.67	487	gi|295992133|gb|EZ584511.1| TSA: Striacosta albicosta stalb_01_00004648 mRNA sequence	7.08261e-25	EZ584511.1	Alpha	B	241260153	58	5e-19	91.3	Ixodes scapularis	HTML	0.35729	32.6205	PASS	XP_002404930.1	genomic	Medium	M	282	CDS	Homology	Complete	55	147	.	.	.		transcription termination factor	PACG593	Complete CDS	similar to AA sequence	RefSeq:XP_002404930.1	YES	162.159	26914400	24641800	29187100	48.8501	3357400	2840870	3873920	1283	423	4.20065	0.019766	3.00296
594	25.69	269	gi|161169060|gb|AC214861.1| Populus trichocarpa clone POP007-N13, complete sequence	0.0812115	AC214861.1	Alpha	B	307207514	54	2e-21	99.4	Harpegnathos saltator	HTML	0.60223	59.8617	PASS	EFN85217.1	genomic	High	M	213	CDS	Homology	No Right	56	0	.	.	.		Uncharacterized MFS-type transporter C19orf28-like protein	PACG594	Partial CDS	similar to AA sequence	UniProt:EFN85217.1	YES	34.555	5735280	4129080	7341470	62.3346	4284160	3390850	5177470	62	120	1.56966	0.360124	0.420852
595	33.01	1049	gi|157106241|ref|XM_001649185.1| Aedes aegypti adaptin, alpha/gamma/epsilon partial mRNA	0	XM_001649185.1	Alpha	B	157106242	203	2e-114	409	Aedes aegypti	HTML	0.580553	237.446	PASS	XP_001649235.1	genomic	High	M	627	CDS	Homology	No Right	421	0	.	.	.		adaptin	PACG595	Partial CDS	similar to AA sequence	RefSeq:XP_001649235.1	YES	1.41033	234080	138517	329643	30.9098	2124390	1939130	2309640	47	862	-2.05537	0.213118	-3.18198
596	71.97	560	gi|116312132|emb|CU019564.4| CH251-502G4, complete sequence	0.0519606	CU019564.4	Beta	E	307207522	47	0.0002	43.9	Harpegnathos saltator	HTML	0.251786	11.0534	FAIL	EFN85221.1	genomic	Low	S	510	CDS	Homology	No Left	0	46	.	.	.		Myb-binding protein 1A	PACG596	Partial CDS	similar to AA sequence	UniProt:EFN85221.1	YES	38.924	6460410	5217110	7703720	145.605	10007200	9011430	11002900	367	685	0.533012	0.738946	-0.631341
597	21.28	342	gi|125490452|gb|AC174368.10| Medicago truncatula clone mth2-49d4, complete sequence	0.106053	AC174368.10	Beta	D	416582	19	1.8	30	Saccharomyces cerevisiae S288c	HTML	0.166667	5	FAIL	.	genomic	Fail	.	342	unsure	.	No Feature	0	0	.	.	.		Actin-related protein 2	Actin-like protein 2	Partial mRNA	.	.	NO	22.2667	3695720	3037240	4354210	11.4868	789471	593628	985315	126	65	3.52051	0.0596944	2.2269
598	53.73	433	gi|123655242|emb|AM452435.1| Vitis vinifera, whole genome shotgun sequence, contig VV78X030689.25, clone ENTAV 115	0.0393911	AM452435.1	Beta	F	195385533	29	7.6	30	Drosophila virilis	HTML	0.200924	6.02771	FAIL	.	genomic	Fail	.	433	unsure	.	No Feature	0	0	.	.	.		Usherin	PACG598	Partial mRNA	.	.	NO	25.0613	4159560	3613380	4705730	41.6969	2865760	2574040	3157490	229	385	1.75989	0.291014	0.537513
599	84.12	220	gi|11245618|gb|AC021133.5| Homo sapiens chromosome 6 clone RP11-392A23, complete sequence	0.224352	AC021133.5	Alpha	B	242018400	46	7e-15	77.4	Pediculus humanus corporis	HTML	0.627273	48.5509	PASS	XP_002429665.1	genomic	High	M	207	CDS	Homology	No Right	12	0	.	.	.		Transmembrane protein 43 homolog	PACG599	Partial CDS	similar to AA sequence	RefSeq:XP_002429665.1	YES	247.742	41119000	36612400	45625600	81.8367	5624510	4551960	6697070	342	100	3.9891	0.0271235	2.87001
600	34.06	283	gi|193636479|ref|XM_001948107.1| PREDICTED: Acyrthosiphon pisum similar to Protein FRA10AC1 (LOC100163182), mRNA	6.60965e-16	XM_001948107.1	Alpha	B	157127921	70	8e-30	127	Aedes aegypti	HTML	0.742049	94.2403	PASS	XP_001661228.1	genomic	High	M	255	CDS	Homology	No Right	27	0	.	.	.		Protein FRA10AC1	PACG600	Partial CDS	similar to AA sequence	RefSeq:XP_001661228.1	YES	62.9223	10443500	8807540	12079500	24.3197	1671460	1250290	2092620	170	69	3.85382	0.0424991	2.64342
601	41.1	703	gi|29366937|gb|AC009162.11| Homo sapiens chromosome 16 clone RP11-76H6, complete sequence	0.00155192	AC009162.11	Beta	E	157127162	66	4e-07	53.9	Aedes aegypti	HTML	0.28165	15.1809	FAIL	XP_001661063.1	genomic	Low	M	681	CDS	Homology	No Right	20	0	.	.	.		hypothetical protein EAI	PACG601	Partial CDS	similar to AA sequence	RefSeq:XP_001661063.1	YES	24.3449	4040650	3517920	4563390	31.1697	2142240	1897320	2387170	328	425	2.03513	0.221915	0.915467
602	79.07	366	gi|147776516|emb|AM442522.2| Vitis vinifera contig VV78X189854.12, whole genome shotgun sequence	0.114343	AM442522.2	Beta	D	19862882	29	1.4	30.4	Schizosaccharomyces pombe 972h-	HTML	0.237705	7.22623	FAIL	.	genomic	Fail	.	366	unsure	.	No Feature	0	0	.	.	.		Uncharacterized protein C1D4.14	PACG602	Partial mRNA	.	.	NO	37.4592	6217300	5426100	7008490	75.98	5222000	4755390	5688600	248	493	1.45407	0.388637	0.251686
603	25.49	298	gi|169640917|gb|EU494532.1| Scaptodrosophila latifasciaeformis voucher 105638 16S ribosomal RNA gene, partial sequence; tRNA-Val gene, complete sequence; and 12S ribosomal RNA gene, partial sequence; mitochondrial	0.00748889	EU494532.1	Beta	E	157108755	30	0.16	33.1	Aedes aegypti	HTML	0.302013	9.99664	FAIL	.	genomic	Fail	.	298	unsure	.	No Feature	0	0	.	.	.		alpha-esterase	PACG603	Partial mRNA	.	.	NO	17.6741	2933460	2237190	3629740	31.8632	2189910	1802780	2577030	69	125	1.56795	0.339307	0.421732
604	53.46	732	gi|268309235|gb|CP001738.1| Thermomonospora curvata DSM 43183, complete genome	0.0197283	CP001738.1	Beta	D	75275271	50	0.036	37.7	Brassica napus	HTML	0.204918	7.72541	FAIL	Q42627.1	genomic	Fail	M	651	CDS	Novel	No Right	81	0	.	.	.		Uncharacterized protein PACG604	PACG604	Partial CDS	ab initio prediction:EMBOSS:5.0	.	YES	10.5689	1754180	1499650	2008700	44.8901	3085230	2868020	3302440	190	838	0.431498	0.798842	-0.814581
605	40.48	431	gi|297674261|ref|XM_002815105.1| PREDICTED: Pongo abelii hypothetical protein LOC100452062 (LOC100452062), mRNA	0.0391931	XM_002815105.1	Beta	E	170046882	34	1.9	30	Culex quinquefasciatus	HTML	0.236659	7.09977	FAIL	.	genomic	Fail	.	431	unsure	.	No Feature	0	0	.	.	.		Potassium voltage-gated channel subfamily B member 1	DRK1	Partial mRNA	.	.	NO	24.299	4033030	3492890	4573170	26.1514	1797350	1565310	2029380	220	237	2.34585	0.157464	1.16599
606	16.17	207	gi|241138471|ref|XM_002404725.1| Ixodes scapularis kinase suppressor of Ras (KSR), putative, mRNA	1.82885e-08	XM_002404725.1	Beta	F	345485975	41	9e-14	76.3	Nasonia vitripennis	HTML	0.594203	45.3377	PASS	XP_003425378.1	genomic	High	S	204	CDS	Homology	Partial	0	0	.	.	.		PREDICTED: kinase suppressor of Ras 1-like isoform 2	PACG606	Partial CDS	similar to AA sequence	RefSeq:XP_003425378.1	YES	37.0656	6151970	4275640	8028300	38.7896	2665950	1871120	3460790	43	46	2.42293	0.227385	1.2064
607	109.49	839	gi|295993755|gb|EZ586133.1| TSA: Striacosta albicosta stalb_01_00006270 mRNA sequence	7.42755e-34	EZ586133.1	Alpha	B	307201504	151	2e-45	181	Harpegnathos saltator	HTML	0.539928	97.7271	PASS	EFN81267.1	genomic	High	M	693	CDS	Homology	No Right	144	0	.	.	.		Ribosomal RNA processing protein 36 homolog	PACG607	Partial CDS	similar to AA sequence	UniProt:EFN81267.1	YES	91.6711	15215100	14498300	15932000	23.1976	1594330	1445010	1743660	1932	465	4.37552	0.0256577	3.25448
608	46.91	424	gi|144580792|gb|CP000592.1| Ostreococcus lucimarinus CCE9901 chromosome 12, complete sequence	1.63708	CP000592.1	Beta	F	328789780	22	0.23	35	Apis mellifera	HTML	0.15566	5.44811	FAIL	XP_392189.4	genomic	Fail	S	213	CDS	Novel	No Left	0	207	.	.	.		Uncharacterized protein PACG608	PACG608	Partial CDS	ab initio prediction:EMBOSS:5.0	.	YES	84.0162	13944600	11440100	16449100	54.204	3725360	2892340	4558370	342	184	3.2662	0.0688408	1.90425
609	37.84	610	gi|159486698|ref|XM_001701323.1| Chlamydomonas reinhardtii predicted protein (CHLREDRAFT_159920) mRNA, complete cds	0.198633	XM_001701323.1	Beta	F	270010451	102	3e-24	112	Tribolium castaneum	HTML	0.501639	56.1836	PASS	EFA06899.1	genomic	High	S	609	CDS	Homology	Partial	0	0	.	.	.		5'-3' exoribonuclease 2 homolog	PACG609	Partial CDS	similar to AA sequence	UniProt:EFA06899.1	YES	4.37166	725587	546960	904214	33.8472	2326270	2120450	2532090	65	536	-0.347688	0.826374	-1.6808
610	28.51	739	gi|157117917|ref|XM_001653050.1| Aedes aegypti hypothetical protein partial mRNA	1.74643e-09	XM_001653050.1	Alpha	B	307196380	125	3e-53	206	Harpegnathos saltator	HTML	0.507442	104.533	PASS	EFN77969.1	genomic	High	M	594	CDS	Homology	No Right	145	0	.	.	.		Uncharacterized protein C4orf14-like protein	PACG610	Partial CDS	similar to AA sequence	UniProt:EFN77969.1	YES	1.84746	306632	192752	420512	27.7756	1908970	1726130	2091820	28	466	-1.4635	0.362587	-2.63821
611	37.56	970	gi|74475040|gb|AC154396.11| Mus musculus chromosome 3, clone RP24-254D5, complete sequence	0.0264745	AC154396.11	Beta	D	55976606	32	0.073	37.4	Arabidopsis thaliana	HTML	0.0989691	3.70144	FAIL	Q9MA98.1	genomic	Fail	M	258	CDS	Novel	Complete	581	128	.	.	.		Uncharacterized protein PACG611	PACG611	Complete CDS	ab initio prediction:EMBOSS:5.0	.	YES	22.7453	3775150	2808440	4741870	75.6934	5202290	4472040	5932550	207	746	0.81106	0.606241	-0.462613
612	13.83	203	gi|296004023|gb|EZ596401.1| TSA: Striacosta albicosta stalb_01_00016541 mRNA sequence	0.0167328	EZ596401.1	.	.	.	0	0	0	.	HTML	0	0	.	.	genomic	Fail	.	203	unsure	.	No Feature	0	0	.	.	.		.	PACG612	Partial mRNA	.	.	NO	103.148	17120000	14117000	20123100	40.4658	2781150	2002280	3560030	30	42	3.81573	0.0536534	2.62193
613	33.93	458	gi|10732870|gb|AC044791.6|AC044791 Homo sapiens chromosome 15 clone RP11-209E8 map 15q21, complete sequence	0.146125	AC044791.6	Beta	D	2498844	18	2.2	30.4	Drosophila melanogaster	HTML	0.117904	3.58428	FAIL	.	genomic	Fail	.	458	unsure	.	No Feature	0	0	.	.	.		Replication protein A 70 kDa DNA-binding subunit	RP-A p70	Partial mRNA	.	.	NO	8.87178	1472490	1163780	1781210	30.6125	2103950	1866490	2341420	89	308	0.653429	0.679411	-0.514843
614	92.6	239	gi|295995000|gb|EZ587378.1| TSA: Striacosta albicosta stalb_01_00007516 mRNA sequence	6.20895e-09	EZ587378.1	Beta	E	157110018	20	7	27.7	Aedes aegypti	HTML	0.251046	6.95397	FAIL	.	genomic	Fail	.	239	unsure	.	No Feature	0	0	.	.	.		hypothetical protein AaeL	PACG614	Partial mRNA	.	.	NO	203.465	33770200	30524400	37016000	64.8458	4456750	3697980	5215520	391	135	4.03591	0.0245682	2.92169
615	49.35	265	gi|124512389|ref|XM_001349292.1| Plasmodium falciparum 3D7 hypothetical protein (MAL8P1.61) partial mRNA	0.0798292	XM_001349292.1	.	.	.	0	0	0	.	HTML	0	0	.	.	genomic	Fail	.	265	unsure	.	No Feature	0	0	.	.	.		.	PACG615	Partial mRNA	.	.	NO	10.3433	1716730	1089870	2343600	109.294	7511650	6667850	8355440	30	315	-0.938647	0.555989	-2.12947
616	21.48	315	gi|157105685|ref|XM_001648929.1| Aedes aegypti casein kinase partial mRNA	6.94628e-48	XM_001648929.1	Alpha	B	157105686	95	5e-49	191	Aedes aegypti	HTML	0.904762	172.81	PASS	XP_001648979.1	genomic	High	M	300	CDS	Homology	No Right	15	0	.	.	.		casein kinase	PACG616	Partial CDS	similar to AA sequence	RefSeq:XP_001648979.1	YES	20.2999	3369270	2629620	4108920	22.501	1546460	1224000	1868920	83	94	2.35954	0.171743	1.12347
617	26.59	527	gi|194770346|ref|XM_001967219.1| Drosophila ananassae GF15961 (Dana\GF15961), mRNA	0.593221	XM_001967219.1	Beta	E	170045706	71	6e-09	58.9	Culex quinquefasciatus	HTML	0.404175	23.8059	PASS	XP_001850439.1	genomic	Medium	S	525	CDS	Homology	Partial	0	0	.	.	.		peroxisome assembly protein 12	PACG617	Partial CDS	similar to AA sequence	RefSeq:XP_001850439.1	YES	26.9308	4469850	3898710	5040980	8.24413	566607	435755	697459	281	81	4.15203	0.0266849	2.97981
618	35.51	601	gi|215490067|ref|NM_001142439.1| Nasonia vitripennis hypothetical protein LOC100216459 (LOC100216459), mRNA	2.22895e-13	NM_001142439.1	Alpha	B	307209898	98	1e-34	143	Harpegnathos saltator	HTML	0.489185	69.9534	PASS	EFN86677.1	genomic	High	M	480	CDS	Homology	No Right	120	0	.	.	.		Leucine-rich repeat-containing protein C10orf11-like protein	PACG618	Partial CDS	similar to AA sequence	UniProt:EFN86677.1	YES	8.44015	1400850	1111880	1689830	32.5036	2233920	1999100	2468750	126	433	0.498911	0.753066	-0.673275
619	22.81	260	gi|296201704|ref|XM_002748092.1| PREDICTED: Callithrix jacchus Rho GTPase activating protein 27 (ARHGAP27), mRNA	5.61871e-10	XM_002748092.1	Alpha	B	307201319	55	9e-21	97.1	Harpegnathos saltator	HTML	0.634615	61.6212	PASS	EFN81166.1	genomic	High	M	213	CDS	Homology	No Right	47	0	.	.	.		Rho GTPase-activating protein 26	PACG619	Partial CDS	similar to AA sequence	UniProt:EFN81166.1	YES	56.9142	9446340	7384980	11507700	31.8448	2188650	1550150	2827140	100	49	3.37924	0.0899044	2.10971
620	73.69	501	gi|262333112|gb|CP001807.1| Rhodothermus marinus DSM 4252, complete genome	0.0461212	CP001807.1	Alpha	B	157107731	65	4e-12	68.2	Aedes aegypti	HTML	0.389222	26.5449	PASS	XP_001649913.1	genomic	Medium	M	303	CDS	Homology	No Right	196	0	.	.	.		F-box only protein 9	PACG620	Partial CDS	similar to AA sequence	RefSeq:XP_001649913.1	YES	107.466	17836700	16156900	19516500	33.8364	2325530	1935220	2715830	736	205	4.1211	0.0217578	2.93922
621	38.89	765	gi|110758636|ref|XM_624931.2| PREDICTED: Apis mellifera similar to lethal (1) G0155 CG1515-PA, transcript variant 1 (LOC552555), mRNA	4.53943e-55	XM_624931.2	Alpha	B	170053129	169	5e-80	295	Culex quinquefasciatus	HTML	0.662745	195.51	PASS	XP_001862533.1	genomic	High	M	594	CDS	Homology	Complete	78	90	.	.	.		Synaptobrevin homolog YKT6	PACG621	Complete CDS	similar to AA sequence	RefSeq:XP_001862533.1	YES	18.4109	3055750	2696250	3415250	23.6347	1624380	1455710	1793050	346	434	2.06758	0.221702	0.911637
622	89.41	441	gi|241654526|ref|XM_002410488.1| Ixodes scapularis zinc finger protein, putative, mRNA	3.08108e-54	XM_002410488.1	Alpha	B	307206692	104	1e-43	173	Harpegnathos saltator	HTML	0.707483	122.395	PASS	EFN84647.1	genomic	High	M	420	CDS	Homology	No Right	20	0	.	.	.		Zinc finger RNA-binding protein	PACG622	Partial CDS	similar to AA sequence	UniProt:EFN84647.1	YES	76.1164	12633400	11653700	13613200	34.2192	2351840	2079820	2623860	680	300	3.62033	0.0445992	2.42538
623	16.74	233	gi|112983267|ref|NM_001043546.1| Bombyx mori insulin receptor (InR), mRNA >gi|6648595|gb|AF025542.1|AF025542 Bombyx mori insulin receptor-like protein precursor (BIR) mRNA, complete cds	0.240033	NM_001043546.1	Beta	E	112983268	57	9e-19	90.5	Bombyx mori	HTML	0.733906	66.4185	PASS	NP_001037011.1	genomic	High	S	231	CDS	Homology	Partial	0	0	Vitellogenesis, Lipid storage, ovarian maturation and hormonal regulation	Insulin-like receptor	InR	Manual	Insulin-like receptor	InR	Partial CDS	similar to AA sequence	RefSeq:NP_001037011.1	YES	21.4234	3555760	2445130	4666390	31.3514	2154730	1598380	2711080	39	61	1.96413	0.293251	0.722651
624	27.81	308	gi|110760711|ref|XM_393782.3| PREDICTED: Apis mellifera similar to RecQ4 CG7487-PA (LOC410301), mRNA	2.37764e-09	XM_393782.3	Alpha	B	170068621	49	7e-15	77.4	Culex quinquefasciatus	HTML	0.477273	36.9409	PASS	XP_001868938.1	genomic	Medium	M	279	CDS	Homology	No Right	28	0	.	.	.		rothmund-thomson syndrome DNA helicase recq4	PACG624	Partial CDS	similar to AA sequence	RefSeq:XP_001868938.1	YES	16.6756	2767740	2028030	3507450	44.9647	3090360	2587380	3593340	59	165	0.996121	0.535303	-0.159066
625	25.06	357	gi|112984191|ref|NM_001043975.1| Bombyx mori pyridoxal kinase (Pdxk), mRNA >gi|91265775|gb|DQ452397.1| Bombyx mori pyridoxal kinase (Pdxk) mRNA, complete cds	7.99528e-29	NM_001043975.1	Alpha	B	112984192	67	5e-30	127	Bombyx mori	HTML	0.563025	71.5042	PASS	NP_001037440.1	genomic	High	M	219	CDS	Homology	No Right	136	0	.	.	.		pyridoxal kinase	PACG625	Partial CDS	similar to AA sequence	RefSeq:NP_001037440.1	YES	39.6321	6577940	4933460	8222430	68.1177	4681630	3788880	5574380	78	156	1.7405	0.29785	0.490625
626	15.95	279	gi|170571832|ref|XM_001891848.1| Brugia malayi hypothetical protein partial mRNA	1.03146	XM_001891848.1	Beta	E	157137414	18	2.4	29.3	Aedes aegypti	HTML	0.193548	5.67097	FAIL	.	genomic	Fail	.	279	unsure	.	No Feature	0	0	.	.	.		hypothetical protein AaeL	PACG626	Partial mRNA	.	.	NO	22.0357	3657370	2807050	4507700	12.8045	880035	611627	1148440	74	39	3.29323	0.105744	2.05517
627	104.2	449	gi|295991887|gb|EZ584265.1| TSA: Striacosta albicosta stalb_01_00004402 mRNA sequence	9.00139e-55	EZ584265.1	Alpha	B	157108432	69	6e-26	114	Aedes aegypti	HTML	0.461024	52.5568	PASS	XP_001650226.1	genomic	High	M	315	CDS	Homology	No Right	132	0	.	.	.		hypothetical protein AaeL	PACG627	Partial CDS	similar to AA sequence	RefSeq:XP_001650226.1	YES	106.773	17721700	16128700	19314800	90.1643	6196860	5590660	6803050	628	555	2.69869	0.126637	1.51591
628	69.55	2022	gi|295992469|gb|EZ584847.1| TSA: Striacosta albicosta stalb_01_00004984 mRNA sequence	1.01512e-36	EZ584847.1	Alpha	A	82185875	182	3e-44	177	Danio rerio	HTML	0.27003	47.7953	PASS	Q6NY52.1	genomic	High	M	933	CDS	Homology	Complete	1058	28	.	.	.		THO complex subunit 5 homolog	PACG628	Complete CDS	similar to AA sequence	UniProt:Q6NY52.1	YES	26.6942	4430580	4113500	4747660	43.3397	2978670	2811370	3145970	1407	2281	1.71151	0.370779	0.572827
629	63.94	507	gi|156543187|ref|XM_001606119.1| PREDICTED: Nasonia vitripennis similar to slingshot dual specificity phosphatase (LOC100122558), mRNA	3.35778e-29	XM_001606119.1	Alpha	B	242008686	94	8e-45	176	Pediculus humanus corporis	HTML	0.556213	97.8935	PASS	XP_002425133.1	genomic	High	M	309	CDS	Homology	No Right	196	0	Cytoskeleton and actomyosin contractile ring assembly	slingshot	ssh	Manual	slingshot	ssh	Partial CDS	similar to AA sequence	RefSeq:XP_002425133.1	YES	85.3925	14173000	12713100	15632900	45.0746	3097910	2658700	3537120	551	310	3.33117	0.05458	2.19378
630	70.95	639	gi|291201239|emb|FP340414.1| 82A05_SfBAC_fin, Spodoptera frugiperda BAC, egg DNA	4.90266e-22	FP340414.1	Beta	E	307204525	106	2e-24	111	Harpegnathos saltator	HTML	0.497653	55.2394	PASS	EFN83205.1	genomic	High	S	636	CDS	Homology	Partial	0	0	.	.	.		Protein-associating with the carboxyl-terminal domain of ezrin	PACG630	Partial CDS	similar to AA sequence	UniProt:EFN83205.1	YES	35.6533	5917570	5438770	6396370	32.3273	2221800	2033010	2410600	620	555	2.60186	0.15112	1.41328
631	72.5	311	gi|297153409|gb|CP002047.1| Streptomyces bingchenggensis BCW-1, complete genome	5.29445e-05	CP002047.1	Alpha	A	160358873	16	7.8	27.7	Mus musculus	HTML	0.154341	4.27524	FAIL	Q9ER69.3	genomic	Fail	M	276	CDS	Novel	No Right	34	0	.	.	.		Uncharacterized protein PACG631	PACG631	Partial CDS	ab initio prediction:EMBOSS:5.0	.	YES	118.173	19613800	17614600	21613100	18.4166	1265750	938933	1592560	487	97	5.21781	0.00924661	3.9538
632	56.88	435	gi|289743060|gb|EZ424002.1| TSA: Glossina morsitans morsitans GM-6321 mRNA sequence	0.000931045	EZ424002.1	Alpha	B	170039454	85	3e-29	125	Culex quinquefasciatus	HTML	0.586207	73.2759	PASS	XP_001847549.1	genomic	High	M	408	CDS	Homology	No Right	27	0	.	.	.		pmp22 peroxisomal membrane protein	PACG632	Partial CDS	similar to AA sequence	RefSeq:XP_001847549.1	YES	61.9937	10289400	9379940	11198900	13.319	915392	740834	1089950	538	107	4.67022	0.0120535	3.49063
633	27.48	228	gi|156545298|ref|XM_001605395.1| PREDICTED: Nasonia vitripennis similar to conserved hypothetical protein (LOC100121836), mRNA	5.49834e-22	XM_001605395.1	Beta	F	189234177	61	3e-24	111	Tribolium castaneum	HTML	0.802632	89.0921	PASS	XP_969094.2	genomic	High	S	228	CDS	Homology	Partial	0	0	.	.	.		PREDICTED: similar to CG3209 CG3209-PA	PACG633	Partial CDS	similar to AA sequence	RefSeq:XP_969094.2	YES	39.1231	6493460	4894880	8092040	63.4268	4359230	3516390	5202080	63	95	1.80573	0.282168	0.574914
634	31.79	638	gi|144577865|gb|CP000585.1| Ostreococcus lucimarinus CCE9901 chromosome 5, complete sequence	0.727057	CP000585.1	Alpha	B	307202796	58	1e-14	76.3	Harpegnathos saltator	HTML	0.272727	20.8091	PASS	EFN82079.1	genomic	Medium	M	363	CDS	Homology	No Right	274	0	.	.	.		S1 RNA-binding domain-containing protein 1	PACG634	Partial CDS	similar to AA sequence	UniProt:EFN82079.1	YES	8.33845	1383970	1007300	1760640	43.8541	3014020	2656330	3371720	90	445	0.0648686	0.966878	-1.12288
635	45.37	344	gi|123701002|emb|AM454331.1| Vitis vinifera contig VV78X125775.19, whole genome shotgun sequence	0.106744	AM454331.1	Beta	F	328724291	49	0.047	37.4	Acyrthosiphon pisum	HTML	0.427326	15.982	FAIL	XP_001947013.2	genomic	Fail	M	300	CDS	Novel	No Right	44	0	.	.	.		Uncharacterized protein PACG635	PACG635	Partial CDS	ab initio prediction:EMBOSS:5.0	.	YES	7.82645	1299000	839731	1758260	80.9548	5563910	4952270	6175550	36	375	-0.92229	0.561071	-2.0987
636	93.54	457	gi|110757446|ref|XM_396381.3| PREDICTED: Apis mellifera similar to tubulin-specific chaperone a (LOC412930), mRNA	2.46426e-30	XM_396381.3	Alpha	B	307213547	95	2e-39	158	Harpegnathos saltator	HTML	0.623632	98.5339	PASS	EFN88956.1	genomic	High	M	336	CDS	Homology	Complete	68	50	.	.	.		Tubulin-specific chaperone A	PACG636	Complete CDS	similar to AA sequence	UniProt:EFN88956.1	YES	112.378	18651900	17141500	20162300	69.8217	4798740	4305750	5291730	700	415	3.06926	0.0869894	1.9586
637	252.14	923	gi|222101817|gb|FJ598129.1| Bombyx mori hnRNPA/B-like 28 (hrp28) gene, complete cds	0	FJ598129.1	Alpha	A	76803817	224	1e-110	398	Drosophila melanogaster	HTML	0.728061	289.768	PASS	P48809.2	genomic	High	M	843	CDS	Homology	No Right	79	0	Dorsal-ventral polarity (Dorsal group)	Heterogeneous nuclear ribonucleoprotein at 27C	Hrb27C	Manual	Heterogeneous nuclear ribonucleoprotein at 27C	Hrb27C	Partial CDS	similar to AA sequence	UniProt:P48809.2	YES	114.743	19044600	18342600	19746500	104.727	7197720	6920010	7475430	3174	2973	2.65916	0.220164	1.40377
638	32.52	555	gi|148235645|ref|NM_001046794.2| Bombyx mori Mo-molybdopterin cofactor sulfurase (LOC692954), mRNA	7.14122e-32	NM_001046794.2	Alpha	B	114052577	142	2e-68	256	Bombyx mori	HTML	0.767568	196.497	PASS	NP_001040259.1	genomic	High	M	540	CDS	Homology	No Right	13	0	.	.	.		Mo-molybdopterin cofactor sulfurase	PACG638	Partial CDS	similar to AA sequence	RefSeq:NP_001040259.1	YES	17.2118	2856730	2482430	3231030	17.5073	1203250	1046930	1359570	235	236	2.43579	0.143408	1.24743
639	25.27	573	gi|295987875|gb|EZ580253.1| TSA: Striacosta albicosta stalb_01_00000390 mRNA sequence	6.92603e-07	EZ580253.1	Beta	F	270007077	114	2e-29	129	Tribolium castaneum	HTML	0.596859	76.9948	PASS	EFA03525.1	genomic	High	S	570	CDS	Homology	Partial	0	0	.	.	.		conserved hypothetical protein	PACG639	Partial CDS	similar to AA sequence	UniProt:EFA03525.1	YES	9.30408	1544250	1279410	1809080	16.8294	1156660	1009170	1304150	137	242	1.52565	0.343926	0.416941
640	41.54	569	gi|168827424|gb|CP000942.1| Ureaplasma parvum serovar 3 str. ATCC 27815, complete genome	0.184469	CP000942.1	Beta	F	198462704	34	0.002	42.7	Drosophila pseudoobscura pseudoobscura	HTML	0.179262	7.65448	FAIL	XP_001352523.2	genomic	Low	S	510	CDS	Homology	No Left	0	6	.	.	.		GA16849	PACG640	Partial CDS	similar to AA sequence	RefSeq:XP_001352523.2	YES	74.1623	12309100	9783320	14834900	138.176	9496640	8069010	10924300	214	403	1.52104	0.34347	0.374236
641	49.14	548	gi|28894640|gb|AC135166.8| Homo sapiens chromosome 8, clone CTD-2552K11, complete sequence	0.000342105	AC135166.8	Beta	E	157111937	42	1.5	31.2	Aedes aegypti	HTML	0.229927	7.17372	FAIL	.	genomic	Fail	.	548	unsure	.	No Feature	0	0	.	.	.		DNA mismatch repair protein pms1	PACG641	Partial mRNA	.	.	NO	24.1751	4012460	3574010	4450910	27.206	1869830	1677230	2062430	332	370	2.30252	0.17841	1.10158
642	72.79	836	gi|195433161|ref|XM_002064548.1| Drosophila willistoni GK23747 (Dwil\GK23747), mRNA	2.57368e-109	XM_002064548.1	Alpha	A	13431751	237	2e-130	463	Drosophila melanogaster	HTML	0.850478	393.772	PASS	Q9VKD3.1	mitochondrion	High	M	765	CDS	Homology	Complete	48	20	.	.	.		Probable cysteine desulfurase	PACG642	Complete CDS	similar to AA sequence	UniProt:Q9VKD3.1	YES	8.34175	1384520	1182570	1586480	59.1909	4068100	3845340	4290870	197	1394	-0.36976	0.831747	-1.55497
643	82.56	681	gi|170028372|ref|XM_001842018.1| Culex quinquefasciatus 3-hydroxyisobutyrate dehydrogenase, mRNA	4.57863e-67	XM_001842018.1	Alpha	A	162416312	145	7e-68	255	Anopheles gambiae	HTML	0.638767	162.885	PASS	Q7Q161.5	genomic	High	M	585	CDS	Homology	No Right	96	0	.	.	.		Putative oxidoreductase GLYR1 homolog	PACG643	Partial CDS	similar to AA sequence	UniProt:Q7Q161.5	YES	26.9279	4469360	4029520	4909210	56.6595	3894120	3629920	4158320	476	981	1.42708	0.425435	0.198771
644	26.89	291	gi|211588786|emb|AM920436.1| Penicillium chrysogenum Wisconsin 54-1255 complete genome, contig Pc00c21	0.309992	AM920436.1	Alpha	B	307209795	33	0.82	30.8	Harpegnathos saltator	HTML	0.340206	10.4784	FAIL	EFN86600.1	genomic	Fail	M	219	CDS	Novel	No Right	70	0	.	.	.		Uncharacterized protein PACG644	PACG644	Partial CDS	ab initio prediction:EMBOSS:5.0	.	YES	61.9252	10278000	8222430	12333600	32.2011	2213130	1599320	2826950	142	65	3.42349	0.079391	2.2154
645	39.35	701	gi|222783593|gb|EZ012256.1| TSA: Acropora millepora SeqIndex14307, mRNA sequence	3.40508e-18	EZ012256.1	Alpha	B	307195699	68	9e-08	55.8	Harpegnathos saltator	HTML	0.291013	16.2385	FAIL	EFN77541.1	genomic	Low	M	672	CDS	Homology	No Right	29	0	.	.	.		TRAF3-interacting protein 1	PACG645	Partial CDS	similar to AA sequence	UniProt:EFN77541.1	YES	11.0005	1825820	1572010	2079620	27.4217	1884650	1718720	2050580	213	510	1.13827	0.495257	-0.0457521
646	55.32	738	gi|296000523|gb|EZ592901.1| TSA: Striacosta albicosta stalb_01_00013040 mRNA sequence	2.76103e-32	EZ592901.1	Alpha	A	2499877	66	2e-24	108	Rattus norvegicus	HTML	0.268293	28.9756	PASS	P70645.1	genomic	Medium	M	270	CDS	Homology	Complete	298	167	.	.	.		Bleomycin hydrolase	BH	Complete CDS	similar to AA sequence	UniProt:P70645.1	YES	10.7812	1789410	1166420	2412410	162.372	11159600	10158400	12160700	53	1034	-1.43279	0.370302	-2.64073
647	99.35	573	gi|19071667|gb|AC105242.4| Homo sapiens chromosome 8, clone CTD-2386G14, complete sequence	0.0043708	AC105242.4	Beta	D	26392496	34	2.8	30.8	Mus musculus	HTML	0.17801	5.48272	FAIL	.	genomic	Fail	.	573	unsure	.	No Feature	0	0	.	.	.		Protein slowmo homolog 2	PACG647	Partial mRNA	.	.	NO	37.1536	6166570	5641640	6691510	64.1438	4408510	4122900	4694120	556	958	1.69992	0.354726	0.484177
648	41.45	361	gi|157135829|ref|XM_001656640.1| Aedes aegypti hypothetical protein AaeL_AAEL003357 partial mRNA	5.45892e-12	XM_001656640.1	Beta	F	193671709	93	4e-31	134	Acyrthosiphon pisum	HTML	0.772853	103.562	PASS	XP_001947953.1	genomic	High	S	357	CDS	Homology	Partial	0	0	.	.	.		PREDICTED: DENN domain-containing protein 1A-like	PACG648	Partial CDS	similar to AA sequence	RefSeq:XP_001947953.1	YES	48.0078	7968100	7038680	8897520	16.0026	1099830	877635	1322030	289	93	4.02951	0.026587	2.85696
649	18.91	307	gi|225685685|emb|CR762402.25| Zebrafish DNA sequence from clone DKEY-164F10 in linkage group 5, complete sequence	0.0943436	CR762402.25	Alpha	B	7768792	62	2e-22	102	Bombyx mori	HTML	0.605863	61.798	PASS	BAA95569.1	genomic	High	M	288	CDS	Homology	No Right	19	0	.	.	.		RNase H and integrase-like protein	PACG649	Partial CDS	similar to AA sequence	UniProt:BAA95569.1	YES	22.9167	3803600	2973580	4633610	17.7331	1218770	916432	1521110	77	69	2.85938	0.120932	1.64194
650	48.56	841	gi|295993082|gb|EZ585460.1| TSA: Striacosta albicosta stalb_01_00005597 mRNA sequence	1.87136e-22	EZ585460.1	Alpha	B	21355837	134	5e-36	149	Drosophila melanogaster	HTML	0.478002	71.2224	PASS	NP_650996.1	genomic	High	M	804	CDS	Homology	Complete	8	26	.	.	.		RCC1 domain-containing protein 1	PACG650	Complete CDS	similar to AA sequence	RefSeq:NP_650996.1	YES	23.2392	3857120	3531140	4183110	20.4173	1403250	1276720	1529780	571	501	2.58549	0.149147	1.45875
651	59.61	285	gi|61673750|emb|BX544877.19| Zebrafish DNA sequence from clone CH211-202C4 in linkage group 25, complete sequence	0.302755	BX544877.19	Beta	D	218511759	22	1.8	30	Debaryomyces hansenii CBS767	HTML	0.231579	6.94737	FAIL	.	genomic	Fail	.	285	unsure	.	No Feature	0	0	.	.	.		Patatin-like phospholipase domain-containing protein DEHA2B04136g	PACG651	Partial mRNA	.	.	NO	35.3734	5871110	4825030	6917190	91.5217	6290150	5593400	6986910	116	322	1.0874	0.498515	-0.0994611
652	21.42	237	gi|13435290|gb|AC016748.3| Homo sapiens BAC clone RP11-494M7 from 2, complete sequence	0.0701529	AC016748.3	Beta	E	157125388	39	1.1	30.4	Aedes aegypti	HTML	0.493671	15.0076	FAIL	.	genomic	Fail	.	237	unsure	.	No Feature	0	0	.	.	.		Mediator of RNA polymerase II transcription subunit 12	PACG652	Partial mRNA	.	.	NO	28.9373	4802870	3562770	6042970	33.7602	2320290	1765630	2874940	60	70	2.20421	0.222145	1.04959
653	30.95	657	gi|111073591|emb|CU062460.1| Onchocerca Wolbachia Sequence Fragment OW4	2.61243	CU062460.1	Alpha	A	122129516	94	1e-10	64.7	Drosophila melanogaster	HTML	0.429224	27.7708	PASS	Q9VFP2.2	genomic	Medium	M	555	CDS	Homology	Complete	43	56	Subgroup - Wnt pathway components	roadkill	rdx	Manual	roadkill	rdx	Complete CDS	similar to AA sequence	UniProt:Q9VFP2.2	YES	12.025	1995850	1689700	2302000	20.7961	1429290	1262570	1596000	199	325	1.66238	0.307816	0.481705
654	29.13	379	gi|14209839|gb|AF288742.1|AF288742 Homo sapiens oxysterol binding protein 2 (OSBP2) gene, complete cds	0.00975451	AF288742.1	Beta	F	146188946	28	0.53	33.9	Drosophila simulans	HTML	0.221636	7.51346	FAIL	.	genomic	Fail	.	379	unsure	.	No Feature	0	0	.	.	.		Protein dopey-1 homolog	PACG654	Partial mRNA	.	.	NO	27.721	4600990	3945370	5256600	16.0416	1102510	895993	1309030	195	87	3.25548	0.0611668	2.06115
655	89.13	716	gi|295990414|gb|EZ582792.1| TSA: Striacosta albicosta stalb_01_00002929 mRNA sequence	3.25821e-31	EZ582792.1	Alpha	B	170071618	95	1e-11	68.2	Culex quinquefasciatus	HTML	0.398045	27.1466	PASS	XP_001869960.1	genomic	Medium	M	588	CDS	Homology	Complete	15	110	.	.	.		bestrophin 2,3,4	PACG655	Complete CDS	similar to AA sequence	RefSeq:XP_001869960.1	YES	52.8555	8772690	8158860	9386530	49.1032	3374790	3129800	3619780	884	795	2.57677	0.169607	1.37822
656	38.1	295	gi|17016399|gb|AF332093.1|AF332093 White spot syndrome virus, complete genome	0.314817	AF332093.1	Beta	E	16768586	27	1.4	30	Drosophila melanogaster	HTML	0.274576	8.23729	FAIL	.	genomic	Fail	.	295	unsure	.	No Feature	0	0	.	.	.		Putative ribosomal RNA-processing protein 12	PACG656	Partial mRNA	.	.	NO	34.5215	5729710	4743440	6715980	42.7044	2935010	2480780	3389250	131	166	2.19081	0.181362	0.965097
657	113.9	1831	gi|295987544|gb|EZ579922.1| TSA: Striacosta albicosta stalb_01_00000059 mRNA sequence	0	EZ579922.1	Alpha	B	307213496	459	0	740	Harpegnathos saltator	HTML	0.752048	556.516	PASS	EFN88905.1	genomic	High	M	1737	CDS	Homology	No Right	93	0	.	.	.		Serine/threonine-protein kinase SRPK1	PACG657	Partial CDS	similar to AA sequence	UniProt:EFN88905.1	YES	7.57116	1256620	1140080	1373170	80.3846	5524710	5367460	5681970	464	5013	-0.975078	0.627632	-2.13635
658	29.27	641	gi|17149378|gb|AC091856.3| Homo sapiens chromosome 5 clone CTD-2315B5, complete sequence	0.0599774	AC091856.3	Beta	E	157133040	46	0.72	32.7	Aedes aegypti	HTML	0.215289	7.03994	FAIL	.	genomic	Fail	.	641	unsure	.	No Feature	0	0	.	.	.		Uncharacterized protein C31A2.06	PACG658	Partial mRNA	.	.	NO	10.0698	1671340	1420090	1922590	18.3191	1259050	1118720	1399380	176	320	1.62837	0.319253	0.40867
659	69.98	1009	gi|295996302|gb|EZ588680.1| TSA: Striacosta albicosta stalb_01_00008818 mRNA sequence	2.75312e-40	EZ588680.1	Alpha	B	170041802	190	6e-77	286	Culex quinquefasciatus	HTML	0.564916	161.566	PASS	XP_001848639.1	genomic	High	M	903	CDS	Homology	No Right	104	0	.	.	.		DC12	PACG659	Partial CDS	similar to AA sequence	RefSeq:XP_001848639.1	YES	45.5854	7566040	7142920	7989160	16.3951	1126810	1021730	1231880	1364	480	3.89336	0.0417406	2.74729
660	51.91	495	gi|3650064|gb|AC004099.1|AC004099 Homo sapiens chromosome 17, clone HCIT421K24, complete sequence	0.00373712	AC004099.1	Beta	F	332023133	32	2.9	32	Acromyrmex echinatior	HTML	0.193939	6.20606	FAIL	EGI63389.1	genomic	Fail	M	219	CDS	Novel	Complete	239	34	.	.	.		Uncharacterized protein PACG660	PACG660	Complete CDS	ab initio prediction:EMBOSS:5.0	.	YES	29.1048	4830680	3421420	6239930	165.34	11363600	9972710	12754500	70	603	0.00243319	0.998757	-1.23412
661	29.16	422	gi|158294982|ref|XM_001688700.1| Anopheles gambiae str. PEST AGAP005910-PA (AgaP_AGAP005910) mRNA, complete cds	0.133688	XM_001688700.1	Beta	D	294956515	47	0.092	34.7	Drosophila pseudoobscura pseudoobscura	HTML	0.334123	11.5941	FAIL	Q29B72.2	genomic	Fail	M	402	CDS	Novel	No Right	20	0	.	.	.		Uncharacterized protein PACG661	PACG661	Partial CDS	ab initio prediction:EMBOSS:5.0	.	YES	19.8259	3290610	2768680	3812530	19.9506	1371180	1154370	1587980	162	165	2.48079	0.134597	1.26294
662	30.91	672	gi|194892166|ref|XM_001977573.1| Drosophila erecta GG18154 (Dere\GG18154), mRNA	1.29007e-124	XM_001977573.1	Alpha	A	73620974	92	7e-43	170	Drosophila melanogaster	HTML	0.410714	69.8214	PASS	P49657.2	genomic	High	M	330	CDS	Homology	No Right	341	0	.	.	.		Serine/threonine-protein kinase minibrain	PACG662	Partial CDS	similar to AA sequence	UniProt:P49657.2	YES	6.73174	1117300	739584	1495020	35.7744	2458720	2098160	2819280	80	466	0.0589285	0.97049	-1.13789
663	39.27	929	gi|255652898|ref|NM_001163899.1| Bombyx mori delta (Dl), mRNA >gi|251752767|dbj|AB474576.1| Bombyx mori Dl mRNA for Delta, complete cds	1.06967e-133	NM_001163899.1	Beta	E	255652899	78	5e-35	147	Bombyx mori	HTML	0.251884	37.0269	PASS	NP_001157371.1	genomic	Medium	S	285	CDS	Homology	No Left	0	639	.	.	.		delta	PACG663	Partial CDS	similar to AA sequence	RefSeq:NP_001157371.1	YES	32.0045	5311960	4316940	6306980	23.863	1640070	1284290	1995850	561	396	2.87017	0.105003	1.69549
664	28.54	399	gi|25452778|emb|AL845490.8| Mouse DNA sequence from clone RP23-259M16 on chromosome 2 Contains a novel gene and the 3' end of a novel gene, complete sequence	0.125743	AL845490.8	Alpha	C	39653758	32	7.3	27.7	Carios capensis	HTML	0.240602	6.66466	FAIL	.	mitochondrion	Fail	.	399	unsure	.	No Feature	0	0	.	.	.		NADH dehydrogenase subunit 4L	PACG664	Partial mRNA	.	.	NO	3.03783	504205	298364	710046	35.0617	2409740	2120160	2699310	24	270	-1.08122	0.507074	-2.2568
665	33.13	412	gi|60302618|emb|BX004972.12| Zebrafish DNA sequence from clone CH211-166A6 in linkage group 8 Contains the myl2 gene for myosin, light polypeptide 2 regulatory cardiac slow, the pptc7 gene for PTC7 protein phosphatase homolog (S. cerevisiae), the gene for a novel protein similar to vertebrate RAD9 homolog A (S. pombe) (RAD9A), the gene for a novel protein (zgc:153763), the 3' end of a novel gene …	0.0106903	BX004972.12	Alpha	A	81862158	58	8e-15	77.4	Rattus norvegicus	HTML	0.42233	32.6883	PASS	Q5KR61.1	genomic	Medium	M	243	CDS	Homology	No Right	169	0	.	.	.		GPI mannosyltransferase 2	GPI-MT-II	Partial CDS	similar to AA sequence	UniProt:Q5KR61.1	YES	55.813	9263580	7606460	10920700	43.7574	3007380	2399800	3614970	224	134	2.85249	0.100634	1.62306
666	30.03	241	gi|472880|emb|Z21938.1| B.aphidicola trpE and trpG genes for anthranilate synthase, components I and II	0.00587197	Z21938.1	Beta	E	157117211	26	1.8	29.6	Aedes aegypti	HTML	0.323651	9.58008	FAIL	.	genomic	Fail	.	241	unsure	.	No Feature	0	0	.	.	.		calmin	PACG666	Partial mRNA	.	.	NO	59.5369	9881640	8148290	11615000	26.1046	1794130	1318860	2269410	129	58	3.61432	0.0605705	2.46147
667	21.11	761	gi|169234672|ref|NM_001114986.1| Bombyx mori methoprene-tolerant protein 1 (MET1), mRNA >gi|165969950|gb|EU249371.1| Bombyx mori juvenile hormone resistence protein I mRNA, complete cds	2.49031e-115	NM_001114986.1	Alpha	B	169234673	207	4e-102	369	Bombyx mori	HTML	0.816032	301.116	PASS	NP_001108458.1	genomic	High	M	669	CDS	Homology	No Right	90	0	Regulation of Growth, Programmed Cell Death, Autophagy, Response to Starvation	Methoprene-tolerant	Met	Manual	Methoprene-tolerant	Met	Partial CDS	similar to AA sequence	RefSeq:NP_001108458.1	YES	5.24141	869944	694189	1045700	15.8847	1091730	965034	1218430	100	300	0.84403	0.594588	-0.327622
668	21.81	461	gi|296095720|gb|CP001999.1| Arcobacter nitrofigilis DSM 7299, complete genome	0.0120797	CP001999.1	Beta	D	296452897	43	0.008	38.5	Homo sapiens	HTML	0.279826	10.7733	FAIL	Q9BW04.2	genomic	Fail	M	345	CDS	Novel	No Right	115	0	.	.	.		Uncharacterized protein PACG668	PACG668	Partial CDS	ab initio prediction:EMBOSS:5.0	.	YES	7.79288	1293420	907799	1679050	28.4007	1951940	1647100	2256780	68	197	0.624542	0.695387	-0.593718
669	65.01	1869	gi|146152184|gb|CP000685.1| Flavobacterium johnsoniae UW101, complete genome	0.0519085	CP000685.1	Alpha	B	157110837	292	3e-62	238	Aedes aegypti	HTML	0.4687	111.551	PASS	XP_001651268.1	genomic	High	M	1734	CDS	Homology	Complete	8	124	.	.	.		FAST kinase domain-containing protein 2	PACG669	Complete CDS	similar to AA sequence	RefSeq:XP_001651268.1	YES	4.37214	725666	637012	814320	46.4621	3193270	3073600	3312950	291	2802	-0.918656	0.62335	-2.13766
670	17.82	212	gi|185050396|dbj|AP009012.1| Bombyx mori genomic DNA, chromosome 14, BAC clone:039G04, complete sequence	0.749387	AP009012.1	Beta	D	75170705	28	7.1	28.1	Arabidopsis thaliana	HTML	0.396226	11.134	FAIL	.	genomic	Fail	.	212	unsure	.	No Feature	0	0	.	.	.		Glucan endo-1,3-beta-glucosidase 10	(1->3)-beta-glucanase 10	Partial mRNA	.	.	NO	57.1057	9478130	7397410	11558800	12.3844	851160	449919	1252400	82	18	4.60655	0.095423	3.4771
671	54.86	626	gi|116256607|gb|AC188991.3| Medicago truncatula chromosome 2 BAC clone mth2-28e11, complete sequence	0.0584928	AC188991.3	Alpha	B	242020228	84	3e-29	125	Pediculus humanus corporis	HTML	0.402556	50.3195	PASS	XP_002430557.1	genomic	High	M	456	CDS	Homology	Complete	158	9	.	.	.		dynein light chain Tctex-type	PACG671	Complete CDS	similar to AA sequence	RefSeq:XP_002430557.1	YES	47.0658	7811750	7097890	8525610	29.281	2012440	1779290	2245600	545	349	3.11551	0.0759592	1.9567
672	74.85	1165	gi|295988589|gb|EZ580967.1| TSA: Striacosta albicosta stalb_01_00001104 mRNA sequence	2.29413e-86	EZ580967.1	Alpha	A	13878818	184	7e-54	210	Homo sapiens	HTML	0.47382	99.5021	PASS	O14657.2	genomic	High	M	1047	CDS	Homology	Complete	2	113	.	.	.		Torsin-1B	PACG672	Complete CDS	similar to AA sequence	UniProt:O14657.2	YES	35.6919	5923960	5582930	6264990	28.1809	1936830	1811350	2062310	1266	1032	2.74782	0.158975	1.61286
673	30.91	397	gi|158295220|ref|XM_316089.4| Anopheles gambiae str. PEST AGAP006042-PB (AgaP_AGAP006042) mRNA, complete cds	6.90424e-43	XM_316089.4	Alpha	B	307207965	67	6e-30	127	Harpegnathos saltator	HTML	0.506297	64.2997	PASS	EFN85524.1	genomic	High	M	234	CDS	Homology	No Right	161	0	.	.	.		WD repeat-containing protein 26	PACG673	Partial CDS	similar to AA sequence	UniProt:EFN85524.1	YES	25.5922	4247670	3058090	5437260	66.2387	4552490	3760000	5344980	95	238	1.16715	0.473936	-0.0999842
674	13.74	204	gi|13384349|gb|AC090945.1| Homo sapiens chromosome 3 clone RP11-255O19 map 3p, complete sequence	0.715706	AC090945.1	Beta	F	193648093	41	5e-07	53.9	Acyrthosiphon pisum	HTML	0.602941	32.4985	PASS	XP_001948862.1	genomic	Medium	S	201	CDS	Homology	Partial	0	0	.	.	.		PREDICTED: putative phospholipase B-like 2-like	PACG674	Partial CDS	similar to AA sequence	RefSeq:XP_001948862.1	YES	34.4367	5715640	3951750	7479520	25.4176	1746910	1119400	2374420	42	31	2.91594	0.193835	1.71011
675	16.37	212	gi|19263064|dbj|AP003972.2| Homo sapiens genomic DNA, chromosome 11q, clone:RP11-861E23, complete sequence	0.749387	AP003972.2	Beta	E	157129273	14	3.2	28.9	Aedes aegypti	HTML	0.198113	5.72547	FAIL	.	genomic	Fail	.	212	unsure	.	No Feature	0	0	.	.	.		multiple inositol polyphosphate phosphatase	PACG675	Partial mRNA	.	.	NO	28.2089	4681970	3219570	6144370	35.0891	2411620	1736230	3087010	42	50	2.04561	0.292587	0.957113
676	31.27	861	gi|113194944|gb|AE014134.5| Drosophila melanogaster chromosome 2L, complete sequence	3.24767e-13	AE014134.5	Alpha	A	20137971	203	3e-84	310	Homo sapiens	HTML	0.707317	219.268	PASS	Q9H5Z1.2	genomic	High	M	840	CDS	Homology	No Right	19	0	.	.	.		Probable ATP-dependent RNA helicase DHX35	PACG676	Partial CDS	similar to AA sequence	UniProt:Q9H5Z1.2	YES	3.75922	623936	496576	751297	23.8084	1636310	1503590	1769040	103	610	-0.149635	0.926261	-1.39098
677	73.41	760	gi|91079665|ref|XM_961623.1| PREDICTED: Tribolium castaneum similar to ubiquitin-conjugating enzyme E2, J1 (UBC6 homolog, yeast) (LOC655113), mRNA	8.1512e-52	XM_961623.1	Alpha	B	307208891	140	2e-70	263	Harpegnathos saltator	HTML	0.552632	145.342	PASS	EFN86106.1	genomic	High	M	711	CDS	Homology	Complete	39	7	.	.	.		Ubiquitin-conjugating enzyme E2 J1	PACG677	Complete CDS	similar to AA sequence	UniProt:EFN86106.1	YES	30.8187	5115140	4706900	5523370	39.0632	2684760	2494440	2875070	651	816	2.14081	0.244868	0.929981
678	37.98	649	gi|224051955|ref|XM_002200412.1| PREDICTED: Taeniopygia guttata DDHD domain containing 1 (LOC100219046), mRNA	0.00142628	XM_002200412.1	Alpha	A	308153608	96	2e-11	67.8	Homo sapiens	HTML	0.44376	30.0869	PASS	Q9H8E8.3	genomic	Medium	M	570	CDS	Homology	No Right	78	0	.	.	.		Cysteine-rich protein 2-binding protein	CSRP2-binding protein	Partial CDS	similar to AA sequence	UniProt:Q9H8E8.3	YES	25.5814	4245880	3808540	4683230	14.5889	1002670	865909	1139440	434	217	3.23596	0.0611715	2.08222
679	112.51	1567	gi|295991235|gb|EZ583613.1| TSA: Striacosta albicosta stalb_01_00003750 mRNA sequence	3.32992e-16	EZ583613.1	Alpha	B	242008299	231	2e-31	135	Pediculus humanus corporis	HTML	0.442246	59.7033	PASS	XP_002424944.1	genomic	High	M	1410	CDS	Homology	Complete	18	136	.	.	.		Targeting protein for Xklp2-B	PACG679	Complete CDS	similar to AA sequence	RefSeq:XP_002424944.1	YES	19.757	3279170	3066950	3491400	74.1044	5093080	4922890	5263280	1020	3616	0.461998	0.822602	-0.635208
680	48.47	528	gi|147815518|emb|AM470562.2| Vitis vinifera contig VV78X101289.7, whole genome shotgun sequence	0.0487935	AM470562.2	Beta	D	91207951	27	8.9	28.9	Mus musculus	HTML	0.153409	4.43352	FAIL	.	genomic	Fail	.	528	unsure	.	No Feature	0	0	.	.	.		Uveal autoantigen with coiled-coil domains and ankyrin repeats	Nucling	Partial mRNA	.	.	NO	2.29758	381340	242095	520586	50.6998	3484520	3213670	3755380	30	550	-2.06406	0.206019	-3.19181
681	25.89	264	gi|229488224|gb|FJ899541.1| Agrotis ipsilon chitin deacetylase mRNA, partial cds	2.59375e-33	FJ899541.1	Beta	E	170043981	42	7e-21	97.4	Culex quinquefasciatus	HTML	0.477273	46.4864	PASS	XP_001849643.1	genomic	High	.	135	CDS	Homology	No Feature	0	0	.	.	.		conserved hypothetical protein	PACG681	Partial mRNA	.	.	YES	25.7625	4275930	1252390	7299470	270.506	18591500	14534500	22648500	32	149	-0.824691	0.702636	-2.12033
682	37.7	543	gi|170032199|ref|XM_001843918.1| Culex quinquefasciatus trf-proximal protein, mRNA	7.45534e-19	XM_001843918.1	Alpha	B	242015746	117	2e-53	205	Pediculus humanus corporis	HTML	0.646409	132.514	PASS	XP_002428508.1	genomic	High	M	411	CDS	Homology	No Right	132	0	.	.	.		mediator complex subunit	PACG682	Partial CDS	similar to AA sequence	RefSeq:XP_002428508.1	YES	13.4868	2238480	1817320	2659630	42.4895	2920240	2610690	3229780	146	392	0.834748	0.601809	-0.383568
683	33.64	604	gi|2995606|gb|AC004492.1|AC004492 Homo sapiens BAC clone CTA-363E19 from 7q31.1, complete sequence	0.00462265	AC004492.1	Beta	D	156630497	43	5.3	30	Schizosaccharomyces pombe 972h-	HTML	0.213576	6.40728	FAIL	O94518.2	genomic	Fail	M	246	CDS	Novel	Complete	272	83	.	.	.		Uncharacterized protein PACG683	PACG683	Complete CDS	ab initio prediction:EMBOSS:5.0	.	YES	16.7737	2784010	1892410	3675610	68.385	4700000	3954530	5445470	125	405	0.452865	0.777746	-0.755496
684	50.47	276	gi|170039593|ref|XM_001847563.1| Culex quinquefasciatus conserved hypothetical protein, mRNA	3.54979e-38	XM_001847563.1	Alpha	B	170039594	78	2e-34	142	Culex quinquefasciatus	HTML	0.847826	120.391	PASS	XP_001847615.1	genomic	High	M	273	CDS	Homology	No Right	2	0	.	.	.		DNA-directed RNA polymerase III subunit RPC1	RNA polymerase III subunit C1	Partial CDS	similar to AA sequence	RefSeq:XP_001847615.1	YES	79.4603	13188400	11523500	14853300	38.6221	2654440	2173800	3135090	249	122	3.50542	0.0451812	2.31279
685	63.43	216	gi|296001310|gb|EZ593688.1| TSA: Striacosta albicosta stalb_01_00013827 mRNA sequence	1.13618e-17	EZ593688.1	Beta	F	328783846	30	0.004	40.8	Apis mellifera	HTML	0.416667	17	FAIL	.	genomic	Fail	.	216	unsure	.	No Feature	0	0	.	.	.		PREDICTED: hypothetical protein LOC100576904	PACG685	Partial mRNA	.	.	NO	157.334	26113500	22763100	29463800	69.2786	4761420	3840810	5682020	246	103	3.58984	0.043101	2.45533
686	29.31	212	gi|83649860|gb|CP000085.1| Burkholderia thailandensis E264 chromosome II, complete sequence	0.0615134	CP000085.1	Beta	D	82184931	35	2.4	29.6	Xenopus laevis	HTML	0.495283	14.6604	FAIL	Q6IP57.1	genomic	Fail	S	210	CDS	Novel	Partial	0	0	.	.	.		Uncharacterized protein PACG686	PACG686	Partial CDS	ab initio prediction:EMBOSS:5.0	.	YES	42.5798	7067180	5242440	8891920	75.9339	5218820	4209780	6227870	60	106	1.58172	0.345702	0.437411
687	32.44	554	gi|242007131|ref|XM_002424351.1| Pediculus humanus corporis NADH-ubiquinone oxidoreductase 75 kDa subunit, putative, mRNA	1.4652e-97	XM_002424351.1	Alpha	A	13124802	172	3e-96	349	Drosophila melanogaster	HTML	0.931408	325.061	PASS	Q94511.3	mitochondrion	High	M	534	CDS	Homology	No Right	19	0	.	.	.		NADH-ubiquinone oxidoreductase 75 kDa subunit	CI-75kD	Partial CDS	similar to AA sequence	UniProt:Q94511.3	YES	0.526425	87373.4	21325.3	153422	33.6912	2315550	2096750	2534340	7	464	-3.5518	0.0914122	-4.72802
688	29.97	304	gi|125396995|gb|EF371514.1| Bacillus sp. D6 heterodimeric restriction endonuclease R.BspD6I large subunit (bspD6R1), heterodimeric restriction endonuclease R.BspD6I small subunit (bspD6IR2), and adenine methyltransferase M.BspD6I (bspD6IM1) genes, complete cds	0.325673	EF371514.1	Beta	D	325529994	17	0.49	32	Pichia stipitis CBS 6054	HTML	0.167763	5.36842	FAIL	.	genomic	Fail	.	304	unsure	.	No Feature	0	0	.	.	.		Phosphatidylethanolamine N-methyltransferase	PEAMT	Partial mRNA	.	.	NO	4.48872	745016	403179	1086850	51.9747	3572140	3090480	4053810	19	195	-1.06451	0.527831	-2.26145
689	62.5	315	gi|66806120|ref|XM_631690.1| Dictyostelium discoideum AX4 hypothetical protein (DDB_G0288353) mRNA, complete cds	0.00793971	XM_631690.1	.	.	.	0	0	0	.	HTML	0	0	.	.	genomic	Fail	.	315	unsure	.	No Feature	0	0	.	.	.		.	PACG689	Partial mRNA	.	.	NO	111.95	18581000	16949700	20212200	2.37274	163075	64737.1	261413	495	11	8.0752	0.0239906	6.83215
690	27.55	618	gi|195393517|ref|XM_002055365.1| Drosophila virilis GJ19348 (Dvir\GJ19348), mRNA	8.55603e-19	XM_002055365.1	Alpha	B	170053374	101	6e-23	105	Culex quinquefasciatus	HTML	0.490291	51.4806	PASS	XP_001862643.1	genomic	High	M	606	CDS	Homology	No Right	11	0	.	.	.		Midnolin	PACG690	Partial CDS	similar to AA sequence	RefSeq:XP_001862643.1	YES	0.679968	112858	44801.9	180913	26.6424	1831090	1654690	2007490	11	434	-2.83645	0.129239	-4.02012
691	46.02	304	gi|83921754|gb|AC174773.1| Gasterosteus aculeatus clone VMRC28-91K14, complete sequence	0.00219437	AC174773.1	Beta	E	157105074	32	5.4	28.1	Aedes aegypti	HTML	0.315789	8.87368	FAIL	.	genomic	Fail	.	304	unsure	.	No Feature	0	0	.	.	.		membrane alanine aminopeptidase	PACG691	Partial mRNA	.	.	NO	8.50495	1411610	941073	1882150	81.9783	5634250	5029320	6239170	34	327	-0.832964	0.597123	-1.99688
692	21.62	403	gi|195444565|ref|XM_002069890.1| Drosophila willistoni GK11305 (Dwil\GK11305), mRNA	4.15207e-14	XM_002069890.1	Alpha	A	261277887	76	8e-21	97.4	Drosophila persimilis	HTML	0.565757	55.1047	PASS	B4GNT0.1	mitochondrion	High	M	324	CDS	Homology	No Right	79	0	.	.	.		Ribosome-releasing factor 2	RRF2mt	Partial CDS	similar to AA sequence	UniProt:B4GNT0.1	YES	9.8546	1635620	1168300	2102940	29.5638	2031880	1696700	2367050	60	172	0.875862	0.586569	-0.312978
693	73.25	391	gi|195378259|ref|XM_002047866.1| Drosophila virilis GJ11670 (Dvir\GJ11670), mRNA	0.000237406	XM_002047866.1	Alpha	B	170056690	44	1e-11	66.6	Culex quinquefasciatus	HTML	0.337596	22.4839	PASS	XP_001864144.1	genomic	Medium	M	315	CDS	Homology	No Right	75	0	.	.	.		Probable alpha-ketoglutarate-dependent dioxygenase ABH7	PACG693	Partial CDS	similar to AA sequence	RefSeq:XP_001864144.1	YES	114.107	18939000	17292100	20585900	32.787	2253400	1887850	2618950	583	158	4.27457	0.0180302	3.07118
694	19.86	252	gi|297684276|ref|XM_002819727.1| PREDICTED: Pongo abelii acrosome formation-associated factor-like (LOC100454452), mRNA	0.0215843	XM_002819727.1	Beta	D	121957075	27	6.8	28.1	Bos taurus	HTML	0.321429	9.03214	FAIL	.	genomic	Fail	.	252	unsure	.	No Feature	0	0	.	.	.		Transmembrane protein 41A	PACG694	Partial mRNA	.	.	NO	6.79852	1128380	581038	1675730	45.5901	3133340	2546410	3720270	20	112	-0.308734	0.863928	-1.47345
695	161.85	218	gi|152026452|gb|CP000769.1| Anaeromyxobacter sp. Fw109-5, complete genome	0.00521953	CP000769.1	Beta	E	170059894	39	5e-11	64.7	Culex quinquefasciatus	HTML	0.536697	34.7243	PASS	XP_001865561.1	mitochondrion	Medium	S	216	CDS	Homology	Partial	0	0	.	.	.		Tryptophanyl-tRNA synthetase	TrpRS	Partial CDS	similar to AA sequence	RefSeq:XP_001865561.1	YES	1883.07	312542000	290260000	334824000	143.563	9866860	7319250	12414500	863	53	6.23504	0.00289292	4.98532
696	126.56	285	gi|28850217|gb|AC122314.4| Mus musculus BAC clone RP23-301K1 from 12, complete sequence	0.000167449	AC122314.4	Beta	F	270010509	21	0.001	42.4	Tribolium castaneum	HTML	0.221053	9.37263	FAIL	EFA06957.1	genomic	Low	S	213	CDS	Homology	Partial	0	0	.	.	.		hypothetical protein TcasGA2	PACG696	Partial CDS	similar to AA sequence	UniProt:EFA06957.1	YES	4232.3	702456000	584971000	819940000	3877.14	266470000	219907000	313033000	535	398	2.62755	0.118276	1.39843
697	28.93	905	gi|241061807|gb|GQ183897.1| Heliconius melpomene kynurenine formamidase (kf) mRNA, complete cds	2.61145e-160	GQ183897.1	Alpha	B	170029822	167	8e-53	205	Culex quinquefasciatus	HTML	0.553591	113.486	PASS	XP_001842790.1	genomic	High	M	837	CDS	Homology	No Right	67	0	.	.	.		kynurenine formamidase	PACG697	Partial CDS	similar to AA sequence	RefSeq:XP_001842790.1	YES	5.11464	848903	699995	997810	20.9307	1438530	1313800	1563270	137	549	0.429025	0.792344	-0.760924
698	81.04	592	gi|295989654|gb|EZ582032.1| TSA: Striacosta albicosta stalb_01_00002169 mRNA sequence	9.32705e-12	EZ582032.1	Beta	F	299930649	63	1e-17	90.5	Heliconius erato	HTML	0.319257	28.8927	PASS	ADJ58540.1	genomic	Medium	M	513	CDS	Homology	No Right	77	0	.	.	.		seminal fluid protein HACP044	PACG698	Partial CDS	similar to AA sequence	UniProt:ADJ58540.1	YES	145.362	24126500	22065200	26187800	35.81	2461170	2037520	2884820	1023	232	4.43237	0.0154595	3.2932
699	28.05	272	gi|295997068|gb|EZ589446.1| TSA: Striacosta albicosta stalb_01_00009584 mRNA sequence	5.91705e-10	EZ589446.1	Beta	D	1706884	44	4e-05	45.4	Homo sapiens	HTML	0.485294	22.0324	PASS	Q05932.3	mitochondrion	Medium	S	270	CDS	Homology	Partial	0	0	.	.	.		Folylpolyglutamate synthase	FPGS	Partial CDS	similar to AA sequence	UniProt:Q05932.3	YES	20.6918	3434330	2320080	4548570	69.6988	4790290	3943480	5637110	45	152	0.75398	0.646376	-0.480084
700	36.08	269	gi|147463024|gb|AC170582.2| Medicago truncatula chromosome 7 BAC clone mth2-5f2, complete sequence	0.283456	AC170582.2	Beta	E	170041070	20	9.2	27.3	Culex quinquefasciatus	HTML	0.223048	6.08922	FAIL	.	genomic	Fail	.	269	unsure	.	No Feature	0	0	.	.	.		smg-7	PACG700	Partial mRNA	.	.	NO	17.8305	2959430	2153970	3764880	67.69	4652240	4002380	5302090	45	196	0.556957	0.722977	-0.652606
701	36.51	227	gi|227282094|emb|FN371138.1| Schistosoma mansoni genome sequence supercontig Smp_scaff013847	0.00547483	FN371138.1	Beta	E	125660160	25	0.83	30.8	Drosophila melanogaster	HTML	0.330396	10.1762	FAIL	.	genomic	Fail	.	227	unsure	.	No Feature	0	0	.	.	.		Putative uncharacterized transmembrane protein DDB	PACG701	Partial mRNA	.	.	NO	52.4549	8706210	6919730	10492700	65.1545	4477970	3653510	5302430	92	115	2.09353	0.210923	0.9592
702	21.05	204	gi|226823330|ref|NM_001159333.1| Nasonia vitripennis cyclin D (cycD), mRNA	7.63488e-26	NM_001159333.1	Beta	F	226823331	58	5e-22	103	Nasonia vitripennis	HTML	0.852941	87.8529	PASS	NP_001152805.1	genomic	High	S	201	CDS	Homology	Partial	0	0	Cell cycle - Mitosis and meiosis	Cyclin D	CycD	Manual	Cyclin D	CycD	Partial CDS	similar to AA sequence	RefSeq:NP_001152805.1	YES	40.1762	6668240	4763030	8573460	50.8352	3493830	2606390	4381260	46	61	2.2282	0.228871	0.932497
703	23.7	326	gi|6580807|gb|AF118384.1|AF118384 Manduca sexta N-ethylmaleimide sensitive fusion protein and Hitcher protein (NSF) mRNA, complete cds	8.8103e-09	AF118384.1	Beta	F	195131431	23	7.7	30	Drosophila mojavensis	HTML	0.211656	6.34969	FAIL	.	genomic	Fail	.	326	unsure	.	No Feature	0	0	.	.	.		GI14856	PACG703	Partial mRNA	.	.	NO	7.52815	1249490	844099	1654870	33.6786	2314680	1959620	2669730	38	166	0.302786	0.849616	-0.889473
704	39.12	725	gi|220897918|gb|AC214069.4| MACACA MULATTA BAC clone CH250-135I17 from chromosome y, complete sequence	0.0681659	AC214069.4	Beta	D	82592947	44	4.3	30.8	Equisetum arvense	HTML	0.182069	5.60772	FAIL	.	genomic	Fail	.	725	unsure	.	No Feature	0	0	.	.	.		Maturase K	PACG704	Partial mRNA	.	.	NO	15.5703	2584290	2298030	2870550	20.5853	1414800	1278500	1551100	319	421	2.04316	0.232751	0.86917
705	51.84	535	gi|3172154|gb|AC004784.1|AC004784 Homo sapiens chromosome 19, cosmid R26425, complete sequence	0.00406208	AC004784.1	Alpha	C	3421417	35	8.8	27.3	Bombus pascuorum	HTML	0.196262	5.35794	FAIL	.	mitochondrion	Fail	.	535	unsure	.	No Feature	0	0	.	.	.		cytochrome b	PACG705	Partial mRNA	.	.	NO	23.0183	3820460	3384370	4256550	31.7157	2179770	1967810	2391740	306	421	2.04048	0.231039	0.80957
706	35.83	418	gi|114052069|ref|NM_001046744.1| Bombyx mori ras-related GTP-binding protein 4b (LOC692901), mRNA >gi|87248394|gb|DQ311306.1| Bombyx mori ras-related GTP-binding protein 4b mRNA, complete cds	1.83585e-31	NM_001046744.1	Beta	E	114052070	52	3e-22	102	Bombyx mori	HTML	0.373206	38.067	PASS	NP_001040209.1	genomic	Medium	.	171	CDS	Homology	No Feature	0	0	.	.	.		ras-related GTP-binding protein 4b	PACG706	Partial mRNA	.	.	YES	195.566	32459000	26932800	37985200	94.9485	6525670	4931200	8120150	262	126	3.43411	0.0653981	2.31442
707	26.12	578	gi|189234474|ref|XM_964149.2| PREDICTED: Tribolium castaneum similar to bphl protein (LOC657706), mRNA	0.00441142	XM_964149.2	Alpha	B	170030789	102	5e-40	161	Culex quinquefasciatus	HTML	0.529412	85.2353	PASS	XP_001843270.1	genomic	High	M	456	CDS	Homology	No Right	121	0	.	.	.		bphl protein	PACG707	Partial CDS	similar to AA sequence	RefSeq:XP_001843270.1	YES	20.143	3343230	2876230	3810240	11.5945	796873	650157	943589	239	151	3.22432	0.0631634	2.06882
708	33.63	388	gi|156550098|ref|XM_001605651.1| PREDICTED: Nasonia vitripennis similar to GA19292-PA (LOC100122100), mRNA	2.8653e-22	XM_001605651.1	Alpha	B	307210494	84	2e-34	142	Harpegnathos saltator	HTML	0.649485	92.2268	PASS	EFN87006.1	genomic	High	M	315	CDS	Homology	Complete	60	10	.	.	.		Pyrroline-5-carboxylate reductase 2	PACG708	Complete CDS	similar to AA sequence	UniProt:EFN87006.1	YES	31.2771	5191220	4329000	6053430	32.1399	2208930	1847000	2570850	178	161	2.40917	0.146907	1.23273
709	58.1	327	gi|7651784|gb|AC010285.4|AC010285 Homo sapiens chromosome 5 clone CTC-563A5, complete sequence	0.00827999	AC010285.4	Beta	E	307209125	38	7	27.7	Harpegnathos saltator	HTML	0.348624	9.65688	FAIL	EFN86267.1	genomic	Fail	M	228	CDS	Novel	No Right	99	0	.	.	.		Uncharacterized protein PACG709	PACG709	Partial CDS	ab initio prediction:EMBOSS:5.0	.	YES	69.1543	11477900	9440890	13514900	168.257	11564100	10248400	12879800	167	327	1.20332	0.453824	-0.0107943
710	24.19	307	gi|195177699|ref|XM_002028900.1| Drosophila persimilis GL16362 (Dper\GL16362), mRNA	5.218e-05	XM_002028900.1	Alpha	A	12643650	31	6.3	28.1	Mus musculus	HTML	0.302932	8.51238	FAIL	O88516.1	genomic	Fail	M	255	CDS	Novel	No Right	50	0	.	.	.		Uncharacterized protein PACG710	PACG710	Partial CDS	ab initio prediction:EMBOSS:5.0	.	YES	64.8525	10763900	9102990	12424800	0.772053	53062.1	1	128103	196	2	8.82197	0.357208	7.6643
711	39.63	620	gi|157154294|emb|CR407597.19| Zebrafish DNA sequence from clone DKEY-40C23 in linkage group 11, complete sequence	0.00136165	CR407597.19	Beta	E	242006364	31	9.7	28.9	Pediculus humanus corporis	HTML	0.15	4.335	FAIL	XP_002424021.1	genomic	Fail	S	201	CDS	Novel	No Left	0	61	.	.	.		Uncharacterized protein PACG711	PACG711	Partial CDS	ab initio prediction:EMBOSS:5.0	.	YES	42.6359	7076500	5113840	9039170	102.49	7044000	5783930	8304070	210	429	1.26117	0.44213	0.00664108
712	31.8	566	gi|114052491|ref|NM_001046783.1| Bombyx mori glycolipid transfer protein (LOC692943), mRNA >gi|87248510|gb|DQ311364.1| Bombyx mori glycolipid transfer protein mRNA, complete cds	7.77913e-57	NM_001046783.1	Alpha	B	114052492	124	2e-55	213	Bombyx mori	HTML	0.657244	139.993	PASS	NP_001040248.1	genomic	High	M	498	CDS	Homology	No Right	68	0	.	.	.		glycolipid transfer protein	PACG712	Partial CDS	similar to AA sequence	RefSeq:NP_001040248.1	YES	27.6624	4591270	4084250	5098290	6.74693	463707	360019	567395	378	86	4.45773	0.0180678	3.30761
713	60.59	251	gi|113206394|gb|DQ845473.1| Erynnis propertius clone A124 microsatellite sequence	2.79466e-07	DQ845473.1	Beta	F	195564493	24	7.5	30	Drosophila simulans	HTML	0.286853	8.60558	FAIL	.	genomic	Fail	.	251	unsure	.	No Feature	0	0	.	.	.		Polycystic kidney disease protein 1-like 2	PACG713	Partial mRNA	.	.	NO	30.3535	5037930	3874470	6201380	140.056	9625820	8590940	10660700	71	298	0.228226	0.884535	-0.934078
714	25.84	228	gi|13786277|gb|AC008723.8|AC008723 Homo sapiens chromosome 5 clone CTB-95B16, complete sequence	0.0670427	AC008723.8	Beta	E	157124910	19	9.2	27.3	Aedes aegypti	HTML	0.25	6.825	FAIL	.	genomic	Fail	.	228	unsure	.	No Feature	0	0	.	.	.		wd-repeat protein	PACG714	Partial mRNA	.	.	NO	28.3151	4699610	3396170	6003040	58.2638	4004390	3230150	4778620	46	103	1.3618	0.416461	0.230959
715	55.66	580	gi|148228789|ref|NM_001043905.2| Bombyx mori defensin-like protein (Defensin), mRNA	2.98334e-05	NM_001043905.2	Alpha	B	112983704	56	2e-15	79.3	Bombyx mori	HTML	0.289655	22.9697	PASS	NP_001037370.1	genomic	Medium	M	288	CDS	Homology	Complete	5	284	.	.	.		defensin-like protein	PACG715	Complete CDS	similar to AA sequence	RefSeq:NP_001037370.1	YES	101.488	16844500	15097800	18591200	46.1062	3168810	2681300	3656320	622	212	3.59443	0.039601	2.41026
716	198.61	214	gi|156547236|ref|XM_001604822.1| PREDICTED: Nasonia vitripennis similar to groucho protein (enhancer of split) (LOC100121268), partial mRNA	4.18391e-42	XM_001604822.1	Beta	F	270002870	69	6e-32	136	Tribolium castaneum	HTML	0.96729	131.551	PASS	EEZ99317.1	genomic	High	S	213	CDS	Homology	Partial	0	0	Dorsal-ventral polarity (Dorsal group)	groucho	gro	Manual	groucho	gro	Partial CDS	similar to AA sequence	UniProt:EEZ99317.1	YES	461.411	76582800	70713500	82452100	295.412	20303200	18358500	22247900	638	397	3.04004	0.0938183	1.91531
717	28.44	377	gi|147783933|emb|AM462045.2| Vitis vinifera contig VV78X274874.5, whole genome shotgun sequence	0.00277846	AM462045.2	Beta	D	74858072	26	8.9	27.7	Dictyostelium discoideum	HTML	0.206897	5.73103	FAIL	.	genomic	Fail	.	377	unsure	.	No Feature	0	0	.	.	.		Protein dduB	PACG717	Partial mRNA	.	.	NO	12.0954	2007540	1572040	2443030	28.1752	1936440	1661210	2211670	84	196	1.25814	0.427971	0.0520219
718	28.55	254	gi|224923057|gb|AC235293.1| Glycine max strain Williams 82 clone GM_WBb0059D15, complete sequence	0.0760278	AC235293.1	Beta	E	242018174	19	1.4	30	Pediculus humanus corporis	HTML	0.224409	6.73228	FAIL	.	genomic	Fail	.	254	unsure	.	No Feature	0	0	.	.	.		Homeobox protein CHOX-7	PACG718	Partial mRNA	.	.	NO	11.7171	1944750	1234630	2654880	61.7103	4241260	3566420	4916090	30	156	0.00909919	0.995545	-1.12491
719	27.23	220	gi|289063510|gb|AC239266.3| Chlorocebus aethiops BAC clone CH252-356B20 from chromosome 7, complete sequence	0.00527626	AC239266.3	.	.	.	0	0	0	.	HTML	0	0	.	.	genomic	Fail	.	220	unsure	.	No Feature	0	0	.	.	.		.	PACG719	Partial mRNA	.	.	NO	93.9769	15597800	13084000	18111600	7.32288	503290	212716	793865	140	10	6.17236	0.0663701	4.95381
720	47.57	212	gi|30407150|emb|AL844508.1| Plasmodium falciparum 3D7 chromosome 9	0.00144666	AL844508.1	Beta	F	340718278	24	1.5	32.3	Bombus terrestris	HTML	0.339623	10.9698	FAIL	.	genomic	Fail	.	212	unsure	.	No Feature	0	0	.	.	.		PREDICTED: protein unc-50 homolog	PACG720	Partial mRNA	.	.	NO	52.9776	8792960	6788860	10797100	125.908	8653460	7374090	9932820	72	174	1.18448	0.456039	0.0230718
721	35.45	346	gi|166240828|emb|CR931764.18| Zebrafish DNA sequence from clone DKEY-92I17 in linkage group 14, complete sequence	0.00881875	CR931764.18	Beta	E	242022770	26	0.84	30.8	Pediculus humanus corporis	HTML	0.225434	6.94335	FAIL	.	genomic	Fail	.	346	unsure	.	No Feature	0	0	.	.	.		Putative F-box protein At5g36200	PACG721	Partial mRNA	.	.	NO	49.3643	8193250	7225930	9160580	7.05292	484737	333330	636143	281	41	5.31188	0.0137065	4.07916
722	50.47	1264	gi|242013610|ref|XM_002427451.1| Pediculus humanus corporis golgin IMH1, putative, mRNA	7.17445e-11	XM_002427451.1	Alpha	B	157119435	238	2e-79	294	Aedes aegypti	HTML	0.564873	166.073	PASS	XP_001653380.1	genomic	High	M	1107	CDS	Homology	No Right	155	0	.	.	.		vacuolar protein sorting	PACG722	Partial CDS	similar to AA sequence	RefSeq:XP_001653380.1	YES	17.257	2864230	2635090	3093370	24.85	1707910	1594050	1821770	706	967	1.86927	0.312175	0.745915
723	50.93	288	gi|119953846|gb|CP000511.1| Mycobacterium vanbaalenii PYR-1, complete genome	1.39093e-05	CP000511.1	Beta	E	170028747	34	0.0004	42	Culex quinquefasciatus	HTML	0.354167	14.875	FAIL	XP_001842256.1	genomic	Low	S	285	CDS	Homology	Partial	0	0	.	.	.		conserved hypothetical protein	PACG723	Partial CDS	similar to AA sequence	RefSeq:XP_001842256.1	YES	225.976	37506400	31189200	43823600	86.544	5948040	4329190	7566900	265	129	3.89593	0.0463351	2.65665
724	12.15	252	gi|295995239|gb|EZ587617.1| TSA: Striacosta albicosta stalb_01_00007755 mRNA sequence	3.89909e-18	EZ587617.1	Alpha	A	150416120	50	4e-16	82	Mus musculus	HTML	0.595238	48.8095	PASS	Q5SWT3.2	genomic	High	M	231	CDS	Homology	No Right	21	0	.	.	.		Solute carrier family 25 member 35	PACG724	Partial CDS	similar to AA sequence	UniProt:Q5SWT3.2	YES	26.1262	4336290	3109800	5562780	16.7207	1149190	742891	1555490	48	33	3.10005	0.16241	1.91584
725	35.64	342	gi|193622547|ref|XM_001949755.1| PREDICTED: Acyrthosiphon pisum similar to putative transposase yabusame-1 (LOC100166252), partial mRNA	2.18591e-10	XM_001949755.1	Alpha	B	42600554	97	5e-46	181	Bombyx mori	HTML	0.850877	154.009	PASS	BAD11135.1	genomic	High	M	336	CDS	Homology	No Right	5	0	.	.	.		putative transposase yabusame-1	PACG725	Partial CDS	similar to AA sequence	UniProt:BAD11135.1	YES	4.78988	795000	483175	1106820	54.7151	3760490	3324080	4196900	23	297	-1.02501	0.525744	-2.24189
726	32.2	282	gi|120604516|gb|CP000539.1| Acidovorax sp. JS42, complete genome	3.64423	CP000539.1	Beta	E	241634909	16	7	27.7	Ixodes scapularis	HTML	0.170213	4.71489	FAIL	.	genomic	Fail	.	282	unsure	.	No Feature	0	0	.	.	.		conserved hypothetical protein	PACG726	Partial mRNA	.	.	NO	18.6845	3101150	2329710	3872600	53.0587	3646640	3108330	4184960	61	180	0.965181	0.542161	-0.233764
727	45.92	336	gi|168479004|emb|CU633161.3| H.numata DNA sequence from clone AEHN-43D2, complete sequence	0.000200728	CU633161.3	Beta	D	1168609	31	4	28.9	Arabidopsis thaliana	HTML	0.276786	7.99911	FAIL	.	genomic	Fail	.	336	unsure	.	No Feature	0	0	.	.	.		NEDD8-activating enzyme E1 regulatory subunit	PACG727	Partial mRNA	.	.	NO	22.6598	3760960	3082730	4439190	51.7675	3557900	3133410	3982400	123	280	1.33032	0.406708	0.080075
728	16.38	293	gi|262360108|gb|AC238872.1| Callorhinchus milii BAC clone IMCB_Eshark-3H12 from chromosome unknown, complete sequence	1.0904	AC238872.1	Beta	F	156554177	57	8e-15	79.7	Nasonia vitripennis	HTML	0.583618	46.5143	PASS	XP_001599906.1	genomic	High	S	291	CDS	Homology	Partial	0	0	.	.	.		PREDICTED: arrestin domain-containing protein 3-like	PACG728	Partial CDS	similar to AA sequence	RefSeq:XP_001599906.1	YES	8.42225	1397880	887448	1908320	25.8282	1775140	1404990	2145280	32	94	0.861055	0.621453	-0.344692
729	48.96	501	gi|50509407|dbj|AP005172.4| Oryza sativa Japonica Group genomic DNA, chromosome 7, BAC clone:OSJNBb0002J01	0.0461212	AP005172.4	Beta	E	242024372	27	0.98	31.6	Pediculus humanus corporis	HTML	0.161677	5.10898	FAIL	XP_002432602.1	genomic	Fail	S	219	CDS	Novel	No Left	0	253	.	.	.		Uncharacterized protein PACG729	PACG729	Partial CDS	ab initio prediction:EMBOSS:5.0	.	YES	54.4942	9044670	7116340	10973000	156.671	10767700	9413820	12121700	197	445	1.03688	0.511289	-0.25157
730	39.31	727	gi|158299988|ref|XM_319999.3| Anopheles gambiae str. PEST AGAP009222-PA (AgaP_AGAP009222) mRNA, partial cds	1.95175e-78	XM_319999.3	Alpha	B	307212762	129	2e-58	223	Harpegnathos saltator	HTML	0.532325	118.708	PASS	EFN88433.1	genomic	High	M	519	CDS	Homology	No Right	207	0	.	.	.		DNA ligase 1	PACG730	Partial CDS	similar to AA sequence	UniProt:EFN88433.1	YES	25.7536	4274460	3801700	4747220	18.823	1293680	1126310	1461040	398	341	2.93837	0.0849691	1.72426
731	144.53	235	gi|13621228|gb|AF124730.2|AF124730 Homo sapiens chromosome 21 clone PAC N2184 map 21q22.1, complete sequence	0.846217	AF124730.2	Beta	E	242003976	16	7	27.7	Pediculus humanus corporis	HTML	0.204255	5.65787	FAIL	.	genomic	Fail	.	235	unsure	.	No Feature	0	0	.	.	.		BTB/POZ domain-containing protein KCTD10	PACG731	Partial mRNA	.	.	NO	41.0994	6821480	5323970	8318980	413.618	28427300	26460200	30394500	75	802	-0.8929	0.584234	-2.05912
732	25.74	246	gi|94016916|emb|CR450684.10| Zebrafish DNA sequence from clone DKEY-60D5 in linkage group 10, complete sequence	0.0060138	CR450684.10	Beta	F	289739709	25	5.8	30.4	Glossina morsitans morsitans	HTML	0.304878	9.26829	FAIL	.	genomic	Fail	.	246	unsure	.	No Feature	0	0	.	.	.		sodium-dependent phosphate transporter	PACG732	Partial mRNA	.	.	NO	28.8163	4782790	3614170	5951410	46.4502	3192450	2578060	3806840	56	105	1.72337	0.304129	0.583188
733	19.86	235	gi|158297528|ref|XM_317751.3| Anopheles gambiae str. PEST AGAP007765-PA (AgaP_AGAP007765) mRNA, complete cds	2.5886e-07	XM_317751.3	Beta	E	157121201	59	4e-18	88.2	Aedes aegypti	HTML	0.753191	66.4315	PASS	XP_001659873.1	genomic	High	S	234	CDS	Homology	Partial	0	0	.	.	.		hypothetical protein AaeL	PACG733	Partial CDS	similar to AA sequence	RefSeq:XP_001659873.1	YES	31.6139	5247130	3924980	6569280	30.6103	2103800	1565070	2642530	63	60	2.61594	0.159751	1.31853
734	49.63	250	gi|295988139|gb|EZ580517.1| TSA: Striacosta albicosta stalb_01_00000654 mRNA sequence	4.70648e-17	EZ580517.1	Beta	E	41617166	12	2.4	29.3	Drosophila melanogaster	HTML	0.144	4.2192	FAIL	.	genomic	Fail	.	250	unsure	.	No Feature	0	0	.	.	.		TPA	PACG734	Partial mRNA	.	.	NO	91.3414	15160400	13130000	17190800	39.3219	2702530	2150880	3254190	210	92	3.73423	0.0371602	2.48793
735	31.88	349	gi|156548780|ref|XM_001604872.1| PREDICTED: Nasonia vitripennis similar to ENSANGP00000009556 (LOC100121315), mRNA	1.1561e-45	XM_001604872.1	Alpha	B	242008091	76	2e-34	142	Pediculus humanus corporis	HTML	0.653295	92.7679	PASS	XP_002424846.1	genomic	High	M	276	CDS	Homology	No Right	71	0	.	.	.		Hippocampus abundant transcript 1 protein	PACG735	Partial CDS	similar to AA sequence	RefSeq:XP_002424846.1	YES	67.5276	11207900	9696630	12719200	13.8125	949310	666281	1232340	245	48	4.69382	0.0240216	3.56149
736	134.31	610	gi|295991829|gb|EZ584207.1| TSA: Striacosta albicosta stalb_01_00004344 mRNA sequence	4.98326e-28	EZ584207.1	Alpha	B	307213204	67	6e-15	78.2	Harpegnathos saltator	HTML	0.329508	25.7675	PASS	EFN88699.1	genomic	Medium	M	426	CDS	Homology	Complete	7	174	.	.	.		Ribosomal L1 domain-containing protein 1	PACG736	Complete CDS	similar to AA sequence	UniProt:EFN88699.1	YES	61.8214	10260800	9389710	11131900	139.015	9554260	9013360	10095200	595	1511	1.2833	0.490813	0.102927
737	23.33	277	gi|297747393|gb|AC241272.1| Pinus taeda clone PT_7Ba0020C12, complete sequence	1.02304	AC241272.1	Beta	F	322802462	43	3e-05	47.8	Solenopsis invicta	HTML	0.465704	22.2606	PASS	EFZ22807.1	genomic	Medium	S	276	CDS	Homology	Partial	0	0	.	.	.		hypothetical protein EAI	PACG737	Partial CDS	similar to AA sequence	UniProt:EFZ22807.1	YES	34.7909	5774430	4440880	7107970	33.8632	2327370	1782570	2872160	84	83	2.4427	0.173589	1.31098
738	36.72	447	gi|269847895|gb|AC239117.1| Bicyclus anynana clone BA_Ba39A22, complete sequence	1.09323e-15	AC239117.1	Beta	D	257051023	43	7.8	28.5	Mus musculus	HTML	0.288591	8.22483	FAIL	.	genomic	Fail	.	447	unsure	.	No Feature	0	0	.	.	.		Formyl peptide receptor-related sequence 1	FMLP-R-I	Partial mRNA	.	.	NO	40.8465	6779500	6102400	7456610	3.46329	238027	156384	319670	398	33	6.01749	0.00892076	4.83198
739	25.14	290	gi|291150352|gb|EZ509230.1| TSA: Mustela putorius furo Ferret_c52791, complete sequence	0.0253467	EZ509230.1	Beta	E	170044605	21	3.1	28.9	Culex quinquefasciatus	HTML	0.217241	6.27828	FAIL	.	genomic	Fail	.	290	unsure	.	No Feature	0	0	.	.	.		androgen induced inhibitor of proliferation / pds5	PACG739	Partial mRNA	.	.	NO	25.703	4266060	3395250	5136860	26.5062	1821730	1455550	2187920	95	95	2.37539	0.166254	1.2276
740	45.42	341	gi|24371357|gb|AC092902.10| Homo sapiens 3 BAC RP11-379B18 (Roswell Park Cancer Institute Human BAC Library) complete sequence	0.0302856	AC092902.10	Beta	D	114152291	19	8.9	27.7	Xenopus (Silurana) tropicalis	HTML	0.167155	4.63021	FAIL	.	genomic	Fail	.	341	unsure	.	No Feature	0	0	.	.	.		Transmembrane emp24 domain-containing protein 1	PACG740	Partial mRNA	.	.	NO	23.2458	3858220	3183110	4533320	51.5715	3544430	3128040	3960820	126	283	1.28171	0.425388	0.122382
741	37.23	979	gi|195129360|ref|XM_002009088.1| Drosophila mojavensis GI13875 (Dmoj\GI13875), mRNA	1.21031e-63	XM_002009088.1	Alpha	B	170050830	75	8e-36	147	Culex quinquefasciatus	HTML	0.229826	33.7845	PASS	XP_001861488.1	genomic	Medium	M	285	CDS	Homology	Complete	82	609	.	.	.		diphosphoinositol polyphosphate phosphohydrolase	PACG741	Complete CDS	similar to AA sequence	RefSeq:XP_001861488.1	YES	27.2319	4519820	3601990	5437660	43.7957	3010010	2528020	3492000	257	706	1.69544	0.296374	0.586497
742	48.23	710	gi|158297256|ref|XM_317521.4| Anopheles gambiae str. PEST AGAP007952-PA (AgaP_AGAP007952) mRNA, complete cds	4.46925e-118	XM_317521.4	Alpha	B	307200593	166	5e-95	345	Harpegnathos saltator	HTML	0.701408	241.986	PASS	EFN80734.1	genomic	High	M	564	CDS	Homology	Complete	7	136	Cell cycle - Mitosis and meiosis	Ubiquitin conjugating enzyme 2	UbcD2	Manual	Ubiquitin conjugating enzyme 2	UbcD2	Complete CDS	similar to AA sequence	UniProt:EFN80734.1	YES	9.72599	1614270	1342380	1886160	41.5941	2858700	2625870	3091530	153	732	0.371549	0.821322	-0.824477
743	24.8	345	gi|118403102|emb|CT954256.7| Zebrafish DNA sequence from clone CH211-125G7 in linkage group 12, complete sequence	0.107089	CT954256.7	Beta	E	307197675	31	1.1	30.4	Harpegnathos saltator	HTML	0.269565	8.19478	FAIL	EFN78842.1	genomic	Fail	M	219	CDS	Novel	No Right	126	0	.	.	.		Uncharacterized protein PACG743	PACG743	Partial CDS	ab initio prediction:EMBOSS:5.0	.	YES	69.3562	11511400	9335950	13686900	45.8246	3149460	2417220	3881690	133	95	3.02405	0.0955047	1.86989
744	66.37	202	gi|114052145|ref|NM_001046992.1| Bombyx mori ornithine decarboxylase (LOC732996), mRNA >gi|95102973|gb|DQ443339.1| Bombyx mori ornithine decarboxylase mRNA, complete cds	5.79551e-40	NM_001046992.1	.	.	.	0	0	0	.	HTML	0	0	.	.	genomic	Fail	.	202	unsure	.	No Feature	0	0	Vitellogenesis, Lipid storage, ovarian maturation and hormonal regulation	Ornithine decarboxylase 2	Odc2	Manual	Ornithine decarboxylase 2	Odc2	Partial mRNA	.	.	YES	206.472	34269300	29985600	38553000	79.0402	5432320	4334830	6529810	237	86	3.84721	0.0327057	2.65728
745	64.47	237	gi|296000880|gb|EZ593258.1| TSA: Striacosta albicosta stalb_01_00013397 mRNA sequence	3.87662e-24	EZ593258.1	Beta	F	270005418	55	4e-19	94	Tribolium castaneum	HTML	0.696203	65.443	PASS	EFA01866.1	genomic	High	S	237	CDS	Homology	Partial	0	0	.	.	.		Histone deacetylase 8	HD8	Partial CDS	similar to AA sequence	UniProt:EFA01866.1	YES	146.829	24370000	21462400	27277500	48.5946	3339840	2647190	4032490	273	94	4.08114	0.0253499	2.86726
746	37.32	602	gi|194680628|emb|CU856175.4| H.numata DNA sequence from clone AEHN-46M23, complete sequence	2.0913e-07	CU856175.4	Beta	D	158705863	21	3.1	30.8	Bos taurus	HTML	0.104651	3.22326	FAIL	A6H750.1	genomic	Fail	M	207	CDS	Novel	Complete	141	251	.	.	.		Uncharacterized protein PACG746	PACG746	Complete CDS	ab initio prediction:EMBOSS:5.0	.	YES	141.354	23461300	20057200	26865400	31.9907	2198670	1528080	2869260	476	97	4.55762	0.0293602	3.41558
747	39.05	388	gi|33667247|gb|AC101711.7| Mus musculus, clone RP23-279K17, complete sequence	0.0100097	AC101711.7	Alpha	C	1438081	32	2.5	29.3	Calosoma inquisitor	HTML	0.247423	7.24948	FAIL	.	mitochondrion	Fail	.	388	unsure	.	No Feature	0	0	.	.	.		NADH dehydrogenase subunit 5	PACG747	Partial mRNA	.	.	NO	17.0169	2824390	2323140	3325640	38.029	2613680	2303390	2923970	117	269	1.3547	0.398874	0.111857
748	45.66	233	gi|10800384|gb|AC025726.2| Caenorhabditis elegans cosmid Y71G12B, complete sequence	0.0197031	AC025726.2	Beta	D	45477055	20	9.1	27.7	Arabidopsis thaliana	HTML	0.257511	7.13305	FAIL	.	mitochondrion	Fail	.	233	unsure	.	No Feature	0	0	.	.	.		Uncharacterized mitochondrial protein AtMg01020	PACG748	Partial mRNA	.	.	NO	90.018	14940800	12694700	17186800	53.9091	3705090	2985350	4424830	170	103	3.13746	0.0722171	2.01168
749	53.86	237	gi|126368807|gb|AC192443.4| Pan troglodytes BAC clone CH251-440J19 from chromosome x, complete sequence	0.0701529	AC192443.4	Beta	D	74997086	21	0.82	31.2	Dictyostelium discoideum	HTML	0.265823	8.29367	FAIL	.	genomic	Fail	.	237	unsure	.	No Feature	0	0	.	.	.		ABC transporter C family member 13	PACG749	Partial mRNA	.	.	NO	30.8664	5123060	3842300	6403830	127.324	8750800	7673650	9827950	67	267	0.40103	0.797741	-0.772409
750	30.68	576	gi|156545250|ref|XM_001604697.1| PREDICTED: Nasonia vitripennis similar to LOC495338 protein (LOC100121161), mRNA	6.10399e-14	XM_001604697.1	Alpha	B	307202956	57	8e-22	101	Harpegnathos saltator	HTML	0.296875	29.9844	PASS	EFN82176.1	genomic	Medium	M	528	CDS	Homology	Complete	2	43	.	.	.		SH3 domain-binding protein 5-like	PACG750	Complete CDS	similar to AA sequence	UniProt:EFN82176.1	YES	29.2558	4855730	4358850	5352620	4.28881	294763	215985	373542	405	48	5.25967	0.00964961	4.04206
751	51.46	250	gi|169118854|gb|AC209263.7| Macaca mulatta BAC CH250-500O12 (Children's Hospital Oakland Research Institute Rhesus macaque Adult Male BAC Library) complete sequence	0.0213863	AC209263.7	Beta	E	170049106	38	1e-06	50.1	Culex quinquefasciatus	HTML	0.456	22.8456	PASS	XP_001870882.1	genomic	Medium	S	246	CDS	Homology	Partial	0	0	.	.	.		protease m50 membrane-bound transcription factor site 2 protease	PACG751	Partial CDS	similar to AA sequence	RefSeq:XP_001870882.1	YES	93.6755	15547800	12841300	18254300	107.869	7413660	6211000	8616310	164	171	2.18797	0.185	1.06845
752	43.57	964	gi|110750013|ref|XM_624280.2| PREDICTED: Apis mellifera similar to CG8743-PA, transcript variant 2 (LOC551894), mRNA	9.77679e-65	XM_624280.2	Alpha	B	170050899	233	5e-103	372	Culex quinquefasciatus	HTML	0.725104	269.739	PASS	XP_001861520.1	genomic	High	M	936	CDS	Homology	No Right	26	0	.	.	.		mucolipin-3	PACG752	Partial CDS	similar to AA sequence	RefSeq:XP_001861520.1	YES	14.2968	2372910	2141340	2604480	21.6494	1487930	1369930	1605930	434	651	1.86588	0.291928	0.673351
753	44.61	447	gi|56806234|dbj|AP007925.1| Lotus japonicus genomic DNA, chromosome 2, clone: LjT57N07, TM1246, complete sequence	0.00334716	AP007925.1	Beta	D	20140301	19	4.6	29.3	Mesobuthus martensii	HTML	0.127517	3.73624	FAIL	.	genomic	Fail	.	447	unsure	.	No Feature	0	0	.	.	.		Potassium channel toxin alpha-KTx 3.6	PACG753	Partial mRNA	.	.	NO	15.9923	2654320	2230640	3077990	37.1795	2555290	2287790	2822790	158	363	1.27043	0.434625	0.0548553
754	87.04	232	gi|116193768|ref|XM_001222696.1| Chaetomium globosum CBS 148.51 hypothetical protein (CHGG_06602) partial mRNA	0.833587	XM_001222696.1	Beta	E	20129751	32	2.4	29.3	Drosophila melanogaster	HTML	0.413793	12.1241	FAIL	.	genomic	Fail	.	232	unsure	.	No Feature	0	0	.	.	.		Vacuolar protein sorting-associated protein 11 homolog	PACG754	Partial mRNA	.	.	NO	228.873	37987200	34381700	41592800	42.2694	2905110	2263480	3546740	425	80	4.88315	0.0107686	3.70885
755	47.44	490	gi|147905703|ref|NM_001087077.1| Xenopus laevis casein kinase 1, alpha 1 (csnk1a1), mRNA >gi|27695236|gb|BC043956.1| Xenopus laevis casein kinase 1, alpha 1, mRNA (cDNA clone MGC:52565 IMAGE:5571287), complete cds	7.61904e-12	NM_001087077.1	Beta	F	340725424	32	0.0001	46.6	Bombus terrestris	HTML	0.195918	9.1298	FAIL	XP_003401070.1	genomic	Low	.	117	CDS	Homology	No Feature	0	0	.	.	.		PREDICTED: casein kinase I isoform alpha-like	PACG755	Partial mRNA	.	.	YES	95.5885	15865300	8386330	23344300	546.978	37593000	30184700	45001300	81	526	-0.127109	0.944002	-1.24459
756	42.56	680	gi|17221347|emb|AJ344259.1| Sulfolobus virus SIRV-2 genomic DNA	0.0182543	AJ344259.1	Alpha	B	170039680	110	1e-29	128	Culex quinquefasciatus	HTML	0.485294	62.1176	PASS	XP_001847655.1	genomic	High	M	648	CDS	Homology	No Right	32	0	.	.	.		conserved hypothetical protein	PACG756	Partial CDS	similar to AA sequence	RefSeq:XP_001847655.1	YES	10.8079	1793850	1535600	2052100	31.2478	2147620	1965790	2329450	196	563	0.916874	0.582412	-0.259679
757	83.57	1345	gi|295993606|gb|EZ585984.1| TSA: Striacosta albicosta stalb_01_00006121 mRNA sequence	3.23755e-104	EZ585984.1	Alpha	B	157118792	344	8e-163	572	Aedes aegypti	HTML	0.767286	438.888	PASS	XP_001653263.1	mitochondrion	High	M	1308	CDS	Homology	Complete	19	15	.	.	.		mitochondrial import inner membrane translocase subunit tim44	PACG757	Complete CDS	similar to AA sequence	RefSeq:XP_001653263.1	YES	7.11748	1181320	1048200	1314440	59.3575	4079550	3920370	4238740	318	2636	-0.673668	0.71984	-1.78801
758	92.46	329	gi|158262120|gb|AC212624.1| Solanum lycopersicum chromosome 7 clone C07HBa0073N22, complete sequence	0.101562	AC212624.1	Beta	D	123898156	25	9	27.7	Telescopus dhara	HTML	0.227964	6.31459	FAIL	.	genomic	Fail	.	329	unsure	.	No Feature	0	0	.	.	.		Cysteine-rich secretory protein TEL1	CRISP-TEL1	Partial mRNA	.	.	NO	67.6188	11223000	10021500	12424500	88.7376	6098800	5528850	6668760	342	452	2.14283	0.213912	0.879861
759	40.11	1251	gi|295993021|gb|EZ585399.1| TSA: Striacosta albicosta stalb_01_00005536 mRNA sequence	8.04236e-156	EZ585399.1	Alpha	B	307197971	243	3e-88	324	Harpegnathos saltator	HTML	0.582734	188.806	PASS	EFN79048.1	genomic	High	M	1167	CDS	Homology	No Right	84	0	.	.	.		Putative methyltransferase NSUN5	PACG759	Partial CDS	similar to AA sequence	UniProt:EFN79048.1	YES	0.362532	60171.3	28008.4	92334.3	32.3949	2226450	2100550	2352350	31	1287	-4.04227	0.0295199	-5.20953
760	25.12	219	gi|162417640|emb|CU467834.8| Zebrafish DNA sequence from clone CH211-52O18 in linkage group 1, complete sequence	0.018317	CU467834.8	Beta	E	242025218	21	1.9	29.6	Pediculus humanus corporis	HTML	0.287671	8.51507	FAIL	.	genomic	Fail	.	219	unsure	.	No Feature	0	0	.	.	.		conserved hypothetical protein	PACG760	Partial mRNA	.	.	NO	80.5027	13361400	11017700	15705200	12.385	851205	470535	1231880	123	20	5.119	0.0545618	3.97242
761	72.29	524	gi|295992713|gb|EZ585091.1| TSA: Striacosta albicosta stalb_01_00005228 mRNA sequence	1.57515e-90	EZ585091.1	Alpha	B	114051099	147	8e-80	293	Bombyx mori	HTML	0.841603	246.59	PASS	NP_001040397.1	genomic	High	M	444	CDS	Homology	No Right	79	0	.	.	.		ELL complex EAP30 subunit	PACG761	Partial CDS	similar to AA sequence	RefSeq:NP_001040397.1	YES	59.5015	9875760	9053490	10698000	38.5677	2650700	2376570	2924830	613	379	3.02458	0.0901804	1.89752
762	34.45	238	gi|295989056|gb|EZ581434.1| TSA: Striacosta albicosta stalb_01_00001571 mRNA sequence	1.11516e-43	EZ581434.1	Beta	E	307196032	55	5e-22	101	Harpegnathos saltator	HTML	0.693277	70.021	PASS	EFN77757.1	genomic	High	S	201	CDS	Homology	Partial	0	0	.	.	.		Neuroguidin	PACG762	Partial CDS	similar to AA sequence	UniProt:EFN77757.1	YES	119.904	19901100	16252400	23549700	55.4178	3808780	2781630	4835930	151	65	3.58892	0.0638342	2.38545
763	29.24	319	gi|28626592|gb|AC139337.5| Homo sapiens 3 BAC RP11-301H7 (Roswell Park Cancer Institute Human BAC Library) complete sequence	0.0281082	AC139337.5	Beta	E	170050777	29	0.22	32.7	Culex quinquefasciatus	HTML	0.272727	8.91818	FAIL	.	genomic	Fail	.	319	unsure	.	No Feature	0	0	.	.	.		pugilistDominant	PACG763	Partial mRNA	.	.	NO	17.1376	2844410	2216190	3472640	34.2752	2355680	1987790	2723580	82	164	1.44187	0.369137	0.271986
764	42.32	1132	gi|295988485|gb|EZ580863.1| TSA: Striacosta albicosta stalb_01_00001000 mRNA sequence	0.000730611	EZ580863.1	Beta	D	74858871	48	0.59	34.7	Dictyostelium discoideum	HTML	0.127208	4.41413	FAIL	Q55E58.1	genomic	Fail	M	258	CDS	Novel	Complete	700	171	.	.	.		Uncharacterized protein PACG764	PACG764	Complete CDS	ab initio prediction:EMBOSS:5.0	.	YES	30.5757	5074800	3953960	6195630	75.3205	5176670	4448210	5905130	318	943	1.20663	0.446079	-0.0286734
765	17.3	309	gi|112982856|ref|NM_001043451.1| Bombyx mori G protein alpha subunit Go (Go), transcript variant 1, mRNA >gi|56342244|dbj|AB167957.1| Bombyx mori mRNA for G protein alpha subunit Go, complete cds	1.31402e-107	NM_001043451.1	Alpha	B	283536458	88	3e-47	184	Bombyx mori	HTML	0.854369	157.204	PASS	ADB25316.1	genomic	High	M	264	CDS	Homology	No Right	43	0	Maternal effect genes II - Early embryogenesis and germ cell formation	G protein oalpha 47A	G-oalpha47A	Manual	G protein oalpha 47A	G-oalpha47A	Partial CDS	similar to AA sequence	UniProt:ADB25316.1	YES	9.06316	1504260	914240	2094280	33.464	2299930	1830460	2769400	32	110	0.585336	0.738381	-0.612536
766	23.71	274	gi|170045220|ref|XM_001850163.1| Culex quinquefasciatus atlastin, mRNA	1.22984e-18	XM_001850163.1	Beta	E	170045221	72	6e-28	120	Culex quinquefasciatus	HTML	0.788321	94.5985	PASS	XP_001850215.1	genomic	High	S	273	CDS	Homology	Partial	0	0	.	.	.		atlastin	PACG766	Partial CDS	similar to AA sequence	RefSeq:XP_001850215.1	YES	10.8061	1793540	1149280	2437800	48.8016	3354060	2787120	3921010	32	140	0.324041	0.843841	-0.903099
767	84.99	561	gi|223643651|emb|FM992692.1| Candida dubliniensis CD36 chromosome 5, complete sequence	0.181706	FM992692.1	Beta	E	170068352	43	0.25	33.9	Culex quinquefasciatus	HTML	0.229947	7.79519	FAIL	XP_001868833.1	genomic	Fail	M	249	CDS	Novel	Complete	245	64	.	.	.		Uncharacterized protein PACG767	PACG767	Complete CDS	ab initio prediction:EMBOSS:5.0	.	YES	24.875	4128630	3062630	5194640	249.165	17124700	15727700	18521800	141	1107	-0.774041	0.627626	-2.05234
768	16.39	302	gi|218783305|dbj|AB467312.1| Bombyx mori BmVarp mRNA for putative VPS9-ankyrin repeat-containing protein, complete cds	6.23489e-23	AB467312.1	Alpha	B	291042662	64	2e-30	129	Bombyx mori	HTML	0.635762	82.0132	PASS	NP_001166968.1	genomic	High	M	204	CDS	Homology	No Right	96	0	.	.	.		putative VPS9-ankyrin repeat-containing protein	PACG768	Partial CDS	similar to AA sequence	RefSeq:NP_001166968.1	YES	2.34197	388708	1	837550	60.1105	4131300	3189690	5072920	5	125	-2.18942	0.463086	-3.40984
769	64.91	733	gi|189237238|ref|XM_965997.2| PREDICTED: Tribolium castaneum similar to sentrin/sumo-specific protease senp7 (LOC659719), mRNA	3.34262e-12	XM_965997.2	Alpha	B	307207246	120	9e-41	164	Harpegnathos saltator	HTML	0.491132	80.5457	PASS	EFN85023.1	genomic	High	M	522	CDS	Homology	No Right	210	0	.	.	.		Sentrin-specific protease 6	PACG769	Partial CDS	similar to AA sequence	UniProt:EFN85023.1	YES	11.2349	1864710	1553920	2175490	58.593	4027010	3733110	4320900	197	1047	0.00585361	0.997192	-1.11076
770	78.19	618	gi|158298581|ref|XM_318758.4| Anopheles gambiae str. PEST AGAP009702-PA (AgaP_AGAP009702) mRNA, complete cds	5.39468e-34	XM_318758.4	Alpha	B	242012161	136	4e-61	232	Pediculus humanus corporis	HTML	0.660194	153.165	PASS	XP_002426805.1	genomic	High	M	567	CDS	Homology	No Right	49	0	.	.	.		GTP-binding protein 5	PACG770	Partial CDS	similar to AA sequence	RefSeq:XP_002426805.1	YES	63.8287	10594000	9900320	11287600	16.5558	1137860	991567	1284140	989	256	4.51006	0.0150368	3.21885
771	114.17	954	gi|114051681|ref|NM_001046708.1| Bombyx mori calcium-binding protein p22 (LOC692863), mRNA >gi|87248282|gb|DQ311249.1| Bombyx mori calcium-binding protein p22 mRNA, complete cds	1.17303e-158	NM_001046708.1	Alpha	B	114051682	186	3e-95	345	Bombyx mori	HTML	0.584906	201.792	PASS	NP_001040173.1	genomic	High	M	567	CDS	Homology	Complete	275	109	.	.	.		calcium-binding protein p22	PACG771	Complete CDS	similar to AA sequence	RefSeq:NP_001040173.1	YES	76.6903	12728700	11968300	13489000	53.2932	3662760	3400300	3925230	1703	1152	2.94285	0.126352	1.79708
772	46.81	356	gi|291413764|ref|XM_002723092.1| PREDICTED: Oryctolagus cuniculus RB-associated KRAB repressor (LOC100343106), mRNA	2.00138e-36	XM_002723092.1	Beta	F	270004593	91	2e-46	184	Tribolium castaneum	HTML	0.766854	141.101	PASS	EFA01041.1	genomic	High	S	354	CDS	Homology	Partial	0	0	.	.	.		RB-associated KRAB zinc finger protein	hRBaK	Partial CDS	similar to AA sequence	UniProt:EFA01041.1	YES	71.2586	11827100	10637000	13017300	7.93766	545544	381056	710032	388	39	5.72445	0.00775258	4.43826
773	18.66	275	gi|205318606|gb|FJ169464.1| Manduca sexta insulin receptor mRNA, partial cds	2.23287e-15	FJ169464.1	Alpha	B	112983268	67	1e-24	110	Bombyx mori	HTML	0.730909	80.4	PASS	NP_001037011.1	genomic	High	M	270	CDS	Homology	No Right	4	0	Vitellogenesis, Lipid storage, ovarian maturation and hormonal regulation	Insulin-like receptor	InR	Manual	Insulin-like receptor	InR	Partial CDS	similar to AA sequence	RefSeq:NP_001037011.1	YES	19.9289	3307700	2460690	4154720	24.176	1661580	1275270	2047890	60	77	2.27467	0.20272	0.993273
774	27.7	261	gi|160426828|gb|CP000885.1| Clostridium phytofermentans ISDg, complete genome	3.33565	CP000885.1	Beta	E	242004994	45	2e-08	56.2	Pediculus humanus corporis	HTML	0.517241	29.069	PASS	XP_002423360.1	genomic	Medium	S	261	CDS	Homology	Partial	0	0	.	.	.		hypothetical protein Phum	PACG774	Partial CDS	similar to AA sequence	RefSeq:XP_002423360.1	YES	3.81165	632639	154409	1110870	85.4899	5875600	4937750	6813440	8	182	-1.95743	0.35685	-3.21528
775	76.52	309	gi|295992456|gb|EZ584834.1| TSA: Striacosta albicosta stalb_01_00004971 mRNA sequence	4.03741e-19	EZ584834.1	Alpha	B	241739851	51	4e-15	78.2	Ixodes scapularis	HTML	0.495146	38.7204	PASS	XP_002405168.1	genomic	Medium	M	210	CDS	Homology	Complete	95	1	.	.	.		anaphase-promoting complex subunit	PACG775	Complete CDS	similar to AA sequence	RefSeq:XP_002405168.1	YES	213.608	35453700	31366600	39540700	103.611	7121010	5942330	8299690	366	229	3.46035	0.0466781	2.31578
776	79.02	1438	gi|193603427|ref|XM_001951014.1| PREDICTED: Acyrthosiphon pisum similar to RNA (guanine-9-)-methyltransferase domain-containing protein 1 homolog, mitochondrial (LOC100162049), mRNA	8.17482e-30	XM_001951014.1	Alpha	A	122114392	211	1e-86	319	Drosophila melanogaster	HTML	0.440195	140.422	PASS	Q7JUX9.1	mitochondrion	High	M	1233	CDS	Homology	No Right	203	0	.	.	.		Mitochondrial ribonuclease P protein 1 homolog	Mitochondrial RNase P protein 1	Partial CDS	similar to AA sequence	UniProt:Q7JUX9.1	YES	35.7998	5941870	5632650	6251090	30.1765	2073990	1956430	2191550	1650	1322	2.63943	0.187579	1.51851
777	31.54	636	gi|34366536|emb|AL928676.13| Zebrafish DNA sequence from clone DKEY-121K17, complete sequence	0.00488262	AL928676.13	Beta	D	187611505	19	5.8	30	Dictyostelium discoideum	HTML	0.0896226	2.68868	FAIL	Q55B06.2	genomic	Fail	M	207	CDS	Novel	Complete	164	262	.	.	.		Uncharacterized protein PACG777	PACG777	Complete CDS	ab initio prediction:EMBOSS:5.0	.	YES	47.6141	7902750	5927060	9878440	110.108	7567530	6323430	8811620	167	361	1.2587	0.434946	0.0625323
778	18.45	385	gi|170056689|ref|XM_001864109.1| Culex quinquefasciatus conserved hypothetical protein, mRNA	0.00992464	XM_001864109.1	Alpha	B	241174238	69	2e-25	112	Ixodes scapularis	HTML	0.537662	60.2182	PASS	XP_002410986.1	genomic	High	M	294	CDS	Homology	No Right	90	0	.	.	.		Probable alpha-ketoglutarate-dependent dioxygenase ABH7	PACG778	Partial CDS	similar to AA sequence	RefSeq:XP_002410986.1	YES	11.354	1884490	1316290	2452680	25.5466	1755780	1402850	2108700	59	126	1.32582	0.434592	0.102062
779	51.81	1095	gi|156713526|gb|AC209270.1| Populus trichocarpa clone POP015-B22, complete sequence	0.104772	AC209270.1	Beta	E	241166243	29	8.2	30.4	Ixodes scapularis	HTML	0.0794521	2.41534	FAIL	XP_002409826.1	genomic	Fail	M	231	CDS	Novel	Complete	845	16	.	.	.		Uncharacterized protein PACG779	PACG779	Complete CDS	ab initio prediction:EMBOSS:5.0	.	YES	59.5676	9886740	8034790	11738700	140.559	9660390	8482380	10838400	382	1087	1.2104	0.448652	0.0334135
780	40.99	247	gi|58418422|gb|AC148053.3| Carollia perspicillata clone 594J14, complete sequence	0.25692	AC148053.3	Beta	E	157114722	27	3e-06	48.9	Aedes aegypti	HTML	0.327935	16.036	FAIL	XP_001652389.1	genomic	Low	S	243	CDS	Homology	Partial	0	0	.	.	.		hypothetical protein AaeL	PACG780	Partial CDS	similar to AA sequence	RefSeq:XP_001652389.1	YES	148.693	24679400	15351400	34007300	467.321	32118300	25270700	38966000	65	198	0.857336	0.627223	-0.380088
781	34.77	361	gi|260619231|gb|EZ407012.1| TSA: Mayetiola destructor Contig757, mRNA sequence	1.78453e-05	EZ407012.1	Alpha	B	157110515	60	6e-15	77.8	Aedes aegypti	HTML	0.498615	38.7922	PASS	XP_001651135.1	genomic	Medium	M	237	CDS	Homology	Complete	51	70	.	.	.		hypothetical protein AaeL	PACG781	Complete CDS	similar to AA sequence	RefSeq:XP_001651135.1	YES	79.5776	13207900	11151400	15264400	46.2997	3182110	2532560	3831650	210	119	3.1973	0.0698328	2.05335
782	22.83	437	gi|295992345|gb|EZ584723.1| TSA: Striacosta albicosta stalb_01_00004860 mRNA sequence	2.50862e-17	EZ584723.1	Alpha	B	112983192	91	4e-36	147	Bombyx mori	HTML	0.624714	91.833	PASS	NP_001036947.1	genomic	High	M	342	CDS	Homology	No Right	93	0	.	.	.		juvenile hormone binding protein an-0147	PACG782	Partial CDS	similar to AA sequence	RefSeq:NP_001036947.1	YES	14.3143	2375820	1847860	2903780	21.2064	1457490	1191390	1723580	113	149	1.86591	0.260967	0.70494
783	53.35	480	gi|295990368|gb|EZ582746.1| TSA: Striacosta albicosta stalb_01_00002883 mRNA sequence	2.43164e-43	EZ582746.1	Alpha	B	307207438	58	1e-20	96.3	Harpegnathos saltator	HTML	0.3625	34.9087	PASS	EFN85153.1	genomic	Medium	M	312	CDS	Homology	No Right	168	0	.	.	.		TIP41-like protein	PACG783	Partial CDS	similar to AA sequence	UniProt:EFN85153.1	YES	59.4461	9866570	8663420	11069700	54.5843	3751500	3274100	4228900	369	295	2.60708	0.120839	1.39508
784	33.27	286	gi|295995652|gb|EZ588030.1| TSA: Striacosta albicosta stalb_01_00008168 mRNA sequence	2.84436e-14	EZ588030.1	Beta	E	307205783	39	3e-05	45.4	Harpegnathos saltator	HTML	0.409091	18.5727	PASS	EFN84013.1	genomic	Medium	S	261	CDS	Homology	Partial	0	0	.	.	.		hypothetical protein EAI	PACG784	Partial CDS	similar to AA sequence	UniProt:EFN84013.1	YES	60.3287	10013100	6416270	13609900	204.339	14043900	11302800	16785000	44	199	0.817352	0.631788	-0.488055
785	47.22	532	gi|225631926|emb|AL844509.2| Plasmodium falciparum 3D7 chromosome 13	0.00403771	AL844509.2	Alpha	A	23503105	25	5.5	28.1	Mus musculus	HTML	0.140977	3.96147	FAIL	Q9WV70.2	genomic	Fail	M	207	CDS	Novel	Complete	286	36	.	.	.		Uncharacterized protein PACG785	PACG785	Complete CDS	ab initio prediction:EMBOSS:5.0	.	YES	91.5083	15188100	12449200	17927000	154.746	10635400	9160570	12110300	275	379	1.74074	0.279976	0.514067
786	48.41	263	gi|161318451|gb|EU028329.1| Glycine max clone BAC gmw1-24M16 genomic sequence	0.0226734	EU028329.1	Beta	D	74625982	27	0.64	31.6	Schizosaccharomyces pombe 972h-	HTML	0.307985	9.73232	FAIL	.	genomic	Fail	.	263	unsure	.	No Feature	0	0	.	.	.		SWI/SNF and RSC complexes subunit arp9	PACG786	Partial mRNA	.	.	NO	95.5155	15853200	13927200	17779200	21.8523	1501870	1120400	1883350	269	62	4.57372	0.0191764	3.39994
787	32.8	320	gi|209729984|emb|CU855887.8| Zebrafish DNA sequence from clone CH73-333A13 in linkage group 14, complete sequence	0.343634	CU855887.8	Beta	D	1705947	26	2.4	29.6	Rattus norvegicus	HTML	0.24375	7.215	FAIL	.	genomic	Fail	.	320	unsure	.	No Feature	0	0	.	.	.		cAMP-specific 3',5'-cyclic phosphodiesterase 4A	PACG787	Partial mRNA	.	.	NO	11.1983	1858630	1352780	2364490	46.2447	3178330	2752660	3604000	54	222	0.466065	0.766066	-0.774029
788	25.22	283	gi|18958755|gb|AC018612.7| Homo sapiens chromosome 8, clone RP11-34K13, complete sequence	0.00202369	AC018612.7	Beta	D	82181010	34	4.1	28.9	Xenopus laevis	HTML	0.360424	10.4163	FAIL	.	genomic	Fail	.	283	unsure	.	No Feature	0	0	.	.	.		Protein dopey-2	PACG788	Partial mRNA	.	.	NO	19.7505	3278080	2488810	4067350	36.0661	2478770	2037110	2920420	69	115	1.5966	0.331262	0.403227
789	26.09	202	gi|156543885|ref|XM_001606927.1| PREDICTED: Nasonia vitripennis similar to protein phosphatase 2c (LOC100123349), mRNA	5.08831e-09	XM_001606927.1	Beta	F	156543886	57	4e-23	107	Nasonia vitripennis	HTML	0.846535	90.5792	PASS	XP_001606977.1	genomic	High	S	201	CDS	Homology	Partial	0	0	.	.	.		PREDICTED: protein phosphatase 1B-like	PACG789	Partial CDS	similar to AA sequence	RefSeq:XP_001606977.1	YES	40.1762	6668240	4763030	8573460	72.1531	4958980	3901720	6016240	51	88	1.6249	0.347074	0.427263
790	23.69	331	gi|295993556|gb|EZ585934.1| TSA: Striacosta albicosta stalb_01_00006071 mRNA sequence	1.09176e-07	EZ585934.1	Beta	E	170050785	31	8e-06	47.4	Culex quinquefasciatus	HTML	0.280967	13.3178	FAIL	XP_001861467.1	genomic	Low	S	201	CDS	Homology	No Left	0	125	.	.	.		pickel	PACG790	Partial CDS	similar to AA sequence	RefSeq:XP_001861467.1	YES	84.7103	14059800	7608730	20510900	285.34	19611000	14708300	24513800	70	138	0.744506	0.701364	-0.480087
791	32.37	833	gi|121952237|gb|AC190214.5| Pan troglodytes BAC clone CH251-404E14 from chromosome 7, complete sequence	0.9606	AC190214.5	Alpha	A	122064621	120	4e-19	94.4	Rattus norvegicus	HTML	0.432173	40.7971	PASS	Q499U6.2	genomic	High	M	831	CDS	Homology	No Right	0	0	.	.	.		Non-structural maintenance of chromosomes element 1 homolog	Non-SMC element 1 homolog	Partial CDS	similar to AA sequence	UniProt:Q499U6.2	YES	3.65409	606489	480027	732950	24.2679	1667900	1532950	1802850	92	608	-0.284837	0.859931	-1.45948
792	24.06	230	gi|147807470|emb|AM476928.2| Vitis vinifera contig VV78X023854.2, whole genome shotgun sequence	0.00555993	AM476928.2	Beta	E	157111761	20	4.1	28.5	Aedes aegypti	HTML	0.26087	7.43478	FAIL	.	genomic	Fail	.	230	unsure	.	No Feature	0	0	.	.	.		beta adrenergic receptor	PACG792	Partial mRNA	.	.	NO	65.1542	10814000	8863840	12764100	9.00505	618903	318691	919116	117	17	5.29162	0.0633344	4.12704
793	80.16	283	gi|196015112|ref|XM_002117378.1| Trichoplax adhaerens hypothetical protein, mRNA	0.0246536	XM_002117378.1	Beta	D	74858464	34	3.1	29.3	Dictyostelium discoideum	HTML	0.360424	10.5604	FAIL	.	genomic	Fail	.	283	unsure	.	No Feature	0	0	.	.	.		CTL-like protein DDB	PACG793	Partial mRNA	.	.	NO	32.9174	5463470	4444530	6482420	133.673	9187180	8336910	10037400	115	457	0.452134	0.779059	-0.749805
794	95.23	522	gi|13936315|gb|AY029600.1| Drosophila melanogaster Turandot A (TotA) mRNA, complete cds	0.0481997	AY029600.1	Alpha	C	51830151	37	6.9	27.7	Aleurochiton aceris	HTML	0.212644	5.89023	FAIL	YP_073332.1	mitochondrion	Fail	S	219	CDS	Novel	No Left	0	260	.	.	.		Uncharacterized protein PACG794	PACG794	Partial CDS	ab initio prediction:EMBOSS:5.0	.	YES	50.1594	8325210	6475160	10175300	250.178	17194300	15483400	18905200	309	994	0.0921411	0.953472	-1.04637
795	20.02	320	gi|170052347|ref|XM_001862145.1| Culex quinquefasciatus conserved hypothetical protein, mRNA	9.21284e-15	XM_001862145.1	Beta	F	189238626	81	7e-33	139	Tribolium castaneum	HTML	0.759375	105.553	PASS	XP_001810169.1	genomic	High	S	318	CDS	Homology	Partial	0	0	.	.	.		PREDICTED: similar to CG12581 CG12581-PA	PACG795	Partial CDS	similar to AA sequence	RefSeq:XP_001810169.1	YES	17.642	2928130	2131190	3725060	26.1363	1796310	1394640	2197970	59	102	1.90953	0.277355	0.704943
796	15.75	204	gi|126091878|gb|CP000499.1| Pichia stipitis CBS 6054 chromosome 5, complete sequence	0.715706	CP000499.1	Beta	E	242011922	25	3.1	28.9	Pediculus humanus corporis	HTML	0.367647	10.625	FAIL	.	genomic	Fail	.	204	unsure	.	No Feature	0	0	.	.	.		Photosystem I assembly protein ycf4	PACG796	Partial mRNA	.	.	NO	12.4905	2073110	1036560	3109670	54.6459	3755730	2857940	4653520	16	67	0.311079	0.873228	-0.857297
797	51.62	1136	gi|183979289|dbj|AB264691.1| Papilio xuthus mRNA for similar to CG10263-PA, partial cds, clone: Psg30	4.03421e-121	AB264691.1	Alpha	B	307203524	147	4e-68	256	Harpegnathos saltator	HTML	0.388204	99.3803	PASS	EFN82557.1	genomic	High	M	888	CDS	Homology	No Right	248	0	.	.	.		E3 ubiquitin-protein ligase Hakai	PACG797	Partial CDS	similar to AA sequence	UniProt:EFN82557.1	YES	20.3225	3373030	3087450	3658610	26.6961	1834780	1699240	1970320	688	845	2.02227	0.266119	0.878438
798	48.47	560	gi|295995446|gb|EZ587824.1| TSA: Striacosta albicosta stalb_01_00007962 mRNA sequence	4.84513e-91	EZ587824.1	Alpha	B	307195506	99	5e-29	125	Harpegnathos saltator	HTML	0.530357	66.2946	PASS	EFN77392.1	genomic	High	M	489	CDS	Homology	Complete	13	55	.	.	.		Uncharacterized protein C6orf106	PACG798	Complete CDS	similar to AA sequence	UniProt:EFN77392.1	YES	34.9649	5803300	5224420	6382190	23.3099	1602060	1406340	1797780	433	268	3.075	0.07575	1.85695
799	34.61	236	gi|295987946|gb|EZ580324.1| TSA: Striacosta albicosta stalb_01_00000461 mRNA sequence	3.38382e-12	EZ580324.1	Beta	F	328698759	64	2e-23	108	Acyrthosiphon pisum	HTML	0.813559	87.8644	PASS	XP_003240725.1	genomic	High	S	234	CDS	Homology	Partial	0	0	.	.	.		conserved hypothetical protein	PACG799	Partial CDS	similar to AA sequence	RefSeq:XP_003240725.1	YES	76.7767	12743000	10682600	14803400	27.0977	1862380	1355510	2369260	156	54	3.97006	0.0429226	2.77449
800	78.87	374	gi|21206052|gb|AC112770.4| Homo sapiens 3 BAC RP11-686L6 (Roswell Park Cancer Institute Human BAC Library) complete sequence	0.408743	AC112770.4	Beta	F	198463538	35	6e-07	53.5	Drosophila pseudoobscura pseudoobscura	HTML	0.280749	15.0201	FAIL	XP_001352859.2	genomic	Low	S	204	CDS	Homology	No Left	0	165	.	.	.		FI07602p	PACG800	Partial CDS	similar to AA sequence	RefSeq:XP_001352859.2	YES	106.802	17726500	13762700	21690300	316.401	21745800	18920700	24570900	224	550	0.887391	0.572975	-0.294829
801	31.64	556	gi|12666260|emb|AL357394.11| Human DNA sequence from clone RP11-469B13 on chromosome 10, complete sequence	0.0515647	AL357394.11	Alpha	A	1705434	35	0.39	32	Phalaenopsis sp.	HTML	0.188849	6.04317	FAIL	P53416.1	genomic	Fail	M	267	CDS	Novel	Complete	232	54	.	.	.		Uncharacterized protein PACG801	PACG801	Complete CDS	ab initio prediction:EMBOSS:5.0	.	YES	40.146	6663230	5441600	7884860	49.5921	3408390	2846150	3970630	183	270	2.11928	0.198554	0.967131
802	23.21	439	gi|114627412|ref|XM_520342.2| PREDICTED: Pan troglodytes sarcosine dehydrogenase, transcript variant 3 (SARDH), mRNA	0.487116	XM_520342.2	Beta	E	170063393	95	9e-30	127	Culex quinquefasciatus	HTML	0.649203	82.4487	PASS	XP_001867085.1	mitochondrion	High	S	435	CDS	Homology	Partial	0	0	.	.	.		sarcosine dehydrogenase	PACG802	Partial CDS	similar to AA sequence	RefSeq:XP_001867085.1	YES	5.20759	864331	614820	1113840	23.7596	1632970	1412270	1853660	48	219	0.397963	0.799548	-0.917842
803	25.35	435	gi|195433083|ref|XM_002064509.1| Drosophila willistoni GK23907 (Dwil\GK23907), mRNA	5.87035e-19	XM_002064509.1	Alpha	B	157119089	95	4e-43	171	Aedes aegypti	HTML	0.655172	112.034	PASS	XP_001659331.1	genomic	High	M	357	CDS	Homology	No Right	77	0	.	.	.		d-amino acid oxidase	PACG803	Partial CDS	similar to AA sequence	RefSeq:XP_001659331.1	YES	11.6967	1941360	1486920	2395790	24.5149	1684880	1412450	1957300	88	197	1.33904	0.405605	0.204422
804	23.01	358	gi|157104716|ref|XM_001648486.1| Aedes aegypti hypothetical protein partial mRNA	0.00915903	XM_001648486.1	Alpha	B	157104717	57	1e-23	106	Aedes aegypti	HTML	0.477654	50.6313	PASS	XP_001648536.1	genomic	High	M	237	CDS	Homology	No Right	119	0	.	.	.		hypothetical protein AaeL	PACG804	Partial CDS	similar to AA sequence	RefSeq:XP_001648536.1	YES	24.1144	4002390	2870340	5134440	47.2642	3248400	2592130	3904680	60	141	1.4882	0.380801	0.301132
805	35.61	543	gi|182628108|gb|EU409769.1| Botia dario early growth response 3 (EGR3) gene, exon 2 and partial cds	0.00412708	EU409769.1	Alpha	B	157107834	82	6e-20	95.5	Aedes aegypti	HTML	0.453039	43.2652	PASS	XP_001649959.1	genomic	High	M	519	CDS	Homology	No Right	22	0	.	.	.		Zinc finger protein ZFMSA12A	PACG805	Partial CDS	similar to AA sequence	RefSeq:XP_001649959.1	YES	4.64668	771233	570421	972045	35.4408	2435790	2206140	2665440	59	452	-0.445611	0.777205	-1.65915
806	27.68	330	gi|46806482|dbj|AP005797.3| Oryza sativa Japonica Group genomic DNA, chromosome 2, BAC clone:B1131G07	0.101907	AP005797.3	Beta	F	340711765	24	1.5	32.3	Bombus terrestris	HTML	0.218182	7.04727	FAIL	.	genomic	Fail	.	330	unsure	.	No Feature	0	0	.	.	.		PREDICTED: protein asteroid-like isoform 1	PACG806	Partial mRNA	.	.	NO	15.0022	2489990	1926110	3053860	30.7737	2115030	1780610	2449440	78	160	1.40803	0.380716	0.235462
807	58.01	552	gi|283945692|gb|CP001854.1| Conexibacter woesei DSM 14684, complete genome	0.0146601	CP001854.1	Alpha	B	307212388	33	0.004	38.5	Harpegnathos saltator	HTML	0.179348	6.90489	FAIL	EFN88178.1	genomic	Fail	M	381	CDS	Novel	No Right	169	0	.	.	.		Uncharacterized protein PACG807	PACG807	Partial CDS	ab initio prediction:EMBOSS:5.0	.	YES	65.6912	10903100	9899430	11906800	3.20081	219987	128246	311728	789	51	6.82421	0.00912801	5.63118
808	39.09	312	gi|119371464|dbj|AP009287.1| Solanum lycopersicum genomic DNA, chromosome 8, clone: C08HBa0251H04, complete sequence	1.17039	AP009287.1	Alpha	A	259016296	43	0.31	32.3	Schizosaccharomyces pombe 972h-	HTML	0.413462	13.3548	FAIL	O42958.2	genomic	Fail	M	276	CDS	Novel	No Right	34	0	.	.	.		Uncharacterized protein PACG808	PACG808	Partial CDS	ab initio prediction:EMBOSS:5.0	.	YES	40.8235	6775690	5600630	7950740	49.111	3375330	2841640	3909010	147	171	2.29837	0.162032	1.00534
809	81.78	886	gi|295987595|gb|EZ579973.1| TSA: Striacosta albicosta stalb_01_00000110 mRNA sequence	1.3267e-100	EZ579973.1	Alpha	B	170037216	162	1e-50	197	Culex quinquefasciatus	HTML	0.548533	108.061	PASS	XP_001846455.1	genomic	High	M	705	CDS	Homology	Complete	118	60	Response to starvation - Cytoplasmic SMN protein-containing granules (U bodies)	survival motor neuron protein	SMN1	Manual	survival motor neuron protein	SMN1	Complete CDS	similar to AA sequence	RefSeq:XP_001846455.1	YES	43.0546	7145980	6660600	7631370	38.3369	2634840	2445180	2824500	993	897	2.55936	0.174794	1.43942
810	50.94	438	gi|29824548|gb|AC129186.3| Mus musculus BAC clone RP23-415I21 from chromosome 16, complete sequence	0.0114275	AC129186.3	Beta	F	312233077	53	0.18	35.4	Helicoverpa armigera	HTML	0.363014	12.8507	FAIL	.	genomic	Fail	.	438	unsure	.	No Feature	0	0	.	.	.		NADH dehydrogenase subunit 6	PACG810	Partial mRNA	.	.	NO	17.7642	2948410	2493460	3403360	44.6219	3066800	2768220	3365370	164	420	1.09838	0.502151	-0.0567969
811	41.62	552	gi|41392836|emb|BX855590.3| Zebrafish DNA sequence from clone CH211-245N8, complete sequence	0.0511688	BX855590.3	Beta	D	341940630	20	3.3	30.4	Mus musculus	HTML	0.108696	3.30435	FAIL	Q9WV32.4	genomic	Fail	S	240	CDS	Novel	No Left	0	296	.	.	.		Uncharacterized protein PACG811	PACG811	Partial CDS	ab initio prediction:EMBOSS:5.0	.	YES	70.9735	11779800	9875140	13684500	76.54	5260480	4441430	6079540	350	252	2.40828	0.144563	1.16305
812	100.25	422	gi|283993132|gb|GU205155.1| Heliothis virescens clone HV-PG-G-101208-04-lib_J03 acyl-CoA dehydrogenase mRNA, complete cds	3.58103e-34	GU205155.1	Alpha	A	28376845	60	4e-24	108	Drosophila melanogaster	HTML	0.42654	46.0664	PASS	Q9VSA3.1	mitochondrion	High	M	282	CDS	Homology	No Right	138	0	.	.	.		Probable medium-chain specific acyl-CoA dehydrogenase	MCAD	Partial CDS	similar to AA sequence	UniProt:Q9VSA3.1	YES	90.763	15064400	13364100	16764700	174.878	12019100	11041800	12996400	391	704	1.5949	0.356315	0.325814
813	189.01	208	gi|15149846|emb|AL157787.11| Human DNA sequence from clone RP11-328K1 on chromosome 10, complete sequence	0.0172278	AL157787.11	Beta	D	341940346	15	2.3	29.6	Mus musculus	HTML	0.216346	6.40385	FAIL	.	genomic	Fail	.	208	unsure	.	No Feature	0	0	.	.	.		Centromere protein J	CENP-J	Partial mRNA	.	.	NO	732.279	121540000	113853000	129227000	22.7007	1560180	999748	2120620	943	29	7.45189	0.00247519	6.28357
814	39.01	618	gi|295989958|gb|EZ582336.1| TSA: Striacosta albicosta stalb_01_00002473 mRNA sequence	2.45134e-19	EZ582336.1	Beta	F	270002223	49	7e-07	54.7	Tribolium castaneum	HTML	0.237864	13.0112	FAIL	EEZ98670.1	genomic	Low	S	294	CDS	Homology	No Left	0	321	Ovarian Processing Bodies	Smg5	Smg5	Manual	Smg5	Smg5	Partial CDS	similar to AA sequence	UniProt:EEZ98670.1	YES	24.8624	4126550	3209540	5043560	69.6762	4788740	4153060	5424420	159	477	0.976369	0.535685	-0.21471
815	30.12	311	gi|242098318|emb|FN401762.1| Equus caballus microsatellite DNA, locus ABGe617	0.00785766	FN401762.1	Beta	F	270017054	20	1.2	32.7	Tribolium castaneum	HTML	0.192926	6.30868	FAIL	.	genomic	Fail	.	311	unsure	.	No Feature	0	0	.	.	.		ATP synthase F0 subunit 6	PACG815	Partial mRNA	.	.	NO	19.6065	3254200	2560400	3947990	35.8711	2465360	2076770	2853960	90	158	1.57282	0.329309	0.400505
816	23.5	309	gi|295992779|gb|EZ585157.1| TSA: Striacosta albicosta stalb_01_00005294 mRNA sequence	1.01379e-26	EZ585157.1	Beta	E	157141359	42	6e-07	51.2	Aedes aegypti	HTML	0.407767	20.8777	PASS	XP_001647711.1	genomic	Medium	S	309	CDS	Homology	Partial	0	0	.	.	.		hypothetical protein AaeL	PACG816	Partial CDS	similar to AA sequence	RefSeq:XP_001647711.1	YES	44.0714	7314750	6112210	8517280	5.36003	368387	194728	542046	169	19	5.52459	0.047492	4.31151
817	103.69	2185	gi|157107642|ref|XM_001649822.1| Aedes aegypti apoptosis inhibitor partial mRNA	0.000117492	XM_001649822.1	Alpha	B	242005063	203	8e-64	243	Pediculus humanus corporis	HTML	0.278719	67.7286	PASS	XP_002423394.1	genomic	High	M	1086	CDS	Homology	Complete	260	836	.	.	.		Apoptosis inhibitor	PACG817	Complete CDS	similar to AA sequence	RefSeq:XP_002423394.1	YES	8.64963	1435620	1271480	1599760	77.4227	5321140	5117800	5524490	967	4935	-0.790583	0.674147	-1.89006
818	54.27	238	gi|237822918|gb|AC236543.1| Oryza minuta clone OM__Ba0191D10, complete sequence	0.0201982	AC236543.1	Beta	E	66571190	57	1e-17	86.7	Drosophila melanogaster	HTML	0.718487	62.2929	PASS	AAY51560.1	genomic	High	S	237	CDS	Homology	Partial	0	0	.	.	.		Transcriptional adapter 2A	PACG818	Partial CDS	similar to AA sequence	UniProt:AAY51560.1	YES	118.613	19686800	17073400	22300100	61.1352	4201730	3424830	4978630	221	114	3.39811	0.0518562	2.22817
819	48.54	819	gi|157110945|ref|XM_001651272.1| Aedes aegypti retinaldehyde binding protein partial mRNA	4.00929e-18	XM_001651272.1	Alpha	B	170029318	121	6e-55	212	Culex quinquefasciatus	HTML	0.443223	93.9634	PASS	XP_001842540.1	genomic	High	M	618	CDS	Homology	Complete	184	14	.	.	.		cellular retinaldehyde-binding protein	PACG819	Complete CDS	similar to AA sequence	RefSeq:XP_001842540.1	YES	14.0479	2331610	2026760	2636450	35.5401	2442620	2241840	2643400	301	746	1.14553	0.498484	-0.0671029
820	53.6	523	gi|68445725|dbj|AP006716.1| Staphylococcus haemolyticus JCSC1435 DNA, complete genome	0.0138378	AP006716.1	Beta	E	307199194	33	7	28.9	Harpegnathos saltator	HTML	0.189293	5.47055	FAIL	.	mitochondrion	Fail	.	523	unsure	.	No Feature	0	0	.	.	.		Pyruvate dehydrogenase E1 component subunit alpha	PACG820	Partial mRNA	.	.	NO	15.4777	2568910	2204700	2933120	41.533	2854500	2607450	3101560	197	531	0.991778	0.551969	-0.152082
821	32.16	309	gi|114677885|ref|XM_512754.2| PREDICTED: Pan troglodytes echinoderm microtubule associated protein like 2, transcript variant 9 (EML2), mRNA	2.38632e-09	XM_512754.2	Beta	E	307199782	84	2e-30	129	Harpegnathos saltator	HTML	0.815534	105.204	PASS	EFN80228.1	genomic	High	S	306	CDS	Homology	Partial	0	0	.	.	.		Echinoderm microtubule-associated protein-like 1	PACG821	Partial CDS	similar to AA sequence	UniProt:EFN80228.1	YES	25.7815	4279090	3466780	5091390	35.0721	2410460	2018140	2802780	114	153	1.96868	0.229635	0.827996
822	26.17	435	gi|156540258|ref|XM_001602302.1| PREDICTED: Nasonia vitripennis similar to CG31005-PA (LOC100118369), mRNA	2.49613e-17	XM_001602302.1	Beta	F	340726208	58	2e-22	105	Bombus terrestris	HTML	0.4	42	PASS	XP_003401453.1	genomic	High	S	432	CDS	Homology	Partial	0	0	.	.	.		PREDICTED: decaprenyl-diphosphate synthase subunit 1-like	PACG822	Partial CDS	similar to AA sequence	RefSeq:XP_003401453.1	YES	20.3265	3373690	2141790	4605590	81.306	5588040	4567810	6608270	66	233	0.526673	0.753777	-0.728015
823	70.15	728	gi|193700061|ref|XM_001945920.1| PREDICTED: Acyrthosiphon pisum similar to conserved hypothetical protein (LOC100163906), mRNA	3.10546e-25	XM_001945920.1	Alpha	B	170068163	118	3e-44	176	Culex quinquefasciatus	HTML	0.486264	85.5824	PASS	XP_001868759.1	genomic	High	M	726	CDS	Homology	No Right	1	0	.	.	.		Putative nuclease HARBI1	PACG823	Partial CDS	similar to AA sequence	RefSeq:XP_001868759.1	YES	18.5916	3085740	2773230	3398240	45.7162	3142010	2939090	3344930	381	946	1.13706	0.525568	-0.0260713
824	56.13	681	gi|195496604|ref|XM_002095728.1| Drosophila yakuba GE22583 (Dyak\GE22583), mRNA	0.000123188	XM_002095728.1	Beta	E	45553153	34	5e-11	66.6	Drosophila melanogaster	HTML	0.14978	9.97533	FAIL	NP_996096.1	genomic	Low	M	363	CDS	Homology	No Right	318	0	.	.	.		Uncharacterized protein C18orf1	PACG824	Partial CDS	similar to AA sequence	RefSeq:NP_996096.1	YES	396.098	65742400	53886800	77598000	115.931	7967770	5311850	10623700	727	264	4.31382	0.0467172	3.04458
825	18.42	271	gi|193001753|gb|CP001047.1| Mycoplasma arthritidis 158L3-1, complete genome	0.997779	CP001047.1	Beta	E	24653864	37	0.49	31.6	Drosophila melanogaster	HTML	0.409594	12.9432	FAIL	NP_611038.1	genomic	Fail	M	249	CDS	Novel	No Right	22	0	.	.	.		Uncharacterized protein PACG825	PACG825	Partial CDS	ab initio prediction:EMBOSS:5.0	.	YES	21.5583	3578150	2585750	4570550	30.6792	2108540	1618310	2598760	52	79	1.92875	0.279641	0.762969
826	33.52	571	gi|170065642|ref|XM_001867990.1| Culex quinquefasciatus cytochrome c oxidase assembly protein COX15, mRNA	8.39143e-44	XM_001867990.1	Alpha	B	157132436	126	2e-55	213	Aedes aegypti	HTML	0.661996	141.005	PASS	XP_001662562.1	genomic	High	M	516	CDS	Homology	No Right	55	0	.	.	.		cytochrome c oxidase assembly protein cox15	PACG826	Partial CDS	similar to AA sequence	RefSeq:XP_001662562.1	YES	27.9076	4631960	4137490	5126430	9.1435	628419	511218	745620	382	122	4.13685	0.021712	2.88182
827	43.61	321	gi|110350813|gb|AC187311.3| Canis Familiaris chromosome 9, clone XX-82C19, complete sequence	1.20361	AC187311.3	Beta	D	147742926	16	9.1	27.7	Rattus norvegicus	HTML	0.149533	4.14206	FAIL	.	genomic	Fail	.	321	unsure	.	No Feature	0	0	.	.	.		Sister chromatid cohesion protein PDS5 homolog B	PACG827	Partial mRNA	.	.	NO	24.2818	4030170	3288160	4772180	52.0618	3578130	3128220	4028040	112	250	1.36157	0.395026	0.171635
828	17.06	226	gi|160420330|ref|NM_001091892.1| Xenopus laevis carbonyl reductase 3 (cbr3), mRNA	3.6698e-05	NM_001091892.1	Beta	D	160011695	23	0.48	32	Lodderomyces elongisporus NRRL YB-4239	HTML	0.30531	9.76991	FAIL	.	genomic	Fail	.	226	unsure	.	No Feature	0	0	.	.	.		Nuclear fusion protein KAR5	PACG828	Partial mRNA	.	.	NO	58.7489	9750850	7846940	11654800	2.8112	193209	20749.9	365669	92	3	6.81031	0.201254	5.65729
829	53.45	365	gi|16973288|emb|AL645734.1| Human DNA sequence from clone RP11-399D6 on chromosome 9 Contains the 5' end of a novel gene, complete sequence	0.000220068	AL645734.1	Beta	E	170060704	21	2.4	29.3	Culex quinquefasciatus	HTML	0.172603	5.05726	FAIL	XP_001865919.1	genomic	Fail	S	261	CDS	Novel	Partial	0	0	.	.	.		Uncharacterized protein PACG829	PACG829	Partial CDS	ab initio prediction:EMBOSS:5.0	.	YES	49.3758	8195150	6794830	9595470	90.4622	6217330	5432470	7002200	204	297	1.64465	0.307662	0.398475
830	39.57	296	gi|13162257|gb|AC024908.22| Homo sapiens 10 BAC RP11-446F3 (Roswell Park Cancer Institute Human BAC Library) complete sequence	1.10303	AC024908.22	Beta	F	198456290	23	3.4	31.2	Drosophila pseudoobscura pseudoobscura	HTML	0.233108	7.27297	FAIL	XP_002138212.1	genomic	Fail	S	225	CDS	Novel	No Left	0	66	.	.	.		Uncharacterized protein PACG830	PACG830	Partial CDS	ab initio prediction:EMBOSS:5.0	.	YES	46.5681	7729140	6022060	9436220	90.8645	6244980	5257560	7232400	101	203	1.53235	0.340883	0.307611
831	30.82	389	gi|167729007|emb|CU466930.1| Candidatus Cloacamonas acidaminovorans provisional genome sequence from WWE1 candidate division, obtained from Evry mesophilic anaerobic digester (France)	0.426829	CU466930.1	Beta	F	171362739	27	2	32	Haemaphysalis longicornis	HTML	0.208226	6.66324	FAIL	.	genomic	Fail	.	389	unsure	.	No Feature	0	0	.	.	.		vitellogenin receptor	PACG831	Partial mRNA	.	.	NO	13.5948	2256410	1809570	2703240	28.7891	1978630	1709370	2247890	100	216	1.36071	0.393447	0.189527
832	36.66	486	gi|195999081|ref|XM_002109373.1| Trichoplax adhaerens hypothetical protein, mRNA	5.43306e-20	XM_002109373.1	Alpha	B	242007519	101	2e-42	169	Pediculus humanus corporis	HTML	0.623457	105.364	PASS	XP_002424587.1	genomic	High	M	384	CDS	Homology	No Right	102	0	.	.	.		aspartyl-tRNA synthetase	PACG832	Partial CDS	similar to AA sequence	RefSeq:XP_002424587.1	YES	11.6366	1931390	1512410	2350370	39.5646	2719210	2399310	3039120	108	360	0.648375	0.68074	-0.493548
833	50.6	404	gi|118403069|emb|CU179636.4| M.truncatula DNA sequence from clone MTH2-26G17 on chromosome 3, complete sequence	0.000858889	CU179636.4	Beta	D	82074366	26	7.6	28.1	Gekko japonicus	HTML	0.193069	5.42525	FAIL	.	genomic	Fail	.	404	unsure	.	No Feature	0	0	.	.	.		Endoplasmic reticulum-Golgi intermediate compartment protein 2	PACG833	Partial mRNA	.	.	NO	6.2967	1045100	752411	1337780	62.5966	4302170	3920040	4684310	47	488	-0.862731	0.58531	-2.04142
[truncated: 24,433 more rows]
[truncated: 5 more columns]
