# Supplementary material for: Unscrambling butterfly oogenesis
Source: BMC Genomics. 2013 Apr 26;14:283. doi: 10.1186/1471-2164-14-283 (PMC3654919; doi:10.1186/1471-2164-14-283)
Supplement: Additional file 15 — Combined annotated ovarian and oocyte transcriptome of Pararge aegeria. Provides the fasta format sequences of the contigs, which in Additional file 2 had a YES in the SubmitFlag column (i.e. to be submitted to NCBI TSA). Suggested annotated names are given on the basis of the BLAST results listed in Additional file 2, and as described in the main text. The start and end of the open reading frames can be found in the final two columns of Additional file 2. [file 1471-2164-14-283-S15.txt]

>PaContig1 [organism=Pararge aegeria] [location=genomic] [moltype=transcribed RNA] [tech=tsa] [tissue-type=ovary] [gcode=1] Pararge aegeria transcription elongation factor S-II (PACG1)
TTCTAGTCTATGCTCGGGTTGTATGGTGGTCGATTTATCAATATTTTCCGTAAATTGTTTGATAAATTAA
GGCGGGAAGTTGTTTTTTGTATTTTATAACGAAAATGAGTGTCGAAGAGGATGTTATGAAAATACAAAAG
AAATTAACCAAGATGACATCGGACGATGGCACGGGCCAAGAAGAAGCCTTGGAACTATTGAAGACTCTCC
AGACTATGGCCATCAATTTAGATGTTCTTACTAAGACCAGAATAGGCATGACAGTCAATGCTTTACGCAA
ATCAAGTAAGGATGAAGAAGTCATATCCTTGTGTAAAACTTTGATCAAGAATTGGAAAAAGTTCTTATCA
ACCCCTGGTACACCTGCCAAGGATTCAGGCAGCTCATCAAAACCAAAGAAGGATTCCAGCAGAGATAAAG
ATCGAAAAGATGAGAAGGAGAAGGATAAAAAATTGCAAGCCTCATTCCCACCTCAATCAAACACCACCGA
TGCTGTGAGGCTTAAATGCAGAGAACTTCTCACACAGGCACTAAAAACCGACAATGATTTTCTTAGCGCT
TGTGCCACTCCCGAAGAATTGGCTGAGGAATTGGAGGAGTGTATCTATATGGAGTTCAAAAACACTGATA
TGAGATACAAAAACAGAGTCCGATCCAGAGTAGCAAACCTCAAAGACCCTAAGAATCCAACATTGAGAAC
CAATTTCTTGAATGGAGTTATCTCTGCTATTCGTCTTGCAAAAATGACCCCAGAAGAGATGGCCAGCGAT
GAGATGAAGAAATTACGAGAGAAGTTCATCAAAGAAGCTATCGATGATGCTCAGTTGGCCACTGTACAGG
GAACTAAAACTGAAATGCTCAAATGTGGCAAGTGTAAGAAGAAAAATTGCACATACAACCAACTTCAGAC
CAGAAGTTCTGATGAACCTATGACCACGTTTGTTCTTTGCAACGAATGTGGTAACCGCTGGAAGTTTTGT
TAAGACTGCTTTTGAATATTTTAGACTTATAGTGTATCTTTTATGGTATGATACACTGGTGTATCAAATA
AAATATTCTTCACTTTTACTATGAATTAGTTCCCATTTCATTTGCATTGACCTTACTGCTGATTGACAGT
GATATCATGTTAGTAACTAAGATTTCC
>PaContig2 [organism=Pararge aegeria] [location=genomic] [moltype=transcribed RNA] [tech=tsa] [tissue-type=ovary] [gcode=1] Pararge aegeria Uncharacterized protein PACG2 (PACG2)
GTCGCCGCCGCGCGGGCCCGCCCGGCGTCGACTAAATTCCGGCGTTAGGTATTATTTTGTGAAAATTTTA
GTAGTTAAGTGCATACGCGCCCCGGCGGTCCGCCGTCAAAGTCACATCGTCCCCTCAAAATACGATAAAA
ACACAAAAAAATAACGGGGGCGGTGGGTTGTGACGGCGCGCCGACGGGGGCGCGGAGCCCGGCGCCTGCC
TCGTCGCCTCACCTCGCCTCGCGGATTGGCGCTTCTGTGATGTTTTTATTGGGTTCGACCGCGTTCCGCT
GCCTAGCGGAGCCCGGGAGGCCCGCGCCCCGCGAGGCGAGGCCCGAGCGCACGAGCGTTGCATTTTGTTT
TATAAATGAGGCGTTACATTATATTTTCCGCGTGTCGGCGACGAGACTCGCGCCGGGCCGGGCGCAGCCC
CCTAGTCGTATCGTTTATTTAAATCGAGACCAATGTATTTTTATTTGTACAAACGCCGAGCTGCGCTCCA
GCGAGTGGCCGGGCCCCAGCCTGCGCCCTTCACCTCGCTGTCAGAGAGCTTTAAACAAATAATTAAGTGA
GCGCCGGCTCGACGTTCCTAATTCTAGTAGTAGATTTTAAAACTAAACGATACATGCGGCTCATGAAGCC
GAACTGTTGATATAAATTGGAAGATGATATATGTTTGTATAGAGAGTATATTTGATCTCACGCTGCGGGC
GCTGCGGCTGCCGTGGAGCTTCTGTGATGTACAAAATGAAACGAGAATATTTGGAATTTTACAAGTTTTT
TATAATATTAGTTTGTAAAGTATACTTTTAAGTGAAGATGGAGATGCGCCGGCGCCGTCCGGTGCCTCTG
TTCGCTCGCAGCCTCCCCCTCCCCAAATCCCATCCCTCTTCCCTCTTCCCCCTTGTCCTGGGCTCTCCAG
AGCTCGCACAACTCACTGTCTCAGCACAGAAGCCAATAGCGGTGGTATTTCTATTTTGTAAAGTTAACTG
CCAACCACTGAAAAGTCAATTAATTGTTAAGGTGACCTGTCACTGTTTTTTGACTCTTTGTTGAACAAAC
AAAATGCCAAAAAACA
>PaContig3 [organism=Pararge aegeria] [location=genomic] [moltype=transcribed RNA] [tech=tsa] [tissue-type=ovary] [gcode=1] Pararge aegeria THAP domain-containing protein 2 (PACG3)
ATGAAATTATTTTTGGTTATGGGTCTGTGGTATAGCAAGCAGTGGTTGTATTATTTAGGTTCAAAAACCT
TAAAAAAATATAGTAGGTACCTAAAATAAAACATTTTGAGCATTCATACTTTCTTTATAAACAGTTAAAA
ACTATATTTTAATAATTACAATAAATTGAACACGATGTCACACACGCACTGTGCTATACAAGGATGTAAA
ATAAGTATTTTTAATAAACCGATCGGCGTTTATCTTCATTCATGCCCTGTGACCCATGAAATGAGAAATA
AATGGCTTCATGCATTGAGACACAAATGTGCTGTACTTGACTGGACCAAAAGTCGAATTTGTTCTAAGCA
CTTTGAAAATAAATATTTTGATGCTCAAAGAAAGCTGAAGGAAAATGCTATACCTACAATGTTCCCGAAT
GCTACTAAATCTCAAAAATATGACTACCCCTGTAAAGATAAAGTTGACATAGGGTTAAATAAACTAACTC
AGGCAGAACTTGTAAATGATATCAAGAACAACTTACTGAGACTTAAAGAACCAAGCAACTTTGACAAGAT
GGTCTCAGATGACTTAAAATGTAGAAGTGATGCTCCAGTAGAGGTTCAGCAATGGCTTTTAATAAAGAAA
CAAAATCACTTAAACACAAGACTAGTTGAGCTTTTGGGCCAGAACAAAAGACATGTTGAAATCTTACAAA
AGAATATGGAGGATTCACGAACTTCCAAGAAAACCTTGAGCCAAAACATAGATACATACAAATACATTGT
AAAATGTCTACAAGAAAAACTGGTAAATCTTGAGGAACAAATTGAAATTTTAACTGCAGTAGAATCGCG
>PaContig4 [organism=Pararge aegeria] [location=genomic] [moltype=transcribed RNA] [tech=tsa] [tissue-type=ovary] [gcode=1] Pararge aegeria splicing factor 3 subunit 1 (PACG4)
TAGGTGTAAAAACAAACAAAGTGATATAGTTTTGTGTCGTGGTAGGTGTAAAAAAAGGCTATAATGCCTT
CCATCGATGTGATGCTCCCTCCGGGGCACACGCTCGAAGACGCGCCGGAGGAGCCCCAGGCACCCCCTCC
GCCAGTCATAGGCATCATATACCCACCACCAGAAGTCAGGAATATTGTTGACAAGACAGCAAGTTTTGTG
GCTCGTAATGGGCCAGAGTTTGAAGCTCGCATCCGGCAGAATGAGCTTGGAAACCCTAAGTTCAACTTTC
TCAACTCTGGAGATCCATACCATGCATACTATCAGCACAAAGTTAAAGAAATCAGGGAAGGAAAAGGTAC
GGAACTAGCAATTATCACCCCGGTGGGCCCGCCGGTTCAGCGGCCTGGCCTGGCGCCGGCCACCGCGGCC
CGTCAACAGGAACTGCTCAAAGCCGCCGCGCCGGTC
>PaContig5 [organism=Pararge aegeria] [location=genomic] [moltype=transcribed RNA] [tech=tsa] [tissue-type=ovary] [gcode=1] Pararge aegeria lark (lark)
TGGGACGCCATTTTGTACTTGATTAAAAAGTGATTGGAGCGTAGAAGGTTATTTGTGATCAAAAGCGTGT
AATTTTTAATTTTGTGTGAAGTAAATAGTGTTCCTTTGGTAGCATAATAGAAACTAAAATGCCGGGCGCC
GGTACTTTCAAAATCTTCGTCGGGAACCTATCCGATAAAACTACAGATGCCGATCTGAGGCCGCTCTTCG
AAAAGTACGGTACGGTCGTAGAATGCGATATCATCAGAAATTACGGTTTCGTGCACATGGAAAACGAGCA
AGTCGGGCGCGAGGCCGTTCAAAACCTCAACGGCGAGATCGTGAACGGACAGGCGATCAAAATAGAGGCG
GCCAAGAGCCGCAAGGCGCCGTCGACGCCGACCACTAAAGTATTCGTCGGGAACCTAACGGATAAGACGC
GCGCGCCCGAGGTCCGCGAGCTGTTCCAGAAGTTCGGCACGGTCGTGGAGTGCGATATCGTTCGCAACTA
TGGCTTCGTGCACCTAGACGCGTCGTCCGACGTCAACGAGGCCATCAAAGAGCTCAATGGGCTCATGGTG
GACGGACAGCCCATGAAGGTGCAGCTGTCCACGAGCCGCGTGCGCCAGCGCCCCGGCATGGGCGACCCCG
AGCAGTGCTACCGCTGCGGCCGCGGAGGCCACTGGTCCAAGGAGTGCCCCAAGGCGCTGGGCCCTGAGCG
CAACGGCTTCCGCGAGCGCTTTGGCCGCGACCCCTACCCCCCGCCGCCGCCGCCGCCCTTCCTGCGCGAT
CGCATGATGGGAGGATTCGGGGACCCTTACGATGGCTACTATGACAGAGCTCGGTTTGACTCACCAAGGG
ATTTGTTTGAGCGGCGCTACCCCGTGGGAGCTTCCAGGGGACTAGAGATGGGCGCTTCGCGCTCTCGGGG
AGACTTTGCCTCGCCGCCTCTTCGCCGCGAGCCGATGCCACCGATGCCGAACCTGCCCCCTATGAGAAGC
AGCATGGGCTCAATGAGG
>PaContig8 [organism=Pararge aegeria] [location=genomic] [moltype=transcribed RNA] [tech=tsa] [tissue-type=ovary] [gcode=1] Pararge aegeria Barrier-to-autointegration factor (PACG8)
TTTCACTCACAGTCGCTTGTTTGATGTTTCTGATTTCCGTACTGAGTGTTGCTGAGGCTTGTTTACCGTG
CAACAGTTGTATTGTATTAATTTCCTATTTTTTAACTAAAACAAAATGTCGAGTACATCACAGAAACATC
GTAACTTTGTCGCTGAACCGATGGGAGAAAAGCCTGTAACAGATTTAGCCGGAGTTGGAGAGGTCCTTGG
AAAGCGATTGGAAACTGCAGGTTTCGACAAGGCTTCTGTTGTTCTAGGACAGTTCTTAGTCTTAAAAAAA
GATAAAGAGCTATTTCAAGAGTGGATGAAAGAGACATGTAGCGCAAATTCTAAACAATCTGCAGACTGTT
ACCAGTGTTTAAAAGACTGGTGTGATGAGTTTTTGTAATTAGTTACAGATTTTCAAAAAATGTTTTTTCA
CAATTTTATACAAATAATTATTTTGTTCTTAAGGATAATACATGTAAATAATATATTGTGCATTTTCTAT
AGTAATGTGTGTAATGTGTTTAATATTCACAGAAATATTGTTCTCATACTTTTAACTGACTTGTGAAATA
TAAAATAATTCCAAAAATAAAAAAAAC
>PaContig9 [organism=Pararge aegeria] [location=genomic] [moltype=transcribed RNA] [tech=tsa] [tissue-type=ovary] [gcode=1] Pararge aegeria Probable aminoacyl tRNA synthase complex-interacting multifunctional protein 2 (PACG9)
AGAAGATGCCTAATAGTCAACTAAGTGAATTGGAAGATAGACAAGATAAATTGCTTGCAAAATTAGATAT
TCTTTATGAAAGAATAAAAAACATCAGCCATCTTTGCAAAATTAATACAAACGAGGAATCAAAGAAGAAA
GCTGTTAATAATATAATCCCAGAAGAAGTTGTTATAGTGCTTAGTTCTAATGCACTTCCATGGTTTCTAA
ACAAGTTTTTGAAAGAAGTTAAACCGCTTAATGTTACATGGCATCTTCATTCATCTGTGCCTACTGAGAA
AATACCAAAAATTGAAGCTTTTTTTAGAAAGTATCAAGATTTGTATAGACTGCAAATGGGTGCTAAGATT
AATCTAAGACTGATTTTCAAATGTGAATCCACTAAACCAGAATTAAAGTTCTCATCTTTGGCCTTTCCAA
TACTTGGTGCAGTGAATATCATAAGATACATGTGTCTTATATTTGATAACGTAGCTCCATATGACTATTG
TAATCATGAAGTAGATGCAATGTTAGACTTGTCTTATCAGCTTGAAACAGCATCAGAAAAGAGTAAAGCA
CTACTAATTTCAAAATTGTTTTTGGAGTGTAAGGAATGGATTCATAGAGATATGTTCTCCATCATTGATT
TAGCAGTCTTCAATGTTATAAACCAATCACAAAATGGTATTAAATATGTTCCAAAAAAATGGTTCAACAA
TTGTGAGAAATTGATATTGTAAATTTAAATCAATAAACAGTTTAACTGCGTTGAAAAAAAAAAAAA
>PaContig10 [organism=Pararge aegeria] [location=genomic] [moltype=transcribed RNA] [tech=tsa] [tissue-type=ovary] [gcode=1] Pararge aegeria meiotic recombination 11 (PACG10)
GTTTTTTTATTGTAAATGTTTGCCTATTAATTTTATTACAGTAGTTTGCGTTTAAAAAGGCATTATGGTG
CAAAACGACAAAGAATCCTGGTCATCAGATGACACGATTAGAGTTTTGATAGCTTCAGACATTCATTTGG
GCCACCTCGAAAATGACGATGTGCGTGGAGAAGATAGCTTCATTGCCTTCGAAGAAGTTCTTTCTCTAGC
AGTTCAGTACGACGTCGACTTGGTTCTGCTGGGAGGGGACCTCTTTGACCATGCGAAGCCATCCCCGAGT
TGTATGTTTAAGTGCACTCAAATCATTCGAAAATACTGCTTCGGTGATAAACCCATCAACATAGAGGTAC
TATCTGATCAGTTTGAAAACTTCTCACGCAGTGTGAATTACGAAGATCCGAATCTGAATGTGTCGTATCC
CATACTTTCGATCCACGGCAACCACGACGACCCAGTCGGCCAGGACAGCGTAAGCTCCCTCGACATATTG
TCCATAACCGGTCTCGTTAATTATTTCGGAAGGTGGACCGACTACACTCACGTGCGCATTTCGCCTGTGC
TCATACAGAAAGGCGATACTAAACTGTCGCTTTATGGGTTGAGCCACATCAAGGATCAAAGACTTGCAAG
GCTTTTTGTAGAGAAGAAAGTAGAAATGGATCTTGTTGAAGATGGTAACGATTGGTTTAATATTTTAGTG
CTCCACCAAAACAGAGCTGACAGAGGCCCCAATAATTTTATACCTGAAAATGTGCTGCCCTCATTCCTAG
ACCTCGTCATATGGGGCCACGAGCATGACAGTCAAGTATTTGCCACCAAGGATGTTAAGAGAGAAAATGA
AAGCTTCCTCGTAGTTCAGCCTGGAAGCACTGTGGCAACATCCCTGGCGGCCGGTGAAGCACTGCCCAAG
CATTGTGCCCTGCTGCAACTGCACAGGAAGGAGTACATTGTGACGCCCCTGCCATTGAAAACCGTAAGAC
CCTTCATATTTAAGACTGTAGTGCTTTCAGAAGAAAACCTCGGTGAGGAAGATGTCAATGAAAAAGAGAA
AGTACAAAACTTTCTAAAGGAAAAAGTCACCGAAGCCATCAAGGAGGCTGAATCTCTACACAGCGGGGAT
CCAAAACAGCCATCCCTGCCTCTCATTAGGCTCAGTGTTTTTTATGAACACGAAGGCCAAGATTTTAATC
GGGTCAGGTTCTGTCAGAACTTCAACGGTCTTGTCGCCAATCCTAAAGATATTCTCATCATGAAAAGAGA
AAAGAAGCTAAGAGAGCGCAAGGAACGGATCGATGACTCCGAGGAAGTAGACATCGGGGGCGCTGCAGCC
GAGGCGACGGACGTGGAGTCCTTGTTGCGAGCCTACTACGAAGCGCAGCCGCCCGAGCGGCGCCTCGCCG
TGCTGTCCGTGCGCTCGGTCACGGAAGCCGTCCGCGACTTCACGCTCAAGCGCGACGACGACGTCTTCCG
CAGAGTCCTCGACGCTCACAAACAGCACTGCGTCGACTTTCTTTTGAAATCCAACGCAGAGACGGCGGCC
GAGGTGGATGAGAAATTAAAATCATGTAAGGAAGCACTCGACGCTGCCGACGAGGAGAGCCTGAAGACCT
TGATCTCGGCGGCGGCCACGGC
>PaContig11 [organism=Pararge aegeria] [location=genomic] [moltype=transcribed RNA] [tech=tsa] [tissue-type=ovary] [gcode=1] Pararge aegeria Chromatin accessibility complex protein 1 (PACG11)
GTTCATTCGAAAACCGCTGCCATCTAGCCATAGACCGGCGCGCCAATTAAATTACAAACATTTTAAAATT
AAAATGTCGACTCCAAAACCAGAAAAAGAGTTACATTTACCATTATCTAGAGTGAAAACTATAATGAAAA
GTTCTCCAGATGTGGATGCTGTTGGTCCAGAGCCATTATACTTGGTTACCAAAGTTACAGAAATATTTGT
AACAGATCTAGCTAAAAGAGCCTTCAAGAACACAAAAAGTAATTTATTAGAATACAAACATATAGCCGAA
ATAGTACAAGAGGATGACACTTTAGATTTTCTCAGAGAGATCATGCCAAGGAAAATAACAGTCAGACAGT
TTAAAGAATTGATGGCAAAAAAAGCGGCAAAGGGAAATGAGTCTGATGAGTCCAGCGAGGAATCTAGCGA
AGAAGACAGCAGTGATGAGAGTTCCAGTAGCACAACCAATCCAGACTCTCAAAACAGCTAGGATACATTT
TAATTATTTAATTTTATATGTTATGAAAAAGTTATGAGGATGCAAAACATATAATTAATTTGGATATGTA
AAATGAGACTGAGGAGATTTATGTAGCTGGCATAAATCTGACTCATTTTAACACATTTGGCTGAGTAAAG
TCAAAATATACTCCATATGTCTCAGTTTTCTGCTTGCCTGCGGAATTAAGGAA
>PaContig12 [organism=Pararge aegeria] [location=mitochondrion] [moltype=transcribed RNA] [tech=tsa] [tissue-type=ovary] [gcode=5] Pararge aegeria ribosomal protein L22 (PACG12)
GTCTACTGACATCAAATGTCAAACAGTCATATTATGTCTAATTTTTTGTGAGCTCACAATATTTGGATAC
GAAAACGAGAATTGCAATTAATTGAATGTATTACATTTCATTAACATAGTTCATTTAATATTTTAAAGAG
ATGAATCGTTTAATGGGTAGGCTGTTTGCCACAAGATATCAATGTAACGTACAAAATAACCTACATACTT
CAGGAAAGGATTTCGCCTGGACCAAGAATACATTGCCCCAAAGTTTTTTACACTGTAATAAAAAAATATA
TCCTCCCCAAGAAATAGGGGAAGAACCCAGACCTGCTTTTGTATGCCATCAGAAAACTAACATTAAATAC
AGTCATGAAAAACTTTGGTATATAGCATGCTTTGTGAGAGGATTGACAGTAGATGAAGCTATAAAACAAC
TCAGTTTTGTTAATAAGAAGGGGGCCAGTTTTGTTAAAGAGACCATCCTGGAAGCACAAGATCTAGCAGT
TAAAGAACATAATGTTGAATTCAAGAGCAATCTTTGGATAGCGGAGTCATTCTCGGGTAAGGGGATGCAT
ATAAAAGGGATAAGAAGACATGCCAGAGGAAGATTAGGCGAAGTTCGATATCAGTACAGCCACTACTTTG
TGCGCTTAGAAGAAGGAAAACCACCTGAAGATTATTTTAAACGAAATCCATTAAATGCCCAACAGCAATT
GGACAAGTGGCTGGATCAAATGAGGAAGAGGAAAATTATTAATTCATTTTAATTATAGTGACAATGATAG
ACATTAATAAACAGTAAGGTAGTATTTCAAAAAAA
>PaContig14 [organism=Pararge aegeria] [location=genomic] [moltype=transcribed RNA] [tech=tsa] [tissue-type=ovary] [gcode=1] Pararge aegeria nuclear excision repair protein rad23 (PACG14)
AAAAAAAGTCGTAAGAGGTTATGTTTATAAAGTGGACAATTTTGTCGAGTCAGATCAGTTATTTGAGGAA
ATATTAAATTTTGTTTATTACTGATAAATAGCAAGATGCTCGTGACATTAAAAACTTTACAACAACAAAC
TTTTCAAATAGACATAGATCCGGAGGAGACTGTGAAAGCGTTGAAGCTCAAAATTGAAGTTGAAAAAGGT
AAAGACTATGCGGCAGATCATCAGAAACTTATATATGCGGGTAAAATTCTTCTTGATGACAATAAATTGT
GCACCTATAATATAGATGAAAAAAAATTCGTCGTTATTATGGTTACGAAACCTAAATCAACTGATAGTCA
ACAAGCGTCATCGACCTCTGCGCCCGAAGCTGGAGAAAGTGCGTCAACCGAAAGTGGTGATGCTAAAAAC
AAAGCACTGGAAGAAAATCCGAAGCCAGCTCCTGCTACTGAACCTGAGCGCCCTATCGAACCATCTGTCA
CTTCTACTGATCTTGACTTCGAGTCAACGGTCCAAAGCATTATGGATATGGGCTACAACAGACTGCAAGT
AGAACAGGCCCTGCGTGCGTCGTTTAGTAACCGTGAAAGAGCAGTTGAATATCTCATAACAGGTATACCT
GAAGAATTGCTCCAAGAACAGGAAGTTGAAGAAAGTTCCGATTCTGATGATCCATTAGGTTTCCTACGTG
ACCAACCACAATTCCAACAAATGCGTGCAGTGATTCAGCAAAACCCTAATTTATTGAACACTGTTTTACA
ACAAATTGGACAAACAAACCCAGCCTTATTGCAAGCTATAAGCCAGCACCAACAAGCTTTTGTTAGAATG
CTTAATGAGCCTATCAGTGCCTCACCAGCAACCAATATGGGGGCTACTGCAGCAACAGCTATAGCACCGA
CTGAAGGAGTTGCGGCAGACAGTCCAGTTACACAATCACCACAAAATGTCATACAAGTGTCTTCTCAAGA
TAAAGAAGCTATAGAACGATTAAAAGCTCTAGGATTTCCAGAGCACATGGTAATTCAAGCTTATTTTGCC
TGTGAAAAGAATGAAAACCTTGCAGCTAACTTCCTGCTGTCTCAAAACTTTGATGATTAAAATAGTGCAA
CTACAAATTGAAATCCAGTCAGGATATTAACTAAGAATTCTTAATAAAACAGTTGAAGTCAAGTTGAATA
AACTGTTAGGTTTACTTTTCAATCCTTAAAGAATGAAAACAAACACTGCAGTATATGATCTTATGCTTGA
AAATAAACAGCCCATTAACCTGCA
>PaContig15 [organism=Pararge aegeria] [location=genomic] [moltype=transcribed RNA] [tech=tsa] [tissue-type=ovary] [gcode=1] Pararge aegeria eukaryotic translation initiation factor 4G (eIF4G)
CGCTGGGTGCCGCCCTGCGCGCTGCGCGGCGACGCCGACGCCGACGCGCAGCACGACGCCATCCACCGCA
AGGTGCGCGGCATCCTCAACAAGCTCACGCCCGAGAAGTTCCACAAGCTGAGCGACGCGCTGCTGGCGCT
GCAGCTCGACTCGGACAAGGTGCTGAAGGGCGTCATCCTGCTCATCTTCGAGAAGGCGCTGGACGAGCCC
AAGTACTCGTCCATGTACGCGCAGCTGTGCAAGCGCCTCAGCGAGGAGGCGCCCAACTTCGAGCCGCCCG
GCCAGCCCTGCACCTTCAAGCTGCTGCTGCTCAACAAGTGCCGCGCCGAGTTCGAGAACCGCGCGCAGGC
CTTCGCGGCGTTCGAGGACAAGGCGCTGTCGCCGGAGGAGGAGGAGAAGCGGCACCTGGCCAAGTGCAAG
ATGCTGGGCAACATCAAGTTCATCGGCGAGCTGGGCAAGCTGGAGATCCTGGCCGAGTCCATCCTGCACC
GCTGCATCCAGAACCTGCTGGCGCGCCGCGCCGCCGCCGAGCACCAGGAGGACCTGGAGTGCCTGGCGCA
GCTCGTGCGCACCGTGGGCCGCGTGCTGGACTCGGAGCGCGGCCGCGGCCTCATGGACCAGTACTTCCGC
CGCATCGACACGCTGGCCGGCGCGCGCGAGCTGGCGCCGCGCCTGCGCTTCATGCTGCGCGACGTGGTGG
AGCTGCGGCGCGCCGGCTGGGTGCCGCGCGCCGCCGCCGCCGCCTCCGCCG
>PaContig17 [organism=Pararge aegeria] [location=genomic] [moltype=transcribed RNA] [tech=tsa] [tissue-type=ovary] [gcode=1] Pararge aegeria SAC3 domain-containing protein 1 (PACG17)
ATTCTATATTTATTATGGTTATAGGTTATGTGATCATCCTATAAGCGAATTTGATCCAGTACTTAACAAA
AAATATTTGCTAGAGTGTATGAAATGGTTTCTTAACTGCTGTGATGTCTTACAAAACACTGACAAAGTAG
AAGATGATGTGGACACAATCCTCACACATTTTAACTCATTAGACATAAGCAAAACTAGACCAGAGCTATC
CTGTGATAGGATTCTGGTGGAGAGCCTCTACATACTGTGTAATTTAGACAGTATACATCCTTTGTATAGG
TATTTGTGTTTACCTAATTATTTAAAAAGGGTATCTGCATTAAAACTAGCATATAATATAGCGATTGCAA
ATATGAAATGCAATTTTATAAAAATATTTAAACTGTCAAGGAAGTTGTGCCCTCTAACCTTCTCTGCTCT
ATGTTTACATCACCCAATGATACAGAGGAGAGCTTTACAAGCAATGAGTTTCGCATACAACAGCCAGCAC
TTGACTGTTCCTGTGGAAGTGCTCAAACAGTGGTTAGCTTTCAACAGCTACGAGGAAGCCAGATCCACCT
TCAGCC
>PaContig18 [organism=Pararge aegeria] [location=genomic] [moltype=transcribed RNA] [tech=tsa] [tissue-type=ovary] [gcode=1] Pararge aegeria diphthine synthase (PACG18)
GTTTTAAATTTTCAAATTCAAAAATTGTAGCACATTTTATTTTTGTTGTTCATCTTTAGAGCGTTATAAA
TATTACTCCAATTTTGATTATGTTCTACTTAATAGGCCTCGGTTTAGGTGACGCCAAGGATATTACTGTG
AAAGGTTTGGAGATTGTAAAAAAATGTGATAAAGTGTTATTAGAAGGTTATACTTCGATACTTACTGTAG
GGAAAGATGTATTGGAAGAATTTTACGGGAGAACGTTGATCATAGCAGATAGGGAGTTATGTGAAAGCAA
TATAGATGATACTTTAAAAGAAGCTAAGGAGAAAGACATCGCGCTCTTAGTTGTGGGAGATCCCTTAGGA
GCAACTACACATACAGATATGTTGCTTCGTGCAAAGGAATTTGGAGTTGAAACACAAATTGTGCACAATG
CATCCATAATGAATGCAGTTAGCTGTTGCGGTTTACAGCTATACAACTTTGGTGAAACTGTATCTATACC
TTATTGGACTGAGACTTGGAAACCAGACAGCTTCTTTGAGAAAATTCTTGGAAATTACTCTAGAAACTTG
CACACTCTTTGCCTTTTAGATATAAAGGTAAAGGAACCAACTGAAGAGTCATTGACAAAAAAGGTCCGTC
AGTATATGGACCCTAAATTCATGTCAGTCAAAGAAGCTGCCCAGCAATTAGTGCAGATAACCGAAAATCA
AACTAACACTGGCATCAGCAGAAACAGTTTGGCGATTGGTTTATCAAGGGTGGGAGCGCCAGATCAAAAG
ATAGCAGCTATGTCGTTGGAAGAAATGCAACACCATGATCTCGGCGCACCTTTACACAGCCTTGTCATTC
CTGCGGCCGTTTTGCATCCACTTGAAGTTGATTACCTCGCTCAGTTTAGATAACCACATAATACACGTAC
TCCATTAAAAGAAAATGTATTTTTATTACATATTTATTTGGCTACAAATGCCAGAATTATTCGCGACAAC
ATAAATTGTTGAATAAGATATTTATAAGTTTTAAATAAACATTATTATGAACTAAA
>PaContig19 [organism=Pararge aegeria] [location=genomic] [moltype=transcribed RNA] [tech=tsa] [tissue-type=ovary] [gcode=1] Pararge aegeria NADH-ubiquinone oxidoreductase Fe-S protein 7 (PACG19)
TCTACAGTTACCGAGCTCTATAAATGCACTTAGTTACGTAAAATATTTATAATTTTTCGTGCAAGTATTT
TAAGTTTTACAGTCAATTCTTCAGCTGATGTACTAATTTTGTGAAAATGCAAGCTATCAAGGCTTTGGGA
GCTGCAGCTCCTTCAACTGTTCTTTCGGTAGTAAAGAAAGGAGCGTTTGCACCAATAGTAGACCAAATAC
GCCGTACTCATTTGCCGGCACCAGATCCAAAAGAAAAACGACCGTATTCTCCTTTCCAAGACACTAGTAA
TATGGCAGAATATGCTGTAGCTCGCCTGGATGATTTGTTGAACTGGGGCAGAAAGGGTTCAATGTGGCCC
ATGACATTTGGCTTAGCTTGCTGTGCTGTTGAGATGATGCACATAGCTGCTCCTCGCTATGATATGGACA
GATATGGTGTTGTATTTAGAGCTTCACCAAGACAATCAGATGTTATGATTGTAGCTGGAACCTTAACTAA
TAAAATGGCACCTGCATTAAGGAAAGTTTATGACCAGATGCCAGACCCTAGATGGGTTATTTCTATGGGC
AGTTGTGCAAATGGTGGTGGTTACTATCACTATTCTTATTCTGTTGTAAGAGGTTGTGACCGTATTGTGC
CTGTTGACATATATGTCCCAGGATGCCCACCCACCGCAGAAGCTTTAATGTATGGAGTCCTTCAACTACA
GAAGAAAGTTAAGAGAATGAAAACAGTTCAAATTTGGTACCGAAACTAAAGGAAAACGAACATAGGAATA
TTATAAACAACATATAAATGATATTGTTATTTATTCTCATTACTACAGTAACATAATCATGTAGTTGAAA
ATTTAAATCCTTTTGTGATATTATTTTTTTTATTACATAGCACCCTATAATTTTCAGTGTTATTTAAAAT
TAAAAATAGAG
>PaContig20 [organism=Pararge aegeria] [location=genomic] [moltype=transcribed RNA] [tech=tsa] [tissue-type=ovary] [gcode=1] Pararge aegeria ubiquitin conjugating enzyme isoform 2 (PACG20)
GTCAAGTCATGGTAACATTGGCAGTTGGCACACCGGAAACAAGCGTAGCTCATGTTTCTCAACCTGCATA
AATTCAGCCAGCCATCTTTTGTGAAAAAATCATTTGTTTCGTGTCGTCAGGGTACATTTCTTAATTGTAA
TTAATGTCAGAGCCACAGTCATCGCTTTTATTAAAAAAGCAGTTAGCAGAATTGAACAAAAATCCAGTAG
AAGGATTTTCTGCTGGGTTGATAGATGACAATGATATTTACAGATGGGAGGTTCTCATTATCGGTCCTCC
AGATACATTATATGAGGGTGGATTCTTTAAAGCACATTTACATTTTCCGAAGGAGTATCCTTTGAGACCA
CCTAGAATGAAATTTGTAACAGAAATATGGCATCCAAACATTGAAAAGAATGGAGATGTCTGCATATCAA
TATTGCATGAACCAGGTGATGACAAATGGGGTTATGAAAAAGCCTCTGAGAGGTGGCTACCAGTACATAC
AGTTGAAACAATCCTCATTAGTGTTATTTCTATGTTGGCAGACCCTAATGATGAAAGTCCTGCTAATGTT
GATGCTGCAAAAGAATGGAGAGA
>PaContig21 [organism=Pararge aegeria] [location=genomic] [moltype=transcribed RNA] [tech=tsa] [tissue-type=ovary] [gcode=1] Pararge aegeria LSM domain-containing protein 1-A (PACG21)
TATCTGTCAACATAGTTTTTATTTATTTGGCTGAATTAGCGATCTTCGTCAGAGGATTTATATTAAATTT
AAAAATACAAGCACATTTCAACAGGCCAAAGATATATGCTAAAATTTATAGAAGCTACTAGAAAGTTTAA
AGAATTACAATGAGTGAATCCAGTGTAAAACCATTGGAAGACATTAAAGTAATTGAAGAACTAGATGGAA
AAGCGAAGTTGCGTAAATGGCTAAATATGAATTTTAGAATAGAAATGACTGATGGCAGAGTTCTCATAGG
GATATTTCTGTGTACAGATCGTGATGCCAATGTAATATTAGGTGCCTGCTCAGAGTATCTAAAAAGTAAT
GATGGTGAAACCGAGGAGCCAAGAGTTTTAGGCCTTGTCATGGTGCCTGGACGTCACATAGTGTCCATAC
AATTAGATGACACAACACCACCGCCAAAGTATTATTATGATGAATGATATAATCTTAGACAATCCTAACA
ATAAGTCCTGCATGACCACTCACAAGACATTTGTACAAACCAATTGCTTCTTATAATTGGTCACACATAG
AAGGCAAACTTGAAAACAATAAGGATGCAGGTTGGAGACTACTGTGTGGCCTTGACTTGAATCTGAATCA
TTTATGTACCTCTGTAAATATACATTTTGTCAGGAAAAATAGAGATTTCAACAAAAAATTTAAAAAAAAA
AAAA
>PaContig24 [organism=Pararge aegeria] [location=genomic] [moltype=transcribed RNA] [tech=tsa] [tissue-type=ovary] [gcode=1] Pararge aegeria hypothetical protein EAI (PACG24)
GTTTATTGTTAGCAATTTGTGAAGAAGTTAAATATATGTAAGGTCAATCAGTTTGAAGTATTGTTGGCCA
GTTTTTTTTAACAGTGTTTGTGATCTTATGAATGAAGCACAAGTGAGTGCACAGGAAGTTGGCAATTGTG
ATCAGAACATGGTTATTGTTATTTTTCAATCGAGATTTCAAATTAGGATTGCAACCAATAAGGAGAAACT
AAGAGATAATCATGACTGGAGGTTTTGTTTACAGCTCATGAAATAGAATATATTGATGCCAATTTGGAGT
ATATGCAGATGAATCAAACAGAAATAATGGAGCCACCTGATGATTCAGATGATCATTGGGATCATGAGAG
TACAGCTAACATGCTCTCTTTATATTTAGAACATATAGATAAGTTTAGAAATCCAAAAATTAGGAAAAAG
AATGTATGGGTAGACATAGGCAATGCGGTTGGCAAAGGGCCTGATAGCTGTGACAAGAAGTTCCGAAATC
TTAAGCAAACCTATATCAGATTGTTAAGGAAAAAGAACAAGAGTGGGGTGACAACATTCAAGTGGCCGTT
CTTTGATATATTTGAGGAAATTTACAGTGTTGATGGCAAGTATCAAGCTGAAATTCAGCAGAAAATTAGG
GAAGAAACTAGTGACAGAATTAAAGCATACATAGATATGAGTACAAGCAAATTAGAAGACAGTCAAGAAA
ATGGAGGTACGTCAAATGGACAGACAGATGAAGTGAGAAGAAGATTGCTAAGAAAAAGGAATGCAGAATT
TAGGAAGGTTACTTTAGAAATGAGGGATCGTCAGAGAGTGGTAGAGGAGAAATTAGATAGACTGATAAAT
ACAGTGGAGGAATCAAATAACATCCAAAGAGAAAGGAATAGATTGTTTCAACAGTTTCTTGACAATTTAA
GACCAAACCATTGAGTGGTTGATTCTGTTATTAGTCTTAAGGCTTGGGAATAGCTTTAATACTTAAATTC
ATTTGCCGATAATTACTTTTAAGGGGTACTTGTGTGCATTTTAACAACTTTCTAGGAAAATATCTGTTTC
ATAACTGTACCATGTAC
>PaContig25 [organism=Pararge aegeria] [location=genomic] [moltype=transcribed RNA] [tech=tsa] [tissue-type=ovary] [gcode=1] Pararge aegeria secreted protein (PACG25)
TATGGCAGGACTTACCGTATTTTTATGTGTAATCCTACACTTTATTTACAAGACCATCTTCGGGAATAGA
AAATGCGAAGTGCAAAGTGATGAAACTAAGAGCGTAACAGATGCTTTAACAGAGTCGGTTGCCGAATCTA
CAACAGTGGAAAGCCGACCGATGGGAAAGAACAAGAAACGTACGGCATGGAAGGGAAAAAACGAATTCAG
TCACCCATGGCTACTCAAGAATCTCAAAGGGCATCCCGGGACAGTTCTTCTTATGGACTTCTCTGCGAAC
GGAAAATTTATGGCCGCCACCTGTAGTGA
>PaContig26 [organism=Pararge aegeria] [location=genomic] [moltype=transcribed RNA] [tech=tsa] [tissue-type=ovary] [gcode=1] Pararge aegeria Transmembrane protein 138 (PACG26)
GTTTCTGTTTTGTGATCTTCTATTCAATTGCCTCAGTTTATTTCCAAGAAGTCGCGATGGTTTATTAGTT
TTATTCATATTTCAGGATTTGTTCCTGATACTATCAATCACAACCATGTTGATGACATTTTTTTCAACAT
ATTTATTCCAAGCTGGTCTAGTGGAGGTGTTGATCCGCAAGTTCCGTGCTGCTGGCTCTGTGATCATTGC
TTATGTGACAGCCAGTGTGATCTTACATGCTGCATGGCTGCTGGAAAAGTGGGGAGATTCTGAAGCAGTG
TCATCACCTATGATGATTGTGCTGTTTACATTTCAACGATGTTTGTCCCCATGGTACTACTTCTTCTACA
AGCGCGCCGCACTGCGTGTCAGCGACCCGCGCTTCTACGAGGACATCGACTGGATCAACCGACAGCTGCA
GGCACATTAGACGAGCCTCCTGGCGCCGGACGAAGTACCCACCCCACATACCTGCTTACTTGACTAAGTA
GTTTTAGACGCTTTTTACCCCGTTACATGAATCTCTATTATGATTCATTTAACATTAACTAGGTTTTGTA
TGTAGGAGACCCTATGCAACTGGAGCATGAAACAGACAGCAGGAGTGGGATAGATCAGTGTAGCATAGTA
TAATATACCAATCTGTACGCTGATCATATTATGTTACATAAGAAATACTTTCACAACCAAACACTCCCAT
CCCGACTGCTGTTTGTTTAGTGCTTGGTTGGTTTCATAATAGAATAGAAATAATCATGAGTCAAAATATT
TAATTGTTACAGTAGTCGTAGATGTAGTATTAGGAAACATGTTTATCACTACAGTACAGTATTTATATGA
TTACAGTACAGGGAATACAATATGAAAAAAAA
>PaContig27 [organism=Pararge aegeria] [location=genomic] [moltype=transcribed RNA] [tech=tsa] [tissue-type=ovary] [gcode=1] Pararge aegeria Uncharacterized protein PACG27 (PACG27)
GATTTAATGTCATTCAACTGGTGTAAAGCATGGTGGTGAGTTGCATATGTGTCTGGATCATATTTGTTTT
GTTGAGAAACAGCAATTGTTGTTTTTGTTACGGCTAGTTGGAAAGACAATGTATAAGAGAAGTATAATCG
TTAAGTACCTTCATCACATTGTCAGCTTTGTTCTGTATGTGAGCTATTGTTGTGGTTTGGGCTGCTGGGC
GTTGGCATTGCGACTT
>PaContig28 [organism=Pararge aegeria] [location=genomic] [moltype=transcribed RNA] [tech=tsa] [tissue-type=ovary] [gcode=1] Pararge aegeria Actin-related protein 2/3 complex, subunit 5 (Arpc5)
TGGTGACCGATTTCTGTCACTGTGACTTATTTCCATTGTCCAATTATTATAGTAATTGATTTAATTAAAT
TGACTAATTATTCTTACTTTCCTAGTTGGTTTGTCATTCATTGCGAATAGTTTTTACTCCTATTTCCGGT
AAAAGAAAAACATGGCGAAAAATACTTCTAGTTCCGCATTTCGAAAAATTGATATAGATCAATACAACGA
AGATAATTTCAAGGAGGACGAGGCTGAGCAATCTGTGCCTACCGGACCAGACGAAGGAGAAGTCTGTGCA
TTACTGAATCAAGCTCGTTATGTTGAAGCTCTGAAACATGTTTTAGATAATGCCCCTCTGGGATCATCGG
ATCAACAAGTCAAGGACAACGCACTATCGCTCACTTTAAAAGTATTAATTGCAGTAAAATCAGCGCAAAT
CGAGGAGGTTGTTGGGAACTTATCACTTGATGATATAGACATTTTAATGAAATACATATACAGGGGGTTT
GAATATCCATCTGAGGGTTCGAGTGGGCACCTTTTACTTTGGCACGAAAAAGCTTTCAATGTGGGTGGCG
CCGGGTCTATCGTCAGAGTTTTGTCAGACAGATTGAAAGTGTAAATGTTTATTTTAGCATTATTTATACC
TAATTGTATATAATTATAATTACTTATTAAACTTGAACATACCTTTAAAAAAAAA
>PaContig29 [organism=Pararge aegeria] [location=genomic] [moltype=transcribed RNA] [tech=tsa] [tissue-type=ovary] [gcode=1] Pararge aegeria Zinc finger protein 622 (PACG29)
AAAATATTATTTTGTAAATGCGTGCGATCAATTTTTACTTATTCATTTTATTTTGTAATTTTGTTAGGCG
TAGATCCAAAAAGAAATTCAGGAGTAAAACTGAAGGTGTTCATTACCCTGTGATAAATCTATTAGCTGTG
ATAGAGCAGACATACCACAATGTCTACATACACGTGTATAACATGCCAGGTCCTTTTCAAAACAGCTGAA
TTACAGCGTGAGCATTATAAGTTGGACTGGCACCGATACAACTTAAAAAGAAAGGTAGCTTCCATACCTC
CAGTAACGTTGGAGGAATTCGAGCTACGAGCAAAAGAACATAGGGAGCAGAGTCAAAATGCTGATCGTGA
TGAATCCGAGTACTGCCGATATTGCTCAAAGTTATTCAACACCAAAAACGCGTTTAACAACCATTTGAAT
AGTAAAAAGCACAAGTTGGCTGAAGAAAAGAATTTGGGCAGTGATAAGCTTTCATTTACTAAGAAGGATA
ATCCCAGTCCATCTGACAGTGATAGTTTTGAAAAAATTGAAGCTGCAAAAGCTTTACAACCTGGAAAATT
TGTTGTGGTAAACGCTGAGGATTCAGCAGAAGAGGATATTGAGACAGATTCTGAAATAGAAGAGCTTGAT
TCTGATGAATGGGATGAGCTGCGAGTCAAGGGCAGTGACTCTCTCATCAAACCAAAAGACTGTCTGTTTT
GCAGCCAACACAGCAAGAACATGGTGAAGAATTTAAAACACATGTCTGCTGCCCACTCCTTCTTCATTCC
AGATGTTGAATATTGTGTGGATATCAAGGGACTCTTGTTGTATCTTGGAGAAAAGATTTCACAAGGGTTC
ATGTGTATATGGTGCAATGAAGCGGGTCGCACATTCTACTCCATGGAAGCAGCTAGAGCCCATATGATTG
ATACAGGGCATTGCAAGATGTTACATGAAGGCATTGCACTGGCGGAATATGCAGACTATTATGATTATAG
TGCATCATATCCTGACCGTGAAGAAGGTGGTGGTGAGATGGATGTTGATGAAGAAGTGGAAGACCCAGCA
ACACTGGAAGGGGATGATTTCCAATTAGTCTTGCCTTCTGGTGTGACTGTTGGACATCGCTCACTTATGA
GATATTACAAACAGAACTTGACACAAAGCAGTCAGGCGTTAGTAAAGAAGTCGGATCGGAAGCTACATCG
CTTGCTGGGAGTGTACCGAGCCTTGGGTTGGGCACCTAAAGAGCAGGCGTTAGCTGTTAAGAAAGCGCGA
GACATCCACTTCATGAAACGCGTGCAAGCCAAGTGGCAGATGAAAATGTCAATCAAGAATAACAAGTTCC
AGAAACATTACCGACCTCAAGTCAACTTCTAGTTTACTCTTGTTACTTGTACAGGTGCTTCTATGTGCTA
TCGACTGCATAGCACTGTGCCATGGTTGCACTTGTCGTTTTTATTTAATTACAGATAAACAACTTTTATA
CTTTAAAA
>PaContig30 [organism=Pararge aegeria] [location=genomic] [moltype=transcribed RNA] [tech=tsa] [tissue-type=ovary] [gcode=1] Pararge aegeria Cyclin C (CycC)
GTTTTAATGATATTATACTAAATAGTTATAGAAATAGTGAAAATTCCATAAAATCTGATCTTGACAATGG
CTGGTAACTTTTGGCAAAGTTCACATCATCAACAATGGATACTCGATAAACAAGATCTGTTTCGAGATAG
ACAACATGACTTAGCAAAGCTGACTGAGGAGGAGTACCAAAAAGTATTTAACTTTTTCGCAAGCATCATA
CAAGTATTAGGGGAACAGCTTAAACTTCGACAGCAAGTCATAGCAACTGCTACCGTTTATTTTAAAAGAT
TCTATGCTAGAAATTCATTAAAATGTATAGACCCGTTACTTTTAGCGCCCACTTGTGTGTTCCTAGCGTC
TAAAGTAGAAGAATTTGGTGTAATTTCTAATTCAAGACTAATAACCACATGTCAAACAGTAATTAAGAAC
AAATTCAGCTATGCATATGGACAACAGGAGTTTCCTTACAGGACAAACCACATATTAGAGTGTGAATTTT
ATTTACTTGAAAATTTGGATTGTTGTTTAATTGTCTACCAACCATATCGACCTTTGTTATTATTTGTGCA
AGATATACACACACAAGTACAAGATGATCAAATTCTCACATATGCTTGGAGAATTGTTAATGATTCACTG
CGAACTGATGTCAGCTTACTTTATCCTCCTTACCAGATTGCTATAAGTGCTCTTCATATTGCTTGTGTGA
TGCTCGGTAAAGAGAACCTAAAGCCATGGTTCGCTGAGCTTAACGTTGATATGGATAAAATCCAAGAAAT
AGTGAGAACTATCATTAATTTGTATGAAATGTGGAAGAGTTATGATGAAAAGAAAGAAATTCAAGGCCTT
TTAGGAAAAATTCCAAAACCATGCCCAGCCCCACAGAGATAATGTTCCATACTTCCAAGCATTATGTATA
GCTTGATGAAATATAACAATTATTTTTCGAGTAAAAATTCCAAAAC
>PaContig31 [organism=Pararge aegeria] [location=genomic] [moltype=transcribed RNA] [tech=tsa] [tissue-type=ovary] [gcode=1] Pararge aegeria Vacuolar protein sorting-associated protein 53 homolog (PACG31)
GAGAATTTAATAAATATCGTAATGAAATACTAATAAAAAAGAAAAATGGATTCCAGTGAAGTTCTGGAAG
ACAAGGACAGTGGGCCCGAGGTGCAGCTCAACTTGCCGGGGTCTGTGTTGAGCCGTATTGAAGAGTTGAT
GGGTGGAACAGAGCAGTTTGATAATGAAGAATTCGACGCGGTGGCCTACATCAACCGCGTGTTCCCGACG
GAGCAGGCGCTGTCGGGCGTGGAGGCGGCCGCGGCGCGCTGCGAGTTCCGGCTGGCCGGCGTGACGCACG
ACATCCGCCGCCTGCTGCGCGCGCAGCACCTGCAGCGCGCCGCCGGCACCGCCGCGCTGCACGACGCGCG
CCGCTGCGTCGCCGACCTGGCGCTGCAGGTGGCCGACATCAACAAGAAGGCGGAGCGCAGCGAGGGCATG
GTGCGCGAGATCACGGCGGAGATCAAGCAGCTGGACTGCGCCAAGTGGAACCTCACGGCCGCCATCACGG
CGCTGAACCACCTGCACATGCTGGCGGGCGGCGCGG
>PaContig32 [organism=Pararge aegeria] [location=genomic] [moltype=transcribed RNA] [tech=tsa] [tissue-type=ovary] [gcode=1] Pararge aegeria tyrosyl-tRNA synthetase (PACG32)
CTTGTCAATTCTGTCGCAGGATTTTGGTTACGAATTTCAATTTTATCCAATTCCAAGATGTTAGGTTAGA
AATAAAACAGATAATTGAGTTAGAAATAATACAAATTTTGACTAAGTCCAGCTATACGGGAGACGTATTA
TATTATTTAAAGAACAATTTAGAAAAGATTCAGCAATGGAAAGTTGGCAAGAAAAAAAACGTATTATTAC
TCGCAACTTGCAGGAAGTCTTGGGTGACGAACGACTCAATGAAATTCTTAAGCAACGTGACCTGAGTCTC
TATTGGGGTACGGCCACAACTGGACGACCGCATGTAGCCTATTTCGTCCCCATGTCCAAAATTGCTGACT
TTTTAAAAGCAGGATGTGAAGTAACAATCTTGTTTGCCGATTTACATGCGTACTTGGATAATATGAAGGC
ACCCTGGGATTTGTTAGTACTACGAACTCAGTATTATGAGGCAGCAATCAAAGCTATGCTAACGTCTATC
GGGGTCTCACTAGAAAAATTAAAGTTTGTTAGAGGCACTGAGTATCAGCTGAGTAAAGAATACACTTTGG
ATGTATACCGTATGTCATCAGTTATTACTGAACATGATGCTAAAAAAGCTGGTGCAGAAGTTGTAAAACA
AGTTGAACATCCATTACTTAGTGGGCTGCTGTATCCTGGTCTTCAAGCTCTTGATGAAGAGTATTTGAAA
GTTGATGCCCAGTTTGGCGGTGTAGATCAGAGAAAGATATTTACATTGGCTGAGAAATACTTACCTCAAT
TGGGCTATGCGAAAAGGGTACATTTCATGAACCCAATGGTGCCTGGTCTCACTGGAGGAAAAATGTCAGC
CTCTGAAGAAGACAGCAAAATTGATTTGTTAGATAACCCATCTGCAGTCAAGAAGAAGCTCAAGAAGGCT
TTTTGTGAGCCAGGCAATATAACTGAAAATGGAATTCTATCATTTACTAAATATGTTATATTTCCATTAA
TGAAAAATGATGATAAATTTCTGATAAGTAGAGCTGAAGAACATGGTGGAAATGTACAGTATTCTAATTT
TGAAGACTTAGAAACTGCATTTGCAAAAGAAGAAATTCATCCCGGAGATTTGAAAGTCTCAGTAGAACTA
GCTATAAACAAACTCTTGGCACCTATACAAGAGATATTCAAGGATCCTAAATTAGTTGAGTTGACCAAGA
AAGCTTACCCACCACCATTAAAAGTAAAAGGAAATGTTAATGCTGGAACTGATGAGATAACACCAAGCAA
ACTGGATATTAGAGTTGGTCGTATTGTTGAGGTGTCAAGACATCCTGATGCTGATGCCCTTTATGTTGAA
AAGATTGATGTGGGTGATGATGAACCTAGAACCATTGTATCAGGGCTTGTTAACTTTGTACCTATAGAGG
AAATGCAGAATAGAGATGTAGTAGTCTTGTGCAACTTGAAGCCTGCCAAAATGAGAGGTGTTGAGTCAAA
GGGCATGGTTCTTTGTGCATCTGTAGATGACCCTAAACAAGTAGAACCTCTAACCCCACCAAAAGATAGT
AAACCCGGTGATAGAATTGTT
>PaContig34 [organism=Pararge aegeria] [location=genomic] [moltype=transcribed RNA] [tech=tsa] [tissue-type=ovary] [gcode=1] Pararge aegeria Ubiquitin fusion degradation protein 1-like protein (PACG34)
AAGTGACAACTGCAAGTGGAAAAAAAAATTGTGTTGATTTTTCGTAAATGAGTTGCAATTATTTTCATTC
TTTCCTTTGTTGAAAAAAAAAGAATAAATCAATCAAAATGTTTCAGTTTGGGTTCAACATGTTTCATGAG
ATGACGAGACCTTTCACCATGACTTACAGGTGCTTCTCAGTTTCTATGATGCCTGGAAATGAAAGGCAAG
ATGTTGAGAGAGGAGGAAAAATTATTATGCCACCTTCTGCATTAGAGCTTCTAACAAGATTAAACATAGA
GTACCCAATGATATTTAAATTAACCAACAAGAAAACTAAAAGAATAACACACTGTGGAGTTTTAGAATTT
GTTGCAGATGAAGGACGTGTCTATTTACCACATTGGATGATGGCAAACCTGGTGTTGGAAGAGGGAGCCC
TGATTCAAATTGAAAGTGTCTCCCTCCCAGTAGCCACATTCTCCAAATTCCAACCTCTCTCAGAAGACTT
CCTTGATATAACCAATCCCAAAGCAGTACTCGAAAATTGTTTAAGAAACTTCTCATGTCTAACCACTGGT
GATGTAATAGCAATTAAATACAATTCTAAGGTTTATGAACTGTGTGTGCTAGAAACTCAGCCAGGCAATG
CTGTCATTATTATTGAATGTGATATGAATGTAGAGTTCGCACCGCCAGTTGGTTACAAGGAAGAAGACCA
CATAACAAGAGGCGAGGGCAGCTCCGAAATGGCTGGGATAGAGGAAGACCCAGCGACAATGATGCCCGAG
CCAGACGGCTTCGTTGCGTTCAGTGGGGAGGGTAACAGACTAGATGGAAAAAAGAAAAAACTTACTAGTG
AAAGTGACTCAGAGCCTCAGGCATCTAATTCTAGACAACCATATGTTCGAGGTATACCAGACTATGATTA
TGTGATTGGCACACTTAGATTCATTAGGAATTCTAAACCAACCAGTGCCAAAGAGGGGACATTACCAGAA
GAACCATTCCAAGCATTTAAGGGTGAAGGCTTCACTCTAAGAACCACCAAACATAAGAACTGACTAGCAT
AGCTCTAGCATAGCTCTCGCATGACCTACTAGTTTTACTGCATTCTCATGAAAATTTTGTACATAAAAAT
TAGACTTTATACTAAAAGAAT
>PaContig36 [organism=Pararge aegeria] [location=genomic] [moltype=transcribed RNA] [tech=tsa] [tissue-type=ovary] [gcode=1] Pararge aegeria Methyltransferase-like protein 4 (PACG36)
AAAACGTAAATAATCAACATCAGAGTATTACAATTAACTCAAAAATGTTTTGTATAAAAGGTGGGAGAAG
TAATTTGATACTTAATAGAAAGAGAACACGCGATTGTGAGCAGCTATTAGAAGAAACACTTAAAATTAAA
CAAATGCACAATGAACTCATAACAAAATTACCATTGGAAATGAAGTTACGTTTAAGTGAAAAGTATGATG
TATTGGAAACATCACTTGTCAGGGAGTTAGCACAGAAGCACTTTGAATCAACAATATTTGATCACCAAGG
GTTGAAGGGCGGCAATAATTCGGATACTCCTTTGAAATGTATGATCAAAGAAGACAACTACCTGATACCA
CAAAACTCCAGATTCTTCTGTGGTTGTGTGAAAGAACAATGTGCTAAATTAAAAGGCGATAAATTCGATA
TCCTGATAGCTGATCCTCCTTGGTGGAATAAATATATCAGAAGGCTAAAGGGAGCTAATAATAAATTGAG
CTATTCCATGATGTACAATGAGGACATAGCATCAATACCTGTCAAAGAACTCCTAACAGAAAACTGCCTT
ATTGCTGTATGGTGCACCAATTCACCTAGTAATATAAACGCTGTTAAAAATCTTATATTTCCCAAATGGG
GCGTTGAATATGTAACAACTTGGTACTGGTTAAAGTTAAACATAGATTTCACACCACTCTGTGAGTTTGC
TAACGGATGTAAAAAGCAGCCGTATGAAAGAATTGTTATAGGCAAAGTTGGCAATGTTTGTGTGCCAAAT
GACAAATTGGTGGCTAGCATACCAAGTGCATTGCATTCACACAAACCTCCGCTATTGGATCTACTAAAAC
CCTGCATCGATGTAGAAAAGCCTCAGATTTTGGAATTATTCGCTCGGTACCTCCTTCCGAATACGACCAG
CGTGGGCTACGAGCCTCTGAAATGGCAACATGTATCTTTATACGAAGAAGTTTTTGATATTACTTGAGTA
TACTTTCTATGTAATAAAGAATGAATTTTATTACCTCGGCG
>PaContig37 [organism=Pararge aegeria] [location=genomic] [moltype=transcribed RNA] [tech=tsa] [tissue-type=ovary] [gcode=1] Pararge aegeria NADH dehydrogenase (PACG37)
CAATTTTTTTAATGGAGGTGTTATGTCACATCTCCCAATCGATTTTTAATGTTATGAATTGAAAGAGCCT
TCAAAGAAGATGGCGACCTTAATTAGAACTACAATCGTGAAGGCGATTCCAGCCCAAGGTGGTAAAATAG
CTGGCTGTGTGGTGGTCCAGAACAGGAGTATCATGGGGAAAGCGTTTCGCAGCAGCCTCCCGCCCCCTCC
ACCTAAGCCAGCGCCCTTCGATTACGTGAATAAGGACTACACTTGGTTACGTAGTTTGACCGACAGAACG
ACACACAGGTTCGACGAAAACTCCAAAGTGGTGGTGGTGGAAGGACCTGTAGCGGCTGGAAAGACGCAGT
TCGCGGCTGCTCTCGCTGAGGATCTGGGTATGAAGCACTTTCCCGAAGCGAATATGGATATTCACTATAA
ACGGCCAAATGGTATAGATTTACGGCAATTTGATAAAGACATACCAGAAGACACCAGGACTTTCGACCAT
GTGAACTTTAACCGCACCCCTAACCACCGCCTTGCTGGAAACTTCCAAATCATGATGTTCATGGCAAGAT
ATGGCCAGTACATTGATGCATTGGCACATCTTCTAAACACCGGTCAAGGAGTGGTATTAGAAAGGTCTCC
ATACTCAGACTTTGTGTTCTTAGAAGCCATGTTCTCACAGAAGTACATTAGTAAAGGTGTCAGGTCAGTG
TACTATGAGCTAAGGGGTCAGACAATTGAAGACTTGATGCGACCCCACCTTGTTATCTATCTTGATTTGC
CTGTTAATAAGGTGCAAGAAGCAATCAAAGCCCGCAAGAATGACTATGAAAGTGGGGGCAAGGCCCTGAC
TGAACCATTCCTCACTGAGATGGAGCGCCAATACAAGCACAAGTACCTTAGAGACATTTCTACTCATGCA
GAGCTACTTGTATATGACTGGACTGGCGGTGGTGAAGTTGAAGTGGTTGTAGAAGACATTGAACGTCTCA
ACTTTGACCAGTACACTGAACGTGAGGAACCTAAGATGAAAGACTGGCGTCTCCCGCGCGAGGTGATGTG
GGCGGACCAGCGGAGCCTGTACACCAATAGCAAACATTACCTGATGAACCTGTTTAACATCCCGCGAACG
GACGTGCCCGAGCTCATCACTGATGCGGATGATGGTTATGCCAGGGATAAGCTTATCGAGGACCATCCTT
CCTTCAAATTCGTGGAGGGTTACGGGCCTAACGAAGGCTCCACACTCTTAAAGAACAAACTGCCCAAGTA
TACCGAATATATTTAAATCTGAGAACGTAGCGTAGATTGTTGTCTATTAAATAAATTATATGAAAAAAA
>PaContig38 [organism=Pararge aegeria] [location=genomic] [moltype=transcribed RNA] [tech=tsa] [tissue-type=ovary] [gcode=1] Pararge aegeria Immediate early response 3-interacting protein 1 (PACG38)
ACAGTTGACAGTTGACGTTGAACAAATAAAAGTCAGCAGTTGTCAGATTGTAATAATAACAAACGGTTGT
TGGTCTTATTTGATTTTATTATCATTTCTAGTGATTAGGAGGCCTTATAATGCTTACATTATGGAATTTA
TTTGAAGCTACATTACTTTGTCTAAACGCAGTCTGCGTCCTTCACGAAGAAAGGTTTATGCAAAAAATGG
GATGGGGATCAAATTCACCAAATCAAGGGTTTGAGGACCAGTCTTCTGTTAAGTTTCAAGTTCTAAATCT
TGTCAGGTCAATACGAACAGTTACAAGAATTCCACTCATTATTTTAAATATATTAACAATAATATTTAAA
TTACTATTGGGATAGTGAACAGTTTTGAAGATAAACAAGGAACATTCTTACTATGAGAGGAAGGATTACA
ACTAATAAATAAATAATATTTTATTATTATATTGAAATGTTCTATTAAACTTCCCTCAATTAATTCCACT
CAGTATGATCATGAA
>PaContig40 [organism=Pararge aegeria] [location=genomic] [moltype=transcribed RNA] [tech=tsa] [tissue-type=ovary] [gcode=1] Pararge aegeria PREDICTED: similar to conserved hypothetical protein (PACG40)
TGAACCTGGAGAATATAGATAAGGCATTACACGATTTGGGCATGTTGAGTGCTATAACCGAGGCACGGCG
TGAATATTTACGTGAGTCCAGATCTACTAATTTGGGTGTGATGCGTCTGAACACGAGGTATGTGTCGAAC
GTCACGGTAGGATATTGTATGAAACGAAGCACAAATAAAAACAGACTCTGCCCGTATGTTTTGCCCGTCC
GCCACAGAACTAAAAGTGAAAACTCTGACGTGATGGGTTGCGACGTGAGCGAGATCGGAAG
>PaContig41 [organism=Pararge aegeria] [location=genomic] [moltype=transcribed RNA] [tech=tsa] [tissue-type=ovary] [gcode=1] Pararge aegeria Survival of motor neuron protein-interacting protein 1 (PACG41)
CACCAGTACAACATGTCAACTAAAAAGCTTGTATACAAAATTAAAAGGGACGATGAAGATTCAGAAACGT
TGAAGTCCACATGTTTTCAAATAAGTCCCGATGTGGAACTCAAAGATGTCCCTACAAATGGCGAAGAATA
CCTTCTGAAAGTTAAAAAAGAAAGAGAAAGATATTCTTCTATTCTTAAGTGTAATAAAGACTATTCTATA
TTTGCTCCTAATCAATCTCAGTTTGTAGAAGAGCTATCTCACGCTAAGGCACCGGACAATCTAAAACCCA
CAATAGAATGGCAAAATATTCAAGTTGCAGATTTTTCTGAAGTACGTATGT
>PaContig42 [organism=Pararge aegeria] [location=genomic] [moltype=transcribed RNA] [tech=tsa] [tissue-type=ovary] [gcode=1] Pararge aegeria lethal(3)neo18 (PACG42)
GATATGTCACTGTCACATTTTTCATAATAAAAATGGTGTCCTGGAGTGCTTTAGGCCGATCTTTCGGCAC
AAACTTATTTAAAAATAATATAAAAGCGCCGTTCGTTGTGCAAAATGTAAATTTCTCGGTGGGCAAAAAG
CTAGCCAGCGATCATGGACACAGAACCATGGCATTGCAGCCGTCCAGGTGGCAATGGCACAAATTCAAGG
ATATGTTCCACTACTACCTAATGATGGGCCTCATCCCTGTTGGTGCTATCATTTTCTATACCAACGTGTT
TATTGGGCCTGCCCAGTTAACGCCTATCCCTGATGACTACCACCCTAAGCACTGGGAGTACCACCGTCAC
CCTATCACCAGATTCATTGCCCGATACATTCATAACAGTCCTCAACAGGAATATGAAAAGTTCCTGCATT
TCATAGATGAAGAAGCTCAGAGGCAGAAACTGAGAGCTCTAGAAAAAGAGGTTACCAGAAAGATGGCAGA
AAGAAACGATTACCAAGCTTATTACTATCGCCCAATGGTCAACAAATATCTTCGCATCAACAAGAAAGCT
GGTGATGATATTATGGAACGTGTTGGTGACGATTATAAAGATTAAGGCAAAAGTTGTTATACTGGCATTT
TAGTGAATTTAGGAATCAAGTGTAAAGCAACATATTGTCCTATGTAGATAAGTGTAACCTTCAAATTTTT
CTTTTGATAATTGCTTTTATTTGTAACTATCAATAGGAGATCCTTTCATAAACTTTTAGTTTTTGTTGCA
AATATTATATGAGATTTAAATATTAAAAAAAAAACT
>PaContig43 [organism=Pararge aegeria] [location=genomic] [moltype=transcribed RNA] [tech=tsa] [tissue-type=ovary] [gcode=1] Pararge aegeria gamma-Tubulin at 37C (gammaTub37C)
ACGGAATATCCCCTGATGGTATTTTGGAGGAGTTTGCATCCGCGGGCTCTGACCGTAAAGATGTATTTTT
CTATCAAGCAGACGACAATCATTACATTCCAAGGGCAGTACTCTTGGACTTGGAGCCTCGTGTGATACAC
ACGATTTTGAATTCCCCATATGCTAAGTTATACAATCAAGAGAATGTATATTTGTCAAAACATGGTGGTG
GAGCGGGCAATAACTGGGCATCTGGCTTTGCTCAGGGAGAGAAGTTAAATGAAGAAGTATTTGACATTAT
AAACAGAGAGGCAGATGGCAGTGATAACTTGGAGGGTTTTGTACTGTGTCACTCAATAGCGGGAGGTACT
GGGTCAGGCATGGGCTCATATATCCTGGAGCATCTATCGGACAGGTTCCCTAAGAAACTTGTACAGACAT
ACAGTGTATTCCCCAACTTGGATGAAATAAGTGACGTAGTGGTGCAGCCGTACAACTCGCTGCTGACACT
GAAGCGTCTGACGGAGAGCGCGGACTGCGTGATGGTGCTGGACAACACGGCGCTCAATAGGATAGCTAGT
GACCGCCTGCATATACAGAACCCCTCGTTCGCGCAGATCAACACGCTCGTCTCCACAATCATGAGTGCCA
GTACTGCGACGCTGAGGTATCCATCGTACATGAACAACGATCTGATCAGCCTGGTGGCGCCGCTCATCCC
CACCCCGCGCCTACACTTCCTCATGACGGGCTACACGCCGCTCACGGCCGACCACGAACTCAATACAGCG
CCAAAGATCAGGAAGACCACAGTACTGGACGTGATGCAGCGACTTCTGCAGCCGAAGAACATGATGGTGT
CCCTCAGCCCCGACAGAGCCAATCAGCACTGCTACATATCCATCCTTAACATCATACAGGGCGAGGTGGA
CCCGTCGCAGGTGCACAAGTCTCTGCAGCGCATCCGCGAGCGCAAGCTGGCGTCGTTCATCCCGTGGGGG
CCGGCCTCCATCCAGGTGGCGCTGTCGCGGCGCTCGCCCTACGTGCACGCCTCGCACAAGGTGTCCGGCC
TGCTGCTCGCCAACCACACCAACATCTGCTCCCTATTCGACCGCTGTCTGCAGCAGTTCGACAAACTGCG
CAAGCGCGAGGCGTTCCTTGAAGTGTTCCGCAAGGAGCCCATGTTCAAGGAATCTCTGGAAGAGTTCGAC
GAATCGCGCGCGGTTGTCGATGAACTGGTGAAAGAGTACCAGGCCGCTGCTACTCCAGATTACGTGCATT
GGAATCCAGAAAGCAGCTCCATATAGCAACCCGTGGCCGGCAGCTAGAACTCTATGGAAAAACGTTTGAG
CACAAACAGGACACCTACACCTAGATATATTTCTAATTCTAATTGCGCGTTCAACTAACGATGCGATTAA
ATGTATTTTATAAAATGTTATAAAACGTTATTGAGCACGAAATTCTCTGAAACTTGTTATTTGTTAGTAG
TGGATGTTTTATTATTTGTTATATAACATTTTATAAATGCGTGGTAGTGCCATTATGTGAAGTTTAGGTA
GGATACGTAATATTCAGACTTCTACACAAACACTTTACTTTAACACTTCAGCACTTCTACCAAAAAAAAA
TAAGTTAAAAAACAATAAAGTTATGGGAAAGTATAACTAAGACACACGTTAACCTCCTACTAAACTAAAG
GATGGAGTCTTTGGCAACACAGTCTCAATCATGCACTATAGTAATTAATTGAGTATTCTTATTAATTGAT
TGTTCTTCGTATAGCCGTG
>PaContig44 [organism=Pararge aegeria] [location=genomic] [moltype=transcribed RNA] [tech=tsa] [tissue-type=ovary] [gcode=1] Pararge aegeria Uncharacterized protein PACG44 (PACG44)
CATCGACGACGTCTACTCTCTTACTTGGTGCAGTCGACGAAGAAATTCTACGGTGCAAGGACGGAATTGA
AACGTATGACGGAGCTATGCCAGAAACAGCACAAGCAGTTGCGAGAGTACCAGAAGATCATCAAAAGTTT
GGAATCTCAGCTCTCAGCTCAGCCAAGGCAAACATCACCGTTCAACGTGCCTATTTCACCGGGCAACAAT
GTCTCGCCGAACTTCCTGCAGACGACGCCCAACTACAAGCGAGCTAGAAGTACTCCTTATAGCCAACCGT
TTCAGTCGAACCTCGTGACCCCGACACGCATAATCAAGAATCGGACTGGCAACATGAGTGCGCAGAGTCA
GAAGTCAAACAACTCGAACAAGATTTCCTCGACGGTGTTCACGCCACCAACGCCGGAGTCGGCCGGGTTA
TTCTCAAGT
>PaContig45 [organism=Pararge aegeria] [location=genomic] [moltype=transcribed RNA] [tech=tsa] [tissue-type=ovary] [gcode=1] Pararge aegeria putative RNA methyltransferase (PACG45)
GTGCACACTTCAGACAACATATATACTCCTCAATAGACTGGGAAGAAATGCCTAAACTATTGGAACCAAA
TACATCATTGTTCATAGCAGACAGCAATACGAGGATGTTGAGGGAAGAAGGCACAAAGGAAGATGAAATG
TTAGACAACCTTGTGCCAGTTCTGCCATATTACAGTGTTGATTTTGGAAATATTCAGCATGTAACACTTG
TAATAGGTGGGGAGACTGAAGGGATTAGTGAAGACAGCTACAAGTTTGCAGCGAGCAGAAATGGCCTCCG
ATTACATATTCCACTTCAACAAGGAGTTGACAGTCTGAACACAGGAATGGCGGCAGCAGTTATAGCTTTC
GAAATACGTAAACAATTTATACAAGCTTGGACAAAGGTGAAACTAGAAACACAAA
>PaContig46 [organism=Pararge aegeria] [location=genomic] [moltype=transcribed RNA] [tech=tsa] [tissue-type=ovary] [gcode=1] Pararge aegeria Iodotyrosine dehalogenase 1 precursor (PACG46)
GCTATAAGGAACATAGTAGAAGAAGAGGAGGAACTGAACTACAGACGAAGAATGTCAAGGCAATGGGTGA
CCGACCTCAAGCCATTTGCAACTTCGTATAAGAAACCATATCTTTCTGATGCACCAGCTCTCATACTGGT
ATTTCGGCAGACATACTCATGGAGAGAAGATGGAAAGAAGAGGATGCATTATTACAACGAGATTAGCATT
GCGATTGCAGCTGGTTTCCTTTTGGCCGCTATTCAGTACTGCGGCCTGGTGGCCCTGACATCTACTCCCC
TGAACTGCAACGCTCGCCTACGTGATC
>PaContig48 [organism=Pararge aegeria] [location=genomic] [moltype=transcribed RNA] [tech=tsa] [tissue-type=ovary] [gcode=1] Pararge aegeria Glucose-fructose oxidoreductase domain-containing protein 1 (PACG48)
TATGAAGGTTCATGGTGTCTTAAGAACATTTGTAGAGGAAACTGCTAAAGTCAATGGCATAAGAAAAATT
ACAGCACCAGATTTCTGTACATTCCAATTACAAATGGACAAAGGATTATTAGTGACAGCAACATTGAACA
ACCATTTACCGGGGCCCTGTTTCAATCAGGAAATCTATGTGTGCAGTAAAAATGGCTATTTAGTTGTTAG
AGGGGGTGACTTACATGGCAGATTAC
>PaContig49 [organism=Pararge aegeria] [location=genomic] [moltype=transcribed RNA] [tech=tsa] [tissue-type=ovary] [gcode=1] Pararge aegeria TBC1 domain family member 22B (PACG49)
TGTAACAAAAAGCAAAACTTGTCTTTGGTCAAGTGATATGTCATATCAGGGATTCTTATTTGTGTTGTTA
AAAAAAGTTATTTAATATGTCTCTAGCTGTATCTTATTATGGAAAGCGCCCGAGCCGAACATGACAAGAT
CGAATTGGCGGCTGAAAGTTTCTGGAGGACTCCGCAGAGAGCCGTTCCGGGCAGGCCTCGTCAGAGGATC
GAGCGAAGCGAGGTTATGTCGGGCTCGTCCTACCAGCAGTTCCAGGCGTCCGTGAACGACGCCTGGGACT
TGGGCGATGACGATATCATCTCCGGCATAGCCGAGACGAGGATATCACGCGCCATATCGCACACGGCGGC
GTTGAATGTGATCAACTCGCACCGCAACAGCACGAAGGGCGCTAGCAAGAGCGACGCGCGATCGGAGGCC
CCGCCTGCGCGCGCGGACGAGGTGCGGCGGCCGGGCGCAGCGGGCCCCCTGCGCCACTACCCGGGCCGGC
CGCGGCCCGTGCGCCTTTCGGC
>PaContig50 [organism=Pararge aegeria] [location=genomic] [moltype=transcribed RNA] [tech=tsa] [tissue-type=ovary] [gcode=1] Pararge aegeria Coiled-coil domain-containing protein 86 (PACG50)
TTATAACTGGTTTGTGCCTTGTGGCCATGGAGTAGAGGTACCTCTATACTCCATGCTTGTGGCTCATTCG
TCCTTGACGCCGCCTTCAGCCTTAGTTGCATACATTTTAAGGTTACTTTTTGCGCTGAAAAAGTCAAAAC
TGAAGATATCTTGGGTCTTTAAATTCTATTTACAAAACAGGATTAAAAGAGGTTCAAACGTAAAAATGTC
TGAAGATACCAGTGATGTTGTTTCGAATATAATCAAAAGCTTAAATAAAAGTGAAGACATAAATGCTCCA
GCACATGTTCAAGATAAAGTGGCACGCAAAACAACAAAAGTTACTAACAACAAAAAAAATGATCTTTTGC
GAGGTAAACCCAAATCAGGCCGCTTTTGGAAATCTAAGAAAGAAAGATTTTCTACTATGATTAAAACAAA
AGGAATTAAACCAGATTTTCAAAGGAAGACAGCTCTACGTTTGGAATTGAAAAGAACAAAAGAGTTATCA
AAACAAATCCAAGAGCAGATAAAGGAAAAAGAACAATTAAGAAAAGAAAGGCGACGAGAGAATTTAAAAC
GTACTGAAGAAAATAAGAAAAAGTCAGAAATTGTACAAGTTATTACAAACACTGCAAAACTGAAGAGAAT
GAAGAAGAAACAATTGAGATTTATTGAAAAAAGAGACACTAACAAGGAAATAAAATCTGTTAAGTAAAAT
GCATTTGTTTCTTTGATGAGTGTCTAATAATGTAAGTTCAATAAATTATCTTTGTAGGCAAAAAAAAAAA
AAAAAA
>PaContig51 [organism=Pararge aegeria] [location=genomic] [moltype=transcribed RNA] [tech=tsa] [tissue-type=ovary] [gcode=1] Pararge aegeria Mpv17-like protein 2 (PACG51)
ACTTGGAGAAGATTAATAAGAATACCAATAAAACTTTACAAACAAGTGGTAAAACAAGCTTTCGACAAAA
CTAACTTATTTTATACTAATGTGGTCTTGTCAATTGCTATATCAACTGCAGGAGATTTGTTAGAGCAGAG
CTATGAATACCATCAGAAAGAAATTAGTAAATTTGACTTTAAGCGAACAGCCCATATGGCATTTTCTGGG
TGTACAGCTGGTGTTTTATGTCATCAATGGTATA
>PaContig52 [organism=Pararge aegeria] [location=genomic] [moltype=transcribed RNA] [tech=tsa] [tissue-type=ovary] [gcode=1] Pararge aegeria Uncharacterized protein PACG52 (PACG52)
TGAGAAAGGAGAACCAATTAAAGAAATAACAAAGTTTAATGTTTTAATTAAGGGACCAATTAAGTGATTA
GGAGAAATTCTGATAGAACCAGCCAGATACGCTTTGAGTCTTACCGGGAAGTAACCCTCCTGATCCTCGC
GCCTCGAGTGAAGTATTTTTTTACATGTCAGATCGAAGACATTGTACAATTAATAAAAACATATTTTAAA
CCATTAAGGGTTTTTCTTTGTTATCTTATAAGCAGACAGAACCAAGATGGTGGTATTATTTTGTTTTCTT
GAAGTATTTTCTATTTAGTTTCAGTTTTTCTCCATCTCAAAGAAAGTTGCATGGTGACCGCAGAATGATA
ATAATTTTGTACCTAATGTTAAGATTTAGTTTTAAGCGTTTTTTTCATAAAGCTCGCGAATATTATTTAT
TATCAGTTCATTACGAATTATAAACCATTAAAACGGATTTATT
>PaContig53 [organism=Pararge aegeria] [location=genomic] [moltype=transcribed RNA] [tech=tsa] [tissue-type=ovary] [gcode=1] Pararge aegeria Probable ribosome biogenesis protein NEP1 (PACG53)
CAAAAGTCAAAATATAACCTAAAAAATATTTAACAGAATTCCATGTGTATTGTGTTTCGGAACAAGTTTC
GCCTAAAATAAATTAAATTGTAACCACAATAAACCTAAATAAATAAGAACATAAATAACAGATAAATCTA
TCTTATGCTGTGAACTGTGGTACTCTTGCGTCTGATCATGGGTAAAAAAAGGAAACTTGCCGCTAATAAC
GATGATTTCGAATTTGATCCTATTCCACGGCACCTTGTTACATCGCATATAAAGAAACAAGATAAACGTC
TCATTGTTATTCTAGAAAACGCTCAGCTAGAAACAGTGAAGAGTGGGAACAGTTTTGAACTTTTAAATTG
TGATGACCATGCACATATCCTGAGAAAGAATGATAGGGATCCAGGGTCATGTCGACCAGATATCACCCAC
CAGTCCCTTTTAATGCTAATGGATTCACCTCTTAACCGAGCAGGACTACTGCAAGTATATATACACACAG
AAAAAAATGTCCTTATAGAAATTAATCCACAAACAAGAATACCTAGGACTTTTAAAAGATTTGCTGGCTT
AATGGTTCAACTCTTACACAAATTTGCCATAAGAGCATCTGATGGACCAATGAAGTTGCTTAAAGTTATC
AAAAATCCATTGACCTCACACTTACCAGTTGGGGTGAAAAAAATTACCATGTCATTTAGTTCAAAGATGG
TACAGAACTGCCGAGAGTTGGTGCCAAAGGATGAACCAATAGTTATTATTATAGGGGCTATGGCTCATGG
CAAGGTGGAAGTGGATTACTCAGAAGATGTAATATCAATAAGTAACTACCCACTGTCAGCAGCTTTAACT
TGTGCAAAATTATGTTCAGCTTTTGAGGAAGTATGGGATGTTGTGTGAGGACTCTAGTATTTGTAACATA
TAGTTACTCAATAAATTTAAGATGTACTTTTGAAAAAAAA
>PaContig54 [organism=Pararge aegeria] [location=genomic] [moltype=transcribed RNA] [tech=tsa] [tissue-type=ovary] [gcode=1] Pararge aegeria charged multivesicular body protein 6-A (PACG54)
CTTCGTCTGTGCTTAGTAATTTTCTTATTTACTTTTTTAGTTACACTTATTGAAATCATAATAAAATATA
AATGACTGTACTTTTACGAATATCATAAATAGTGTCATACTCATTCTTTATGTAATGTTTCGCGTACATG
CGTACTTAATACTGTGATAGTGATTTGATATACAAACTTACGGTTCTCGTCAGATTAGGGTAAGCAAAAT
GGGTGGATTATTTAGCAAGACCAAAAAGCCTGTAAGTAGAGTAACAGAGCAGGATAAAGCCGTTTTACAG
CTAAAACAACAAAGAGATAAGTTAAAACAGTATCAAAAGAAAATAGAGCTTAATCTCGAAAGAGACAGAC
AGCTGGCGAAGAAACTTTTATCGGAAGACAAACGCGATAAGGCGAAATTACTTTTGAAAAAGAAAAAATA
TCAAGAAAACCTTTTGCAGAATACTGATATACAATTAGAAAAGTTAGAACAACTTACACATGATTTGGAG
TTCACGCAAATTGAAGTACAGGTGCTCGATGGATTGAAGATTGGAAATGTTGCTTTAAAGAAAGTTCATG
ATATCCTCAACATTGATGAAATAGAAAAGATATTAGATGAAACTAAGGAGGGTATTGAAAAACAGAGAGA
AATAGATGAGCTCATTTCAGGACAGTTAAGTGAAGAAGATGATGAAGCAATTGAAGCCGAGCTTGAAACA
ATGCTTGATGTTGAGGATCAACTACCTGAGGTTCCTACTGATAAATTGCCTGATGTTGTTGAGGAAAAGA
CCCCAGAGAGGCCTTTAAGAGTAAAATCTAGTTCAAAGAAAATTGCTGTTGAGGCAAAGACCCC
>PaContig55 [organism=Pararge aegeria] [location=mitochondrion] [moltype=transcribed RNA] [tech=tsa] [tissue-type=ovary] [gcode=5] Pararge aegeria Mitochondrial tRNA-specific 2-thiouridylase 1 (PACG55)
AAGATGCAACTGTTGTTTGCCGAACAATTTAGCAGTTGATGCTATAGCAACTGGTCACTATGCAAACACA
TCTTTTGGCCCATTTTTAGAGAATTATAATGATAATGAAGATGTAAGGCTTCTACAACCTGCGGACAAAC
ACAAAGATCAAACCTTTTTTTTGTCTCAGGTACAACAATTTTCCCTCAGAAAATGTATGTTCCCTATTGC
TAATTTATTGAAAAGTGAAGTGAGAACAATTGCTCGAAAAGAAGGTCTTTTGCAAGTTGCCAGTAAAAGA
GACAGTACTGGAATTTGTTTTATCGGAAAAAGAAGATTTCAAGATTTTATTGGTGATTTTATTCAAACTA
GGGAAGGATTTTTCATTGATATAGATTCAGGACATAAAGTTGGAGAGCACAGTGGTATTCACAAATGGAC
AGTGGGCCAAAGATGCTGTCTGAGTAATTTTACACAAGCATATTTTATTTTTAAGAAAGACTTGAGTACT
AACAATATTTATGTGGTTCCAGGAACTAAACATCCAGCATTATGGAATGATCTTTGCATAACTGAAACAC
CCCATTGGATTTGTAAAGAACCTTCTGACTTAACTAACAATGGTGTATTGAATTGTTCATTTAGATTTCA
ACATACAAAGCCATTGGTACCTTGTAGAGTTTTAAAGAATTACGAGGGTTTAACAATACTACTTGAAACA
AATCTAAGGGCACTTACAGAAGGTCAATTTGGTGTACTTTACAATGATAGTGAATGTCTTGGTAGTGCAA
AAATAAAGCATGTGTGTCACCAGTCG
>PaContig56 [organism=Pararge aegeria] [location=genomic] [moltype=transcribed RNA] [tech=tsa] [tissue-type=ovary] [gcode=1] Pararge aegeria Golgin subfamily A member 4 (PACG56)
ATTAGACGCAAAAAACAAATTAGAAAAGAAATTAAGTGACTCAGAACAGATGAATCAATCAATAAATGGA
AATATGCAACAAATGCAAGTAAATAACGATAAATTAAAACTTTCCAATGAAAAATTGGGGTTAAGATTAG
ATGAAGCACTTGTTAGCTTAAGACATTTGCATGCTCTACAAGAGAATACTGAATTGGAATACTTAAAAAA
TATTCTTTACGAGTACTTGACTGGTAACGGAGTACATTCCATAACTCTTGCTAAAGTATTAGCAGCTGTA
GTTAAATTTGATGATAGGCAAACAGAGCTGGTACTACAGAAGGAGAAAGAAAGACAAGGATTTTTGCGTC
AATTAGG
>PaContig57 [organism=Pararge aegeria] [location=genomic] [moltype=transcribed RNA] [tech=tsa] [tissue-type=ovary] [gcode=1] Pararge aegeria General transcription factor IIF subunit 2 (PACG57)
AATTAATTTGTCAAAACATCATTCTGGTTCAATGTGTGATACATGATTCCAGTAAAATTTGACTGTTCAA
TATTATTTTATATCTATTGTGTTAATCTTTCAAATAGCAGTTAGCTATTTGATTGTCACTTTAAACAAAT
AAATAATGAGTGTGAATGCTTTGCCACAATTTGACAGGGAGTTGGATTTGTCAAACACAGGTCGCGGTGT
TTGGCTTGTAAAAGTTCCAAAGTATATAGCAAATAAATGGGATAAAGCCCCTGGTGAGATCGAAGTAGGT
AAATTAAAGATATCCCGTGTTCCCGGGCAAAAGGCACAAGTGCAGCTGTCCCTTTCCGAGGCTGTATTAT
GTCTGAAGGACCCAGGTGAACAATCTATACCCAAAGAACATCGTCTTAATGTATCGAATGTGACTCGACA
ATCATTGGGAGTTTTCTCCCATGCAGGCCCTTCAAACACCGATTCTGTGGTGCCAGAGGCTGAAAAACTG
TATATGGAAGGTAGGATAGTACAGAAGTTAGAGTGCAGACCATATGCTGACCCTACTTATTACAAGCTCA
AGTCTGAATCTATCAGGAAGGCGTCCATGCCGCAAAGACAAGTGCAACAATTAGAACGCATAGTACAAAC
CTTTAAGCCAGTTTCAGATCATAAGCATAATATTGAATATCAAGAAAAGAAGAAAGCAGAAGGTAAAAAG
GCTCGCGATGACAAAGAGGCTGTTCTTAATGTTCTATTTGCTGCGTTTGAAAAACATCAGTATTATAATA
TAAAAGATCTTCAAAAGATCACTAAACAACCTATTGTATATTTAAAAGAGATACTTAAAGAAGTGTGTAA
CTATAATTTGAAGAACCCCCATAAGAACATGTGGGAGCTGAAACCGGAATATAGGCATTATAAACAGGAA
GTACCAGTTGAAACAAAAGAAAGCAAGAACAGCTCTGATAGTGAATAATTATTTATTAATAGGTATAATT
GACTATGCAAATGGTAATGGTTCATATAAAATAATGCATTAAATAAAATGGATTTTAAAGTTAAAAAAAA
A
>PaContig58 [organism=Pararge aegeria] [location=genomic] [moltype=transcribed RNA] [tech=tsa] [tissue-type=ovary] [gcode=1] Pararge aegeria Uncharacterized protein PACG58 (PACG58)
AAACTGTTTTTAGACTATAATTAAAATTTAAGACAACATGAGCGCGATTACAATAGAAATAAGTTCTGAC
GATTCAGACGATTCAGACGACAGCTTACTTATTGCTAAATATTTTAATTTGCAGCAACCTAAAGAAAATC
CCGTGGAGGAGGAACTACAAGACTCTGAAGATAGTATTTCATCGTCTGTGAGTGGGACTACTAAAAGTAC
TCAATCTCAAGAAAGTGGAAAGAAAAAGGCCTGCAGAAAAAAAACCT
>PaContig59 [organism=Pararge aegeria] [location=genomic] [moltype=transcribed RNA] [tech=tsa] [tissue-type=ovary] [gcode=1] Pararge aegeria hypothetical protein AaeL (PACG59)
TCCCAATACAACCCGTACATGAAGAACAGACAGCACCGAATGTCATAAGACAGCAATATGCGACCTATTT
TATGACTAGAGGAACTCTGCCTTGGCAGCTAAATAAGGTATAATTGTATTATGAGGGTTTTCAAGATTTT
CTTGCACCGCCAATTCCGCGATCAGTACAAAATTGAGTAGTCCACTTGCAAACCACGTTATGTTAAAAAA
AAAACATTTTTTATCCAATGGCGCCAATCGGTTAAGGATTTAAAATATTAACGTCAGCATTTAATATACT
GTGTTAAAACTCGCTATGATAAGAATAAAATGGGATTGAAATCTCAATACTTTTGCAAAAGTCGTTATGT
TGATCGGCAGTCCACTTTCAAAAATCGCTAAGTTTGTATTAACTTGCAAACGACGCTAAGTTGCGTGGTG
ACTTTTGCAAAAGCCGCCATCTTGAGTGCCAGTACGCATAATACTGTCGAAGTGCATGCACGCGTTGCTT
TCTTCAGATACTGCAGGCTTTTAAAAACGAGGTATTTTCTATTAAAATTATCATGGAGTATCAAGAACAA
GAAGTTGTTTTGGCACCAAACAGAAGAGGACGTAAAAAGATAGCTGATAAATCTACATGGAAGAGAGAAC
TTGAGAAGTCGAAACGGTAAGATTATTATTTTATGGTTACCTTTTGTAAATAGGATAGATACCTGGTTAT
TTGCTGGGGATTTTTTTGCTCTATTGTTATTTATTAATGTGCCTATCTGTTTTGTTTTAGACATATGCCT
AAGGGACTGCCAGTTATACCACAATGTGTACATGGAAATTCAAAACAGGGATACAAGTGTAACGACTTAA
CGGTTCAAGACTACAGTAAATTTCATCGGAATTTTTATTCAACTTCAGTTAAAGTCACCCAAGATACTTT
TTTATTAAAATACTGTACAGCGCAAACTCCTAAAAAAGAAGGAAAGAGAAAATCCCAGACTATATGCTAT
TTTATACCAAAGCACGAAAATTTGGCTGGAAGACGCCGCGTCAAATTAATTAAGGTGTGTCAAAAAGCAA
TGACCACAATTCTGGGAATCTCTAGGGACAGAATTCAAAGAATTTGTAAACAGCATTTAATCACGATGGC
AATGCCGAAAGAAAGAAGAGGAGGTAATAGAAAGTCCAATCTGTATTCTGATCGCACAGAATCCGTAAAA
TCGTTTATAAAGGGACTTGAAGCTTTGGAATCACATTATGTTAGAGGAAGATCTACTGTGCAATATCTGA
GCAGCGATCTAAGTATAAAAAAATTGCATAAACTTTACAACGATGACGCTCAGAATGTGTCAGTGAGATA
TGAATTTTTCCGACGTATCTTTAACAAGTACTTTAATTTGAGTTTTAAGTCTCCCGCTACAGATGCATGT
TCTAAATGCATTCAATTAAAAGAAGTTATTAAAAGAGAACGCGACACAGCAAAAAAACAGCTGCAAATAG
CTCAGCTTCGTATTCACAAGCTAAAGGCCAAATGCTTTTACACTAGCCTCAAAACACAAGGCGACAACGA
AATAATTTTCTCTTTTGACTGTCAAAAGAATTTGGTTTTACCAAAAGTACCAGACCAGAGTGCCTACTTT
AGCCGACAATTGTATACGTATAACTTAACAGTATGTCAAGGGCCATCTCGTGGGGCTCAAAACTGTTTAA
ACACATTTATTTACACGTGGTTGGAAACTGAGGCAAAGAAAGGATCTAATCAGATTGCTTCGGCGGTATT
TCATCGGCTAATGAATACCAATTTTGAAGACACTGTTAGTCATATTAAATTATTTTGCGACGGTTGTGGG
GGGCAAAATAAAAACTCAATCGTTTTGGGAATGTTGGCATATTGGCTAAAAACAAAAGCTCCACGTCACA
TCAAGAAACTTACGCTGATATTCCCTGTAGTGGGGCATTCATTTTTGCCCCCCGACCGTGTATTTGGAAA
TATCGAAAGAGAAATACGTCCTTTAGAAGTCATTGTGGAACCCCAGACATATTTTGATATTTTTAAAAAG
TATGGTACGGTTCTCAGACTAGGCAGCGACTTCCATTTTTATGATTGGAAATCAAGCGTTAAAAACGTAC
TTAAGTTACCTGGATCTTGGCACTTTCAATTTAATGCCTCTAAAAGATTCTTTTTAAGAAAGGATAAAAA
TAATAGAATTGCCATTAAAGGGGAACCTAATTATGTATCTGAGGTAATAAATTATGGCAACGTTTGCAAA
AGAGGCAAATCATTCGAAAATATTGTGCCCGTTATGATGAATGTTGGAGTTCCAGTAAAACCAGTAAAGT
TAAATGATGTGCGAAATCTTTTGAAAAAACATTTCGGTGAAGATTGGGCTTCTTACGATTATTTACAATA
TTACAATTTTCTTCAAGAAGAACCAAATGAGACTGTTATAGAAGAGACTGATAATGAAGAAACCATAATA
CACGAAGAAATAGACTTAAGAGTGTAATAATAGATAAAAATTGTAATTTCTTAAGAGTAGAGGAAAATAG
AAGCTTATATTTGATTATTTCAAAACTGCCTATGTTGATTGCATACAACTGCAAAACT
>PaContig60 [organism=Pararge aegeria] [location=genomic] [moltype=transcribed RNA] [tech=tsa] [tissue-type=ovary] [gcode=1] Pararge aegeria Uncharacterized protein PACG60 (PACG60)
GTAAAATTAAATAATTATATATATTCCTTTAAGCACAGTATAAGGGTGAATTTTATAGTCCAGTATGTTT
GCGATCCTGTAGTTGTAGCCGAGAACTGTGCGCGTGCCCCTTATGTTCAAGAAAAAACCGACCCCAGTTC
TTGTTCTTCCGAACAATCCCGCAGACGGGTCTACATCGCTACGCTCGCTACAGTCGTGCGACGTATTGTT
TTTGTACATATCGGATATATAAAAAAAATGTATTAACGATAACTATACATTTCAAAGAAAACTTAATTTA
TAATTATTAACGCTAATTGCTTCGGGACTACAGTCCTAAATAATTTTCTTCAGTATAGTACCGTGGTGTA
GATTTCTAGGAATGCTACAGGTTTGCGATCATAGTGGATATTGCTTAACACTAAGTATTTACCTTAATTA
GGATACTATGTAAGCCATTTGTTATTTTTTGGTAACAGAGTAAAAATCTAGCAACATTTCTCTGTAAATG
GTTTGTTTTAAT
>PaContig61 [organism=Pararge aegeria] [location=genomic] [moltype=transcribed RNA] [tech=tsa] [tissue-type=ovary] [gcode=1] Pararge aegeria JmjC domain-containing protein 4 (PACG61)
GGACACCTTTTCATGCTGATGTTTATTCATCATACAGCTGGTCAGTTAACATTTTTGGCAGGAAGAAATG
GATAATTCTTCCCCCAGGGGAAGAAGCAAAAATAAAGGATTCATTTGGAAATCTGCCACTTCTGTTTGAT
CCAAACATACATAAAAATGTAAAACACTTTGAAATCATCCAAGAAACAGGGGATGGCATTTTTGTTCCGT
CCGGATGGCATCATCAAGTTTTTAACATACTGGACACTATTTCTATAAATCATAATTTTATTAATGCTTG
TAATGTGGAGTTTGTGTGGAGAGCACTTGAAGATAATTTAGTTTCGGTTGAAAAAGAAATTCAGGAATTT
AAAGACACTCCTGAATTTATAACTCAGTGCCAATTAATACTAAAATCGTTATTTGGTATGGATTTTGAAG
AATTTATTAAATTCATTATCCATATAGCTCAAAAAAGAATAAATTATTTTAATA
>PaContig62 [organism=Pararge aegeria] [location=genomic] [moltype=transcribed RNA] [tech=tsa] [tissue-type=ovary] [gcode=1] Pararge aegeria Uncharacterized protein PACG62 (PACG62)
GTAACTTCTCGTATTAGCTATTATTATCATAAATATTTACCTTTAGTATAAGTAAATTCATTATGCATAA
CCAGATATTGAGTAATTGTAAGAACGGACCAGGTGTGGAATCATTGTATTTTATGTATATACAAGATTAA
CAATATCTTGTGCGCTTTTATCCTCACAATGTGTCAAATTCGGTTCACTCACACGAAATATATAATTTTC
AGTTGTGTTTTGATAACGAAGACTCAAGTCAAAATAAAAGCGCATAAGTTCACATAATGTTCATGAAAAT
GTATTGTGGTGTATTGTGTTTTGGACATGGTACCTATTTTCTATGACATTCAAATATATGCGCAAAGTGC
TATTTGTAACGTATTTTCATACTTCAGGTATGAACGTTTTGTTTGACGTCATAAAATGTATGTTTCATTT
GAATGTTATAACGAAATACGGCACCTATTTGTTATGATTTTTTGCACCCTTTTTATGTCCGCAATATTTG
ACAGAGGCATTTATTCGCTGATTGCTGGCCAATGAAACTAAAGCTTTTATGCCAATTTAAAGGTACTATG
TGTTATTAGGAAAATATTTTATCTTATATTTATAAATATATGAGGCAAATAAAA
>PaContig63 [organism=Pararge aegeria] [location=genomic] [moltype=transcribed RNA] [tech=tsa] [tissue-type=ovary] [gcode=1] Pararge aegeria Uncharacterized protein PACG63 (PACG63)
AAGGGGCAGGGGCAGCGGCCGTTGCTGGGGCCCAGGTTTAAGCGCGGCAACCAAGATGGAAATCAGAACA
ACAATCATAATCACCAGAACAAGGGGCACAACAACAACACTCCCAATAAGGGCATGAACAATAGGCGCAA
CTCGCACACGGACATGCGCACGCCGCACGCGTACGCGCCTGTCGCCGCCATGGGCGCGGGCGCGGTGCCG
GCTGACGAGTGCGCGCTCGAGGCGCCGTTGGTCAGCTACCCCTACATCCCCTATCCGCCGCCCATCTACC
CGCTGCCCTACTACCCCATGGACTCCGACCCAGGTATGATGGGCATGATGGGCGGCATGGGCTACGTAAG
CG
>PaContig64 [organism=Pararge aegeria] [location=genomic] [moltype=transcribed RNA] [tech=tsa] [tissue-type=ovary] [gcode=1] Pararge aegeria Actin-related protein 2/3 complex, subunit 3B (Arpc3B)
ATCTGACTCACACATTATCGGTCACTTTCTTGTAGGTATTTGATTTTTACTTTTCTAGAAAAATAGGACG
TTAGTAAATAATCTTGAGTGTTTTTATTTCTCTTAGTCAAGGGTGCTATATATAAGATCCCCAAAAATTG
GATTTGTTAAGTTTTAACAGTGATAATACTTACATTACAATGCCAGCTTATCATTCGACTTTAGAATACA
GTCAGTCAATAGGCAATTTGGCTTTACTTCCTGTACGTACTACTTTCAGAGGCCCAGCGCCTACAAGCCC
GAAAATAGAGTTAGATGTTATTGATGAAGCTTTAAATTATTTTAAAGCTAATGTTTTCTTCAGGTTCTAT
GAAATTAAGTCTGATGCCGACAGAGTACTCATTTATTTAACCTTGTACATTTCTGAATGTCTAAAAAGAC
TGCAAAAGTGCTCAAACAAGAATCAAGGACAGCAAGAGATGTATATGTTGGCAATATCTAAATTTGATAT
TCCAGGCGAGCCAGGATTCCCTCTTAATTCTGTCTATGCTAAACCAAGCCCCCAAGAAGCAGATTTGATG
AGGCAATACTTACAGCAGCTGAGGCATGAAACTGGAAATCGAGTTTGCGAAAAGGTTTTTGCGACAGAAG
ATGGAAAACCAAGCAAGTGGTGGCTATGTTTTGCTAAAAGGAAATTCATGGACAAGTCTCTTTCGGGCCC
TGGCCAGTGAATTAAACAAACACATTTCTGTATTAATAGTCTTTATTTTACGTAATATTGATATCAGTAG
TTATATTTAAGTCCAATCAATTATTATCACAGGAAATTATATGAACATTTTAAACTGTTAATTTTATTTG
TATTGTTATTTTAAAATATATTTATGCATATTTCAGACTTCAAAAAAAAAAAAA
>PaContig65 [organism=Pararge aegeria] [location=genomic] [moltype=transcribed RNA] [tech=tsa] [tissue-type=ovary] [gcode=1] Pararge aegeria Uncharacterized protein PACG65 (PACG65)
AGGCTACCAGCAAGGTTACGGGTATGAATACGGTCCCTCCTATCCCGCGAATAGGCCGGTTTATCCGCCT
TATGGCCCCGAAGGAGATCGGGGCTACGCGTCGGGCGGCGAGTACCGGTACGGCGGCTACGGCGGGTACC
GGGCGGGAGCGCCGCCCGCTCCCCCCGCTCCCCCTGGCGGAGCGCAGTCCCCTGCGGCGGCGCCCGCACC
TCCTGCCTCGCCCGCGCAACCTTACCCCGACTACTACCGCGCGCCGCACCCGCACCACCCGCATCCGCAC
CCGCAACACCCACCTCCGCACCCGCCGCACTCGCCGCAACAGCCACACGAGGGAGGCGCGGGAGCCGGCG
CAGCCAACGCAGCGGCGGCGGGAGTCCCGCGGAGGCATCCCGACTTCGCGAAAGCGGAGGCCGGCTTCCC
GCCCAACGCGGGCGCGGCGGGCGGCGCGCCCACGAGGTTCGCGGGCGG
>PaContig66 [organism=Pararge aegeria] [location=genomic] [moltype=transcribed RNA] [tech=tsa] [tissue-type=ovary] [gcode=1] Pararge aegeria Probable DNA-directed RNA polymerases I and III subunit RPAC2 (RNA polymerases I and III subunit AC2)
ATAACAATGAAACTTACCTCACTTGGAAAGCTATAAATTATAAAACTTAACAACTAACCACGTTGAACTA
AATCCTAAATCCGAATCGATTAGAATTTAAAACTCAATAGGTGCTAAACCCAGGAAAGTTATCAAATTTG
AAGCAGTTATTTTTCAGTACAATACATTTACCGCGACAGAATTAGATAAAAAATGAAGATTTCTGAGCTA
CCAGGCGATGAGGATTCTGGAGTGACTTGTCGAACATACGTCTTCCAAAATGAAAGTCACACTTTGGGAA
ATGCTTTAAAATGTATAATAAATAGATATGAAGATGTCCAGTTTTGTGGCTACACAGTCCCTCACCCAGC
AGAGGATAAAATGCATTTTAGGATACAAACCCAGGAAACACCAGCACTAGAAGTTTTAAAAAGAGGCCTT
AAAGATTTACAGAAAGTATGCGATCATACAATACAATCATTTGAAAAGGAGGATTATTAATTTTC
>PaContig67 [organism=Pararge aegeria] [location=genomic] [moltype=transcribed RNA] [tech=tsa] [tissue-type=ovary] [gcode=1] Pararge aegeria Ubiquitin domain-containing protein UBFD1 (PACG67)
AGGAAATTCTAGAAGAAAAAAATAATAGTCAGACAAGTAAGGAGCTGTTCTGCACGCAAAAGATACACAG
GAAAGTCTTAGATAAAGGTATTCCCCCAGATGTAATGCCTGGAATCAAAGGAATTAAGGAGCCCCTACCC
CCTGTGCCAGTAAGTGGGATGTTAAACAAACATGGAGGCAAAGTCAGGCTCACATTCAAGCCTGAACAGG
ATCAGCTCTGGCTAGGAACCAAAGAACGCACTGAGAAACTTGCCATGACTTCTATCAAAAGTATCGTATC
TGAACCCATCACAGAACATGAGGAATATCATATTATGGGACTTCAACTAGGCCCTACTGAAGCTTCAAGA
TATTGGATATATTGGGTGCCAGCACAATATGTTGAAGCCATAAAGGATGCAGTACTTGGTGTGTGGCAAT
TCTTCTAATTCAATCATGTCAAACTGTCTGCTGTATCTAACACCTGGGAGCTACTTGGGTAGTTGCAATA
TATATAAAATAATAAATGTTGTGCCCTAGCACATGTATGTATAATCCATGTTTTATATTTAGAAGTACAT
TTAATGGTTATACAATTTTACTGAAACTTTAAGCATAATACAATTAGTGCTAGGGGCTTTCGTGCCGTTT
CTCTTATACAAATACTGTCGAAATTATTAACATTTCGAAAAATTGTAACCCTAATCCCTGAATCTATTTG
AATTTCTTTTTAATACAATTTTATGATTGTCGATTTATTGAGAATGTAAAAAAATCTGTATCAAGCCATT
GGTACTATTTATTTTGTGATATCATTATGCCGTGTCAATTAAAAATTGTCCATTGATAATAAATTTGGCA
TCTATCTGGTCATTTGTGAGAATTTTTATTTGCTATTGTTGAATTGCATTTTATGCATTTGGGGTTTTGA
GCTGTAACATATTGCTATTATCGTATCGCGCGTTCACGATTCATGAGCTTATTGTCCTGTGTTTCGAAAC
CTGATCTCTATTTGAACTTTATAAAATTCACTCAATCTGAAGGATTGGCCTGAATATTGCAACAGCAGTC
TTCTCTATTTTAGCATCCAACGGAATGCTGTTCTTTATATTCCTACCAATCCTTCATGAGAATTTGATAA
TAGAATTAGATATAAAAACATTTTAAATTAAAAAAAAAAAA
>PaContig68 [organism=Pararge aegeria] [location=genomic] [moltype=transcribed RNA] [tech=tsa] [tissue-type=ovary] [gcode=1] Pararge aegeria Transmembrane protein 9 (PACG68)
GTTATTGATTATTTAGTATTGATTAATCGTTCTTCTCTTTAAAGAAGAATATTAAAATAATATTTGTTGT
TATTCAGAGTAAATATTCGTGAATAAAGTGAAAAAAATGTTGTGGAAACTACTATTGATGTCTACTATCT
TTTCTGCTAGCACTTTTGCTCAGTTTTACGAAGATCAACGATGTCGCTGTATTTGTCCAAAGACAAATAC
AATAATTAATAGTACAGAGCAGTCCATCAGGACTCTTTATATTGCATATGTTCCTCCGAACCAATGCAAT
TGCTATGGAGTAATTCTTCCAAGAGTCTCTGATAAAATCAGACATAATGCACAATCATTTTGTCCCAGAT
GTGATTGTAAATATGAGAAGAGAAATACAACTGTGATTATGATTGTTGTTATATTTGTGCTATGGATGAT
ACTGCTGTTGATTGTATACTACCTTTTCCTAAGGCTGCTTGTAACTTTCTCCAAGAAGCAGCAGAACAGA
TACAATGAAGTAAGGAGTAATTCATTTGAGATTGAGAATCTATTACTTACAGGCGAAGAAGAAATGGAAA
CTGAAATACCTTAAATAAAAATTGAAAAAATTAACACTGATCATTAAAAATTAATTAATAAAAGGCAAAT
TTACTTGTGAAAAAAAAA
>PaContig69 [organism=Pararge aegeria] [location=genomic] [moltype=transcribed RNA] [tech=tsa] [tissue-type=ovary] [gcode=1] Pararge aegeria Uncharacterized protein PACG69 (PACG69)
GTTCCGTGTACGACATGTTTCGACAAATCTAATACGCATTCTATTATCATTTTATAATATCCATAATATA
TTTATAACCGTGATTTACCAAATTGTGTTCTATTATCTCGAAGCATCTATATTCGGGCGTTGCTCCTATT
CATATGAGACACCCAATCCAACATTAGGTGAGAAACGTGCCGATGGATGAATGGCAGAGAGTGTTAAAAA
ATGTCATGTCGCTAGCGTCAACCTCAGGGCACCAGGCACACCCTGTTGTTTAAGTGCCTTACCTTTCTAC
AGTACCTCTGGGGGGTGGACCGTTTATTTGTCCTTTTCTCGTGGGAATAGTATGGAAAAAAAACAACAAC
AAACCATAACACAAAAAAGAAGGATATTGGAAAAAAGAAGACAACTGGCAATGAGAAGAACATCAAAACT
CTCAAGCGAAGAATTAGAAGAGAGAAAGAAGAAAAGGAAGCTTTATATGAGAAGTTATAGAGCCAAAGAG
TCAGAGAAATCCAGAGAAGAGAAGTTCGTTTGCAGCAAATGCGGCAACATGCAGCTGAAGTACGAACCAC
AGAGCCAGAACATGTCAGAGAAGTTCGTTTGCAACAAATGCGGCAACGTGCAGCTGAAGTTCGAACCACA
GAGCCAGAACACGTAGAGAAATTAGTCTGCAGCAAGTGTTTCAACGAAACGCCAACTCCAGAAGATTAAG
TAGATCCAGCATAACAGGCTTTATGCAGGCAATTAACACATTCTTTGATGTGATATGTGAAGTTTGCACT
AAACGGTGCTATCATTATCAGACTTCTAGATGGATTGCAGATTCTGTAACAACATCATATTTGCCCAATG
TATTGAAACAAAAAGATTACATGATCGTGTGCAACCGTTGCAAGAC
>PaContig72 [organism=Pararge aegeria] [location=mitochondrion] [moltype=transcribed RNA] [tech=tsa] [tissue-type=ovary] [gcode=5] Pararge aegeria mitochondrial NADH-ubiquinone oxidoreductase AGGG subunit (PACG72)
TGGTAACTGTCACTGTCAGATTTTGATTTTGACTTTGTTATGATATTTTCAGAGGATTCTATTAAAATTG
AATAGAAAATTCTACAATCGACTTCTGACTTCAAGTTTTGAAGAGTCTAAGATGCTTGGTCGGAATATAT
TATCAAGAGCCATTCTTTTACGAACTCTTAAAAATGCTGCTAATAACCGTAACCAAATAAGAAACGGTAG
TCACGGAGTTTGGTCATACAGAGTTCCTCCACCAATGCCATGTAAGAAAACTGTTTATCAAGCTCAGATA
CTTGGAGGTTTGTGCTGGTGGTGGATTCTCTACCATTGTGCTACTGAGCCAGAACATATTTATGGCGAAT
GGCCGTATGTTGACCCAAGCACCTGGACCGATGAAGAGTTGGGCATTCCTCCTGATTCAGTTGGTCCATT
GAAGAATTGAATTTCAATAAATTTAAATTATGAGTAGGTAGTTTATTTTAAACCATTCAATAAAATGTTA
CGTTCAAAAAAAAAAAAAAA
>PaContig73 [organism=Pararge aegeria] [location=genomic] [moltype=transcribed RNA] [tech=tsa] [tissue-type=ovary] [gcode=1] Pararge aegeria CDP-diacylglycerol--inositol 3-phosphatidyltransferase (PACG73)
GCTGGAACTTCTAATTGGAACTAAAAGCAAAACTAGTTCTATTCCAACATAATGGCTGAGTCAAAGGAGA
ATATTTTTCTGTTTGTTCCAAACATTATTGGTTTCGCCAGAATCATCCTTGCTATTATAGCTTTTTATGT
GATGCGGACGAATTGTTTATTGGCGTGTGGATGTTATATTACGTCGGCCTTGCTCGATGCATTTGATGGA
CATGCCGCTCGATTGCTAAATCAAAGCACCAAGTTTGGAGCAATGTTGGACCAGCTTACAGACCGTGCAG
GTACTGCTGGCCTTGTGATGACTCTTGCAACATTCTATCCAGAGTACACTTTTTGGTTTCAAATGTCATT
GGTTATTGATATAACCTGCCACTGGCTTTACTTACACACAACTACATTACAAGGCAAGACGTCTCACAAG
TTTATTGATATGTCAGAGAATCCAATAATGCATTTGTACTACACTAATAAAAATGTCCTATTCACCATGT
GTGCTGGTAATGAAGCATTCTACACTGGTCTTTATATGATGCACTTTGATAAAGGTCCAAATGTTATGGG
AATTGGATTATATGAACTGATTGTTTGGATATCAATGCCAATTGCAGTGGTGAAGACTTGCATTTCTGTG
CTGCATGGTATTGTAGCATCTATGAATCTGGCTATTATAGATTGCAAAGAACGAGTGGCCTTAGCACAGA
AACAAAACAATTAAGAACTACAGATAACAAATTCCTATTTTATTTAGTGTATTTTTGTATTGTCTGGATT
AGCTTGAATACCTTGTAGTTATTACCAAAAATGCCAAAATATATTCAACTTTCATTCCAAAACAGCTAAT
TTCCCAAAATCTTAAGAGGCATTGTGGTATTTTTATGTTAATTTATTTTTTGTTCTGCGTATACTTTATT
CTAGTTGTGCATTTAAAGGCAATGAATGAGCAAGATTTTGAGTTCAGCAATATTTTTATTATACATAGGT
TTATATTAGGCAAGGTTTCATATTTTTTTTCTATAAAGAGGATATTTTATCTTTTTCTTATTGATTCACC
G
>PaContig74 [organism=Pararge aegeria] [location=genomic] [moltype=transcribed RNA] [tech=tsa] [tissue-type=ovary] [gcode=1] Pararge aegeria UPF0609 protein CG1218 (PACG74)
ATTTTCTTTATATCTATTTTCATTTTATATAATTTCCCTCGTTAACATGTCTGAGGAATGGAAGGCCTTC
GTAAGTGACACTAGAACAGCCTGTAAATACGGGGCGGAATGTTATCAGAAAAATCCAGACCATCACAATC
AGTATAAACACCCCCCACAACTCAAAGCCAAACTGAACCAACGAAAGAATAATCGTTTTAAGCCTTATAA
TAGGGAGAAGAAGCCCACTGATGGAACTAAGGCGAGACATAATGATGTTCAGGATATTGAAGTTGATTCA
GAGGACAGCAAAGTTGATAAGGCGACACCAAGTACAGCTCAGATTGATGATGATTCAACAAACAAGTGTG
CACAAGAAAGCACAGATGTTAAGATCCCTAAATATCTCGTTAAATCAGATAGTGTGACCTTTTATGACAA
AGATACAGATGCTGATATCATTAAAGATTGTTTCTTAATGGAAATGCCAGAAGATTTTTTCCAGTTTTAT
AAATGCCTTCAGGAAGATACGGAAAATGTTGAGAAACTCTTGTCTAGTGTGAATTTACAGCTTATTGGTC
CATATGAGCTATTTTTAGGTAAATTACCCAAATTGGAAGATAAAGACTTATATTTAATCCACTGGAGATT
TTTCTTTGATCCTCCAGAGTTTCTGGCAGTTTTAAAAAAAAAGGGGAAAAGTGAATTTCACATAGGCTAC
TATAGAGATGATCCACAAGAGAAGCCAGTGTTTCTTGCTAAAAATGACAGTTCTGCAAATTATACCATCA
CACCAGTTGCTGAAAATATTTTTGGAGCAGTTTATTGGTTTTTACAAAATGAAAAGAAAACTTCACCATT
TGTTTCCATATCATGTCAGAAGTTAATGGATAAAGTTAAGAAATGGGCGGAGCAGCATAATTTCTCTATT
GAAGAATATAACATGAAAAAAAGGATACAACAAATTGTTTGTCGGACCTTTAACAATGCAGGCATTGTTG
TACCATATAACAAGAAAACCCAGCTTGGGTATAGAAAATTGGTTGAAAGCGATGCTGATATTAAAAAAAT
GTTCAAACAACTAAAAGAAGCTAAGTCCCATGCAGAAAAAGATAAAATCTTGTCAGAGTTACAGCCAGTT
ATCACATATGCAAGTATAGCGATGGATGAATGTGACTTTGGGACAGGCCTGGAAGTGGGCATTGCCTTAT
TCTGCTCCGGCCTGCCCGAGCTCCAAACCAGTGCCTTAAAAAATCTAGAAGTAGCTTATTCTCTACTGGG
CAGAGAAGCTTTTAGTAAAATTATACAGATGCATGTAAAATATCGTCGCAAGGGTCCAGATATGTCCGTG
GTGGGAACCGATTGACTTATGAATGATTTCGTAAAAAAACAAAATTTTATTTATTTATTCCGATTTAACA
AAAGATAATAAAAAACTT
>PaContig75 [organism=Pararge aegeria] [location=genomic] [moltype=transcribed RNA] [tech=tsa] [tissue-type=ovary] [gcode=1] Pararge aegeria YTH domain family protein 1 (DACA-1)
GTGTATTCGGACCATCTACAACACCATTTTCAACAGCTGCATTCGGGCAGCCATCAACATTTAATTATTT
TCCCGGTAACGGTGACTACTCTACTTGGGGTCAATTAGGTCGTGCGAAGCAGTACGATGATTATTATAGA
AATGATGGGCTCTACGTCCCAGATGGCGTTAAGGCAGTGGAAACCGGCGTACAGGCGCTATCGCTCGGCG
AACACAATAAGGGCGACAAAGATAGAACACCCGAACTCAAAGACGTTTCGAGCGGATCGCAACCCAAAAA
GATGACGTGGGCTTCAATAGCTAGCCAGCCGGCGAAGCCCGCTCCGGCCATGCAGACCGGGGGGCTCAAG
AAGAAGGGACCAGGAATGCCACCGCCACCAATAGTGCCGGGGAAACATAATATGGACATCAGTACGTGGG
ATGCTGGCAAGAGCGCCCCTGTGGTGACGGCGCCGCCTCCACCGCCGCACCAGCCCCCG
>PaContig76 [organism=Pararge aegeria] [location=genomic] [moltype=transcribed RNA] [tech=tsa] [tissue-type=ovary] [gcode=1] Pararge aegeria Uncharacterized protein PACG76 (PACG76)
ATCCATTCCGTAAACTAAATACGTTTGTTTGTAAGAGACTTTCAGGATCTAAAAAAACAAGAGCTGATTT
GTTTAAAAAACAACAACATGGTGGACTTAGAGAAATATATGTCTTGGATGAAGTGACCAGAGTACTACAA
CTTTTTATAGAGACTTGTGCTAGGACAATCTGTAGAGAATTTGAAGAAGAATCCTTAACTAATCCAAGGA
GGAAATTACCAATCATTAACAATCATTATAATAAAACTCGAAAGTATGCTAGAGCAACTAATCGTTATTG
CATAAATTCCAATAGTTCCATGGATAAGACCAAGTGGAATCAAGGATTCATGATAAGGGCGATCGCAGCA
CCATTGTTCCGGCTACTACCCCAGAAATTTCATGGATCTCTACAAACAATCATGAACATGTGGATAGGGA
AAGACATAAAGATCCCTCCTGAAGTCATAGATTTGTTACTCAAAGATATACGATTGAGCTCAGAAGCATA
TGAGAGGTTAAGGAAAGAATTTTATGGAGTAATGGAGCATGATGATAGCACGCGACCGATCACCAGATCC
AAATTCAATTCTTATGTTACTATTCAATCAGGATTTATGCAGGGAATTCTCCACTACACTTCTTCTCTAC
TTCATCTTTCTTTCTTATCATTGACAAAATCATTGTTGTACAAAATTATCCACAGAACTTTTGATGGAGC
TTCAGCACTGATATCCTTTGCCTGCTCTTCTGATGATTCAGCAATAATGGTGTCATTGTTCTTTAAAAAG
GATTCTAAATTCTTTAGCTTAGAATTGATCAATCAATCGGACCAACTAGAAAAACTGCTACATACTATTG
AAAATTTTAGCAAATTTTTCTGCATGAGACCATCAGTGAAGTCTACAGTAGGAATGTTGGATTCAGTGGA
ATTCAATAGTGAGTTCATTTTTAACAACACTTTAGCAGTTCCAGTTTTGAAGTTTGTGATTGCAGCAAAC
AACTGTTTGCCTTATGAATCTCTTTTGGACAAATTAAATGGCAGTTACAATTTAATTTCTGCTTTGTACT
CATCAGGATTCCCATCTTTTAACACTCATTTGTGTCAAATATCTCAGCTAATGTTGCACTACAAATCCTT
GGGTTTAGGTTTATCTCCTTTAGACAACATGGTCTGTTCCAAACTACTCAGACTTCGTGATCCCAACTAT
GGTTTCTTTCCTTTGGATAGTCATTTATGTCCTGGTGTCATGGGTCTACCATATTCTTTATACAAAGTGT
ATAAAACAACAGGTGTATTGCCAATAAGCCCGAAAGCTTTAAAGAAAGAGTCCATCATCTCTTTAGAAAG
CGGAGTTCCCAGTGAAACCTTGCAAATTAGCCATGGTGATAGACGAAAACAAAAGAAACTAATTCTTGGA
CTCCATCAAGTTACAGAAGGGGGAACAATGAAAATAATCCCCCCGTCTAGTTCAGAAAAATTTGCTCAGC
AATTAGACAATTGCATGAGAATTGTTCGAGAAGAAGTAAATGCTAATTATGAGTTATTTTATCGTGCTGC
AGAAACTGATGAAGAGCTGATCCTGAAAATAAAATTGAAAGCTCTTATGCCAGGAGTTGCCAAATCACTG
AATTCAGGGAATGTTCACATTCAAAACACTTCTGCTTCATTATATTCAAGCCACACTGCTTGCATGTCTT
TGAATGCTGAAAGATTCGTGGCAGGAGAACTTTCTAGAGACAATCCAAATAAAGTAGTTCTCAAAAAAAC
ATCCGTGAAAGTTTCTTTGCTAAAGGCAATAGTCAAAAGAGAGCAAGAACTTGACTCAACTGACCTTTCC
TATGATCAGACTAGGACATTAGAACAGAGTTGTTTTCCTCTATTAAAAAGATACGAAGAGTTCGAGAGAA
TCTTAGAATCTTTTAAAGATGCAGTAGAACAGAAAGTTCCCAGGTTTAGAAGTCAGAAGAATAAAATAGA
AGTCTTGCCTCACAAGTCAAAACTACCTTTGTCACTTCTTGATACTGTAAAAATAGTTTGGTTTGGTCAC
AAGAATCCTACTTCTAAGACAGTCCTAGACAGGTGTTTTGCCATATATCAGGGTTTGTTTGAATGGTTGT
CTGAGAACCATGATAGAACTTTAGAACTATCCCCTTTTTCTACTCCAACAGAAATGTTTAGTTTCCTCAA
CTCAATCAATGATGGAGGTAGGTCCATGCTATTAACTTGCCCTTCTATTCCTTATAGTGGGTTTAGAGGT
CAGATATCTCACTTAATAAAAAAGAATTATAAACAATGCATAGTCTTGAGGAGGCCTCTAGAAAATCATA
GCAAAACTGAGTCTAATAAGCACATGAAGGATAAGCTTAGTCTTAGTCTATTCATCACAGATCCAGAGTT
ACTCCAGAAGACAGTAGAATCAATCTTGTCATCTGAAGACTGGGAAGATCACCCATATTCTAATGTGATG
GAATTAACCAAACAAGAACAAATATTGCATTTTCTAAAGCTACACTACAAAGTTTCACCAGAGGAGTTTA
GAGAACATCTATCAGATTATATGTATAATTGTAATGCAGTTTATTTGCTCATGTACACTCAAGAACAAAG
GAAAATTGTTGGGAAAGATGGCAGAACTTCTTGGATTGGACCAGGAGAAGTAGTAATGAAAGTAGGAAGG
GATATCTTGATCTATCGACTCATAGATGATGAGGTGGTGGAAATCAGATCACCTTCTTTAATTGCTGTGA
CTAGAAATCTCAAAACTATAAAAGACTCTATGACAGAGCTGAGAGTTAGACCAATCATGTCAAGATTTTC
TGGCTTTCAAGTAGCTGGGAAGTACAATGGAGACAGAGTGGTGTCCAATTCATCGATAGGAAGTCCAATT
AAAATAGATCCTTCTATTGAAAACAGATACTTGCAAATAAAAGATCATAAGATAATAATTGACAATGGGA
AAATTAGCCTCTTATATAAGGCTGCTCAAAATAGATGGGTGAGGCTCATGAATTATTACCCAGCAAAGGA
AGGAATAGATGTGTCTGTGACTAGGCCGCCAATAGATGATTGTTGGGAAGCGTGGTTAAATGTTAGCCCT
TGGAAAGGAGAAAGTGCTTTAATAACAGTGGATCAATTGAAAACAACTTTAGAGAAAATGCCTGAAACTA
GAGAAAACTGGAGGGACAAAAGATCAGAAAGGGAAAAACAAGAAGTTGAAAAGTTTAGATTGGTTCTTTC
TAATTATAAAACTTTCTTATCCACCACCTTAAAAACAAGAATCGTCAATCTAAAATCACAGAGATTGTAT
ATTGACGAATGTCTATCCACCATTGGTGAATTCATAGAAGAAGAAGATGATAGCGATCTAGGCGACGATT
TCTTTAATGATTTGATAATGACGGGTCTAGATGATGAAGAGAAGGTGTACAATGATCTAATTGGTGCAAT
TAAGGCAACCAATGACACTAGTCAAGCAAACATGAGTTTAGAGTCTGACATTGCTGATGATGTGGATGAT
TTATTATTAACCATGAGTGAAGTTGCAGATCCTGGACTGAAGGCATTAGCCCAGATTTTGACTCCAGCTG
TTGAAGACAATCCTCTGTCCAGTGTTCTATATAGAAGAATTACAACAGAGTACACTAAACTTGCTGAGGG
ACTTATTGCAGGGCCAAAGCAGCTATTTGCCACTCATCCATTATGGGATGACTTGATAACAACTTTGGAC
AGATTAGACTCAAGATTAATAAGTAATATGATGGATGGGATTGTGTCAGCATATGATTCATCAAACACAA
AGTTGTTAATGTGGTTGTTAGAAATTAAAGAAAGAAATGTTGCTATAAGAGGAGTAGATCTTAGCAGAGG
AATTAGGGACGAAAGATTGAGTAGAATACAGAAGTTTTTGGACTCAATTGGGTCAGAAGATTCAGATTCT
GAATGATAAGATATCACTAATCAAATGCCTCTCTGTAACTACTGCTTATCTACTATGGTCGGGATTCTAT
CCTGGCTGGAAGGGATGTTCCATTAGTCACTATATCACCCTTTTATAGACAAGATTGTGAATTTTATTAA
TACAAAGATCTAAAAAATACCCCGG
>PaContig77 [organism=Pararge aegeria] [location=genomic] [moltype=transcribed RNA] [tech=tsa] [tissue-type=ovary] [gcode=1] Pararge aegeria Uncharacterized protein PACG77 (PACG77)
TTAATACTTCAAAAATGGCAACACCACGTAAGGATTTCGACGGAATACTACCAAAAAGTTTCGACAATAA
TACCTCCGAGTTTCCATCGAATGGTAGAAAAATGGCTTTACGCTGGCAACACTTAATTTCTAAGTTTGAC
ATTAGAATTGCCGCCAAAATTTATAGAACGCCTAGTTTAGCTGTGACGACCTTGAACTATACAGCTAGGC
TGGGCTGTCTATAAACACGAAGAGTCAATATTTACTTTGACATTTGATTGCGGGTGACACACAGGTCAAT
TCTCCAGTAGTAGAAGGGTATAAAAGATTAGACCCGTCCCGCTGCTCTAATGCAGTTTGGCGGGCTTACA
TAACGATTATTATTATTAGGAGTTAGCGATAATA
>PaContig78 [organism=Pararge aegeria] [location=genomic] [moltype=transcribed RNA] [tech=tsa] [tissue-type=ovary] [gcode=1] Pararge aegeria transposase (PACG78)
TATGGATTTCCAAATTGTATAGGTTTTATGGATGCCTGTCGTCTAAAAGTCGGATCTAGGAGAAGAAAGA
GATTAAAACCTGAAGTTATTCTACTACAAGCTGTTTGTGATGAGACACTTATGTTTATTGACATACATGT
GGGAGATATTGGTACAACACGAAAAGGTAAAGTCTTCAGAGACAGCTTCATGTCTCAGGAGCTCAAGAAT
TTGGTTGATTTTGATAATCATATATTAGGAGACTCAGACTACAGATTACGGATAAATTTAATTACACCGT
TTACCAGTGAGGAAGTGGTCACAAGTGAAGAAATGAAGTTTAATGCAGTTCTCTGGAAAGCACATAGTTA
TATCAGACAAGCATTTGATATATTACGAGATAGATTTAGAAAATTGAGCCTTATAGATATAAATAAGCCT
GAAGCTGTGAATACATTGATTGTTGCAGCATGTGTTTTACACAATTTTGTGCTCCTTCAGGAAGGTAGCC
CAGTTAAGGAAGAAGTGGTCTTAACTGATGAAGGTATCACTATTGATACTGATATTGTGGATACAGCAGC
AGAGAAACGTCAGTTTTTATGTAATTACATAAATTATTTTCAGAACTCTAATAGTCTTTTAGCAATAAAT
AATATTTTATAATGCATCCATCAAAAAAAA
>PaContig79 [organism=Pararge aegeria] [location=genomic] [moltype=transcribed RNA] [tech=tsa] [tissue-type=ovary] [gcode=1] Pararge aegeria rolling stone (rost)
GTCGGCTAGTGCATATGCACACACGCGCCCGGCTCGCCGCTACCGGGAGGAACATGTGACACTGTGTAAA
CTGCGCGAACAAATTGTAAACAACACGAAATACCGATTGATATTTAAAAATGTGTAAACATTTAGTGCTC
GTTCCCTTGGACTCGTCCGATACAGCAATGAAGAAAACGTGTAAGCCGGCAATGCTGGGCAGGATTTGGC
AGGCCAGCAGAAGGGCTCTCAACTTGGAGCATTCGCCACCTCATGTGTTTGCCTGTTGCCAATGGCAAGA
CGGAACACGCCCGGCTACATTTTACCTCGTTTATCGGTGGCTACTATTTCTTACTGTACTTTCAATCGGT
ATTTCAAGTTTTGCCTGTCAACGTCTACCGCGTCTATATGAAGGACCGAAAGTCGAGTTGAACTACTTCA
AATGGTTCATCTATTTCACAAACTGGGGGTACTTGCTCGTCGTGATGCAAGCTGGTCTGGCACTGGCGGT
TGTCCATCGTTACAGAAACCATAAAACATTTAATTTACCATGCGAAGACGAAGAAATCCCGATGCCACGT
AGACAGAGAACTCCCGCACTGTGTCGTGCCTATTGGCTGACGCACACGATCGCGACCGACCTGGCATTCG
TCATCACGCTCATTTACTGGACCCTTGTGCACGATCCGAGAATCCACGAGATCAACACGTTAAACCTGCT
AGTACACGGTGGCAATTCACTTGTAATGCTGCTGGAGTTGGCTTTAACAGCGCACCCAGTGCGTGCCGCT
CATGCCTTGTTCGGAGCTGGTGCAGGCCTCGCGTATGGCGTCTTCAGCGCGTTTTACTGGGCGGTTGGCG
GTACAGATCGAGTTGGGTTGCCAGCCATATACCCGGCACTTGATTGGAATAAACCGGGGTCAGCGTTCGG
CTTCGTCGCACTCTGCGCAGCAGTGATGATGTTCGCACACGGCGTCGCTACGTGTATTGCCTTCGGACGC
AGCAAACTGGCTTTGAGGATAATGCCTGCTCGATCCAGCGCGGACCGATTCACTCTACCCACGCACTGAG
CCACGAGGAAACGGATCTAAACTACTGCCCTTAGTATTCCAATGTATGGCAGCACTTGCACTGTTCCAAG
TCCGTGGATTTTAAACGTTTAAGGGCATTTGATCCGTTAAATTATTCTGCATTTGATAGCGTCCACTGTC
CACAAGGTCACGGACTTTGATGGTATTTGATTGGAAACGTGCGAAATTATAGCTTAATTTTAAAT
>PaContig81 [organism=Pararge aegeria] [location=genomic] [moltype=transcribed RNA] [tech=tsa] [tissue-type=ovary] [gcode=1] Pararge aegeria tsunagi (tsu)
CGACAATGGCGGATGTGCTAGATATTGAGAATTCTGAAGAATTTGAAGTCGACGAGGACGGTGAACAGGG
CATTGCACGACTGAAGGAAAAGGCGCGTAAACGTAAAGGACGTGGTTTCGGAAATGAATCAGGTGGTGGT
TCGGAAAGAGGCAACAGAGGCAGGTACGATAGTCTAGCACCAGAAGGTGACGGTACCACACCAGGACCTC
AGAGATCTGTGGAAGGTTGGATCCTGTTTGTGAGCAATGTACATGAGGAGGCACAGGAGGAAGATATACA
GAGCCAGTTCTCCGAGTTTGGTGAAATAAAGAACATACATCTGAACCTGGACAGACGCACTGGGTTCCTG
AAGGGTTATGCTTTGGTGGAATATGAGACCTACAAGCAAGCCGCCAGCGCAAGGGAAGCTCTCGACGGCG
CAGACGTTCTCGGCCAGGCCATATCAGTGGACTGGTGCTTTATCAAAGGGCCCACGAAGACCCACAGGAA
ACGACGATAAACTCTTATTATGCAGTGAATATGTATTGCACTTTTACAGACTATACACAGTACAGTAAGT
TAGCAAAGCAAGCTTCACCAATATCAGTGTAGCTGTGAAGCTGTGCATTGAGAGG
>PaContig82 [organism=Pararge aegeria] [location=genomic] [moltype=transcribed RNA] [tech=tsa] [tissue-type=ovary] [gcode=1] Pararge aegeria pumilio (pum)
CGCGCGCAAGTGGGGGCCCTCGCCGCTGTCGCCGCCGCTCGGCGCCGCGCTGGGCCCGGTGGGCCTGCGC
CCCGTGTCCGCCGCGCCCGGTGCCGAGACTGCCAAATACAGAACCGTCAGCAATTTAGCGCAGGGCTTAA
CATCGAATGGTGGAATGTTCGGATCATCATCATCGTTATTGAGCAAACTTAGTGGGGTCGGAACTATCTC
AGAATTAGTGGGTGGTGGCGTTGGTGGAGTGGGCGTCGGCGTCGGCGTGGGCGTTGGGTCGGTAGGCACG
CTGGTACCGGGCGACAAGCCAGCCGCAGGCCGATCGCGACTCCTGGAGGACTTCCGCAACAACCGCTTCC
CCAACCTGCAACTACGAGACCTGGCCAACCACATCGTCGAATTCTCACAGGATCAGCACGGGTCAAGGTT
TATTCAACAAAAACTAGAAAGAGCAACAAGTCAAGAAAAACAAATGGTATTCAATGAAATAATCGGATCA
GCATATAGCCTAATGACAGATGTATTTGGAAATTATGTAATTCAGAAATTCTTTGAATTCGGCACGCCGG
AACAGAAAACAACGTTAGCGCAAAAGGTGCGCGGACACGTGCTGGCGCTGGCGCTGCAGATGTACGGCTG
CCGCGTGATACAGAAGGCGCTGGAGTCCATCCCCGCCGAGCAGCAGCAGGAGGTGGTGCGCGAGCTGGAC
GGACACGTGCTCAAGTGCGTCAAGGACCAGAACGGAAACCATGTAGTACAAAAATGTATAGAATGTGTAG
AGCCTAATGCACTGCAGTTCATAATAAACGCGTTCGCGGGGCAAGTGTACGCGCTGTCGACGCACCCGTA
CGGCTGCCGCGTGATCCAGCGCATTCTCGAGCACTGCACGCCCGAGCAGACGGCGCCCGTGCTCGGCGAG
CTGCACGCGCACACCGACCAACTCATACAGGACCAGTACGGCAACTACGTGGTGCAGCACGTGCTGGAGC
ACGGTGCGGCGGAGGACCGGTCGCGGCTGGTGGCGGGCGTGCGCGGCAAGGTGCTGCAGCTGTCGCAGCA
CAAGTTCGCGTCCAACGTGGTGGAGAAGTGCGTCTCGCACGCGACGCGCAACGAGCGCGCGCTGCTCATC
GACGAGCTGTGCGGCTTCAACGACAACGCCCTGCACGTGATGATGAAGGACCAGTACGCGAACTACGTGG
TGCAGAAGATGATCGACGTGGCGGAGCCGACGCAGCGCAAGGTTCTGATGCACAAGATCCGGCCGCACAT
CGGCTCGCTGCGCAAGTACACGTACGGCAAGCACATCATCGCCAAGCTGGAGAAGTTCTTCATGAAGGCG
CCCGAGCTGGGCCCCATCGGGCCGCCGCCGCCTGCCGTCTTGTAGTCGGCGTACTGAGTATTAACGTCCG
CGGGGAAGGCTGATGCGACGGTGCGGGTGTCCCCCGCCTATTATAAATTGTGTGAATATTTCGATTGTAC
ATTTTTACCGATAGCTCGCCGCCTCGGCAGCCCGGCCTGTACATATAGCGGCAGACTGATGTACAGATTC
GATTACTGAAACCATAGTTGTACAGCGTCGACGCCGAAAGTGCCCCGCCGTCGCGTCACCGTGCTCCACC
GTCGTGTCACCGTGACCCGCGACCGCTGCGTCTATAGCTACTAAGTGTTCTAGTATTATTCGTTGTTCGT
ATGAATCTATGTATAAATATTTGAACGTCTCTCATTCTCGTGTAATTTATGAATCGAAGGAAGGCTGCGG
TCGGATAACCCGTGCGTTTCCGTAATTTAGCTCGTTGTAGATTTAATATTAGCTGGGCTAGGGGGGACCT
TGAATCTTCGAAGTGATGAATAATGCCGCGGGCAGTTCTAGACAATCGGCACTATAGTCGTGATTATGTT
AATTTTATGTTGTAGTGTTCAAGTCGAGCTCTCGTTTAAGTTTAAAACCGGCTTAAAATCGTACATAGCT
TATCGAATATTTTAGCGCCGGAGTGTATAGTTTGATTATAATTTTGTGAAAATGATATTTTTGTATATTT
TAATGTAACTGTGTAACTTAAGTTATTAGTAGAGCCGAGCGGGCGATGCTTTAGTTGTGTAGGTTATAGT
GATGATTGTAGAGCTGTGCGGTGCAGTCCGAGCTCCGAGGTCTGCCTTGCCGGTTGCACGTCACAAGCGT
AGCTGCTACTCATTCCCCCTCTGTAATTAATTTATAGGAAGCATAGTTTCCTACGACACCTCAGATTTTT
TACGTCTAGATGTAATTGAAAATAAAATTATTGTATATGGCTGTACAAAAATGTTAACAAAATGATGATT
TGTAAAACCTGTATGTGATGGAATGAGGCGGGGCGGCGAGAGTGGCGACGTGCGGCGTGCGATCGCGGCT
CCGGCCGCCTCG
>PaContig83 [organism=Pararge aegeria] [location=genomic] [moltype=transcribed RNA] [tech=tsa] [tissue-type=ovary] [gcode=1] Pararge aegeria embryonic development factor (PACG83)
GTTGATTTGTAATTTCCATATGTTCTATTTCTAAGTGATTTCTATAAGAAATTTCATATAACCATGGCTG
TTGAGAATGTAACACTTCCAAAGAAATCAAGACTGGAAATGAATGTACGGCAACTGCTTAATAAATGTGA
ATTGATTGCAAAACAGGAACCGATAGATGTAAATTGCAGATTAAAACAATATGTGAAATCTCTTAACGAT
ATGATAACTGAACTTAAAACTGGTCCCGAAAAACCTGCCAAAGATGTTTTAGCAGAGTATACTAAGCGAG
CCACTTTCTTAAAAGGGTTAATTCAAACAGCTACTCTGAATAGTCCAATAGAAAAGCTTGAAGCAGTACA
ACTATTGTCACATGGTGCAGCAACCAATTCTGCAGATGGTTCAGCTCAAGAGATACATCAAAAGACAGTT
GCTAAATATGGGGTTGAGTTGCGATCAGAGTTATTTGGTTTAGAAGACAGCGATGATACACTCAGGCAGC
GAAATATTATAAAAGCAGCAAACTTTACAACCACAAGTACTAGTCAAGAAGACATAGACTCACTGCTCAA
ATACCATCAGAACATGCAAGAGAAAGTTGCGGAAAACATGGTCATGCTTACTAAGAGCTTGAAGGAGCAG
TCACAGATTGCGAGCACTATTATAAAAGCTGATACTGAGGCGCTTAAGAAATCATCAGACTTGACAGACC
GGAACCTCATTTCGTTAAAAGTGGAGTCCGAAAGGCTACAGGAGCACAGTCGCGGCGCTTGGAAATGTTG
GCTATGGCTTATGCTTGCTGTCATTGTGGCCATATTTATAAATATGGTGCTGTTTATGAAAGTGATGAAG
AAACGGAAATATGATACGTAAACTATGATCTCGGTGGGTTTCGACATTATGTAAAAAATCTAATATTAAA
TATTTATTGTGTTGACATTAGGTATAAGTCTGTATATTTTGATTTTTAGGTAGGTATGGATATATAATAA
TTTATAGATAATGTTAAAATAAATATAGGCCTTCAATCCATAAA
>PaContig84 [organism=Pararge aegeria] [location=genomic] [moltype=transcribed RNA] [tech=tsa] [tissue-type=ovary] [gcode=1] Pararge aegeria receptor protein-tyrosine phosphatase 10d (PACG84)
CGCGCGTCGTCCAACGCGGTGCTGGTGCGCTGGCGCGGTCCGAGCGGCGGCGTGGTGGGCGCCTACTCGC
TGCGCTACCAGGCCGCCGACGGCCCGTGGCGGCGCCTGGAGCCGTTGCCGGCCGACCGGGACCGCGCGGA
GATCAGCAACATGACGCACGGCGAGCGCTACCGCATCCAGCTCGACACGCTCAGCGAGGACGCGGCCGGC
GACGCGGCCGACAGCGCGCAGCCGCTCAGCGCGCAGCACACCGTCCGGCCCAACCCCGTGTCCGACGTGG
CGCAGCTGGCCGACACGCGCAACGTGACGCTGGAGTGGCCGCGGCCGGCCGGGCGCGTG
>PaContig85 [organism=Pararge aegeria] [location=genomic] [moltype=transcribed RNA] [tech=tsa] [tissue-type=ovary] [gcode=1] Pararge aegeria Uncharacterized protein PACG85 (PACG85)
TTTTCTTTTTTTTTTTTTTTATATTACATATCTCAATATTGTATTTATTAAAAAATATAACCTAACTATA
TATATGACTATATTTAAATTCAATCAACAAATAACTCTCACGTCCATCGAAACTGGAATAATCAACCTCA
GTCTTCCAACACAAATGAATACCAACCGAACCTCTCACCAACAACAAACGCGCCAACAAGCGTACCAATG
TTCCGTGCACTCCATAAATACAGCATTATATAACATTGCACCTTCAATTTTACATTGAACCAAAAAAAGG
AATTATATAAAAGCTTGACGATAAAGACCATATTATATTCACAGTTATGTATCTCAGTTACAAATTAAAT
CAAATTGTGTAATTGCCAATTGTTATGATCAGTTTAATGAGCTAGGCGGGCCGCACCGCAACGTAAAAAT
GAACATTCGAGAATATTTCATTACCAATGTAACTAACTTAATACCGAAAGTAAGCAATAACAAGTGCATT
CAACAATAGTGCGTAGCGGTACGACTCGCTGAGTGTGCCAGCTTTATAAAAGCAACATTAGCAAGTACTT
AAGTCAAGAATTATAAAAACAATAGTTCAAATGACAATAGCTAATGATTACAAGCATTCGTAACACAACA
TTCTATTACACACTTTAAGATGCTTTGGTCATGAAGGTTTATTCTTTTTCCATCAAAGGAGAGGTCAAGA
CTGTGCAACTCTATA
>PaContig86 [organism=Pararge aegeria] [location=genomic] [moltype=transcribed RNA] [tech=tsa] [tissue-type=ovary] [gcode=1] Pararge aegeria nejire (nej)
GCTCCATCGCCGACCCGGAGAAGCGCAAACTCATCCAGCAACAACTGGTGCTGTTGCTGCACGCGCACAA
GTGCCAGCGCCGCGAGTCGCAGTCCAACGGCGAGACGTGGCAGTGCACGCTGCCGCACTGCAAGACCATG
AAGACCGTGCTCAACCACATGATGTCCTGTCAGGCGGGGAAGAACTGTGCGGTACCTCATTGTTCATCGT
CGCGACAAATAATCAACCATTGGAAGCATTGTAACAAGAATGACTGTCCCGTCTGCTTACCTCTCAAACA
AGCGGACCGGACTAGAACAAACACTATGAACCCGGCCGCGGTGTCCCACTCGACGCCGGGCGTGGGGTCG
GTGGGCGGGGTGGGCGCGGCGGGCGGCGGCGTGGGCTCCG
>PaContig87 [organism=Pararge aegeria] [location=genomic] [moltype=transcribed RNA] [tech=tsa] [tissue-type=ovary] [gcode=1] Pararge aegeria NIF3-like protein (PACG87)
TAATTCCGCACTAAGATCTTGGCTTACTCTTATTTAAACTGATGTTCATACAGTTTGGAAATAGGCTTTT
TGTGAAAAGCTATTATTACAGAACATATTCCAAAACAATGTCAAAGATGTCTAGTGGTGAAAACTCTGGT
ATTAAACTGAGTGATGTTATATTAGCATTGGAAAAATTTGCCCCAAAGCGTCTTTCCGAGCACTGGGACA
ACACTGGCCTGTTAGTTGAGCCTTATACACCCAGGAATGTTACTAAAATACTATTGACTAACGATCTGAC
GGAAGATGTGGCACTGGAAGCGAAAGACAAACGTTGTGAAATGATTATTTCTTATCACCCTCCAATTTTT
TCCCCTCTCAAGTCAGTCATTCAGAGTGCCTGGAAAGAACGTGTAGTGTCACTGCTTCTTGAAACGAGGA
TTTATCTATATTCTCCTCACACAAGTTGGGACTCTGTGAAGGGTGGAGTGAACGATTGGCTTGCATCTGC
TTTTCCATTTAATAGTTCAGTCCCAATTATACCTGGCGATGATCCAGAAACAGGAGCTGGCAGGCTGTTG
ACTTTTAATACAGACTTCAATATAAGTCAAGCAGTGACAAATGTAAAAAGGCTAACAGGTCTACATCATG
TCCGATTAGCCATTGGTACGAACAAAACAATAACTAGTAATGTTCGAAGCGTAGCTCTCTGCGCTGGATC
TGGTGGTTCGGTGCTGAAAAAAGCTAATGCGGAACTTTTTTTAACAGGTGAAATGCTTCACCATGACATA
CTTGATGCTACCCAGAGAGGAATTTCTGTCATTCTTACCAATCATTCAGATTCAGAAAGAGGATTTCTTC
GGGGATTCTCTTCACATTTACAAAGTCAACTCGAAAATCAAGTCGACGTTATAGTAAGCGAATATGATAA
AGATCCATTGTCAACCGTTTAAGGCAATAAATAATGTAAAGATTGTTTTATAATTAATTTATTAATACGT
TACTCAATAGCAGTGTTAATTAGCAAAGTATTACATTATTTCAAATAAAA
>PaContig88 [organism=Pararge aegeria] [location=genomic] [moltype=transcribed RNA] [tech=tsa] [tissue-type=ovary] [gcode=1] Pararge aegeria Uncharacterized protein PACG88 (PACG88)
CTTTGGTAAACGGCAATTTTTAAATATCAAAACAACAACAAAGAATATCTAGTGACTGTAAAAACTAAAA
TCTGAATTTAGATCACAATACATCCATAGAGAAAGCGAGTTAAACAGCATAACATTAAATATAAACTTTT
AGACACTCGAGTCATGTCAACAGCTATAGATAACGTTAACAAATTACAACAAGACTTGCAAAATGAATTA
ACAAACACAAATCAACTATTAATGTTAATATCGGAAGAATTACAAAAAATAAAAAACTTCACGTCTGTGG
GTGGTGAATTTGAAGCTACTATAAAACAAAATACATCTTTGATGGCTTCCCTGGCAAATATGCAGAAGAT
AGATATTTTGAATTTACCACCAGTGGCACGGACCCAGTTAGATTTGAAGCATGTTCAAACAAACCAAGCC
AGTATGGATGAATCTCAGTAGTTGTTTTTTTTTTGTTTGTTGTGTAAATATGCTTTAAGTATCTGTTTAA
GG
>PaContig91 [organism=Pararge aegeria] [location=genomic] [moltype=transcribed RNA] [tech=tsa] [tissue-type=ovary] [gcode=1] Pararge aegeria translocon-associated protein (PACG91)
TTTTTCTTTTCTATCGACGATTCGACAATACGTGGAGGGTGAACGGCGAAAGATTCCAATTTTAAACTCA
TTAGGTCAATAGTTTTAAGTTAAAACTCACTTCAAAAGACTGCAAAATGGTCACAAAATATTTATTAACG
ATTTTCGCCCTGGCTATTAGTGGTTCCTTAGGAGATAGCTGTCAGAATCCTAAAGTAGAAGCTGCGTATT
TCACATCTTTAGATGCCACCGTGGTCACACAAATAGCATACATAACTGAATTTACACTAAAATGTGATAA
CCCTTTGCCTGAAAATTACGCGCTATACGCAGAGGTTGAGGGAAAACCATTGACCGCAGCGCGCATCGGA
GAAAATAAATACCAGGTGTCATGGACCGAAGAGCCATCAAAGGCTCGTTCTGGTGTTCATGAAATCCATG
TCATGGATGAGGAGGGTTGGGCATCTCTCCGCAGGGCTCGCCGCTCTGACCCTGCTGCCGCTGTGGCACC
CCTCCTGGCTATTCAATTACAGCACCCTGGAAGTTACTCCGGCCCATGGGTGAACTCCGAAGTCCTAGCG
ACTGCCCTTTCTGTCATCATTGCGTACACAGCCCTCAGGAGCAAGAGCAAAATTCTAGCTTAGATTATAT
AAATAGTCGTTTTTTT
>PaContig92 [organism=Pararge aegeria] [location=genomic] [moltype=transcribed RNA] [tech=tsa] [tissue-type=ovary] [gcode=1] Pararge aegeria Uncharacterized protein PACG92 (PACG92)
TTTTTTTTTTCCAATAGTAATTGTTCGTTGTATCGTTCTGCTATCTCACGTAGTTTGGTTCGATTGTATT
AGTAGCCTTCAGGTATGTCGACTCAACATAGGCCCAACTCAAATTATCGCATTGGAATGTTTGCGGCATA
TGACCATGCTGTATTGTAATGTTCTGTGCACCAGCTGTCTAATAACTACTACTGGCAAAAAACTGAAAAG
TTTGCTCTATATCAGAATATAAAGCTCATATTTCCATAGTATTATTGGAGTATTGTTTAACTTTGTATGA
AAAAAACTTTTATCTGTGTATATTATTAAAATTTAAAAATCCTTAGATTTTATGATTTGCAAAATCCCGT
CGC
>PaContig93 [organism=Pararge aegeria] [location=genomic] [moltype=transcribed RNA] [tech=tsa] [tissue-type=ovary] [gcode=1] Pararge aegeria Acidic fibroblast growth factor intracellular-binding protein (PACG93)
TTTATCAACAGAATCACAAACAAAATAAAATGTACACAGAAGTGGACGTTTTTGTTAGTAATTTTACACT
TATCGATCCTGAAATATATCAACTGTGGGTTGAAGGATGCTCATCTAGCGAGGCAGTTTCAACTCTTCAC
CAGAGGTCCATCACTCAGAACACAGGAGCAACTGTTGAACTCATTGCTAGCGATGTCTTGGATCATTACA
GAACTTTTGCCCTGTTGGAGAGGCTCTTCACAGTTCCATCAAAACTGTCCGAGCAAATGATCTTCCAAAT
TGATGAACCTACTAAGCAAATGTTGATCGAAAAATACTATGACTTAGATGATGCAGTTATAAGAGAGCTT
CTGGGCCGGAAGTTGTCATCACGGCATAGGAAAGACCTAGATGAGGTGGCCGAACGTTCCGGAGCGCCGC
TGCGCTGCTGCCGGCGGCAGTTCGATAACGTGCGGCGGATCTTCAAGGCTGTGGAGGAGATTCCTGGGAA
CGTCGTAGCCAACATACGTTCCACGTTCCTCATCTCTGAGCCACTTGCAAAGAAATACGGCGCCGTCGTG
TTCATAGCGTGCATGAGATTCGAAACGGCCAAGCGTAAGCTGCAGTATATGACCTTCAACGATTTCTACC
ATTGTGCACAAGCTATCATGGGCAGCTGGACGTACAGCTGCACGGGCCCCGAGTACTACGACACGGAGAT
GGACAGAGAGTTCCTGCTGGAGTTGCGGGAGCTTCGCATCCTGCTCGACAAGGAGAAGGAGCACAAACAT
TTAATATGTATGCGTCTGAAGCCAAAACTCCTCGAAAAGTCATATCAAGAACTGGAATTGAATTTTAGAT
TATACACTCGCGCGTTGGTCGGTTTGGCTTGCAACCTGCATCGTGGCAGGGAGCTAAGATCTCTGTTTGT
AGACCTACTTGAGAGATGCGTGGAGCCGCTACGTTTG
>PaContig95 [organism=Pararge aegeria] [location=genomic] [moltype=transcribed RNA] [tech=tsa] [tissue-type=ovary] [gcode=1] Pararge aegeria serine/threonine protein phosphatase 6 (PACG95)
CTGTCAAGTGTCAAAGTGGCATTACGCCCAGAACGTTTTTTTCTGAATTACATTTTTGCTTATTACAAAG
AGTATAATTTATTTTATCGTTTCTATATTAATAAGGATAAGGCTTGATAGATCATATTTCATTCCTTATT
ACTCCTAGTAAAATGATGGGTGATGTAGATAAATGGATTGAAATCGCTAAGAGATGTAAATATCTACCCG
AAGATGATTTGCGCGAGCTTTGTAACATCGTCTGCGACTTGTTACTGGAGGAACCGAATGTTCAACCGGT
ACAGACACCTGTAACTGTATGCGGAGACATTCATGGCCAGTTCTATGACTTAGAGGAACTTTTTCATATA
GGTGGTCAGGTTCCAGATACTCAATATATATTCATGGGAGATTATGTAGATAGAGGGTATTATAGTCTAG
AAACTCTTACCCTACTAATGGCACTGAAAGCACGGTACCCAGATAGGATAGTTTTACTTAGAGGAAATCA
TGAAACATGTCAAATAACAAAAGTATATGGTTTTTATGATGAATGCCTGAACAAGTATGGTAATGCAAAT
GCATGGAAGGATTGTTGCAGAGTTTTTAACTTGCTTGCAGTGGCAGCTTTAATAGATGAAACAGTATTGT
GTGTCCATGGAGGACTATCACCTGAAATATCAATGTTAGATCAGATCAGATGTATTGACAGAAACCAGCA
AATACCTCACAAAGGCGCCTTTTGTGACTTGCTATGGTCTGATCCAGCTGATAATCAACTTGAGTTATGG
TCAGTAAGTCCCAGAGGAGCAGGATGGCTATTTGGCAGCTATGTTACAGAGCTTTTTATGAATTACAATA
ATTTGAATTTAATTTGTCGAGCACATCAACTTGTAAATGATGGTTATAAATATATGTTTGATAAGCGATT
AGTCACAGTATGGTCAGCTCCAAACTATTGTTACCGGTGTGGTAATGTGGCCTCAATTTTGGAGTTCAAG
ACAGTCAATGACAGGAATGCTAAAATTTTCCAAGCAGTGCCTGATAGTGAGAGAGAAGTACCACCTCAGC
ACACTACACCATACTTTCTATAAGTTAAACTAAGTGTAAAATAAATATTCCAAGTAATTATATCATAATT
TTGTATAGTAAATTGTTGTATATTAAAAATAAAAAA
>PaContig96 [organism=Pararge aegeria] [location=genomic] [moltype=transcribed RNA] [tech=tsa] [tissue-type=ovary] [gcode=1] Pararge aegeria DnaJ homolog subfamily C member 3 (Protein kinase inhibitor p58)
AGAAGTTTTATTAGAGTTTTCAGAATGCTCGTCACAAGCAGAGGTGAACAAGCATCTAGAGCTGGGCCGG
GACTTCCTGGCCCGCGGGCAGCTTTCTGACGCGCTCACTCACTACCACGCCGCTGTTGAGGGGGACCCTC
ACAACTACCTCACATACTTTAAGAGAGGCACTGTGTACTATGCCCTCGGTAAAGCGAAATTTGCATTGCA
AGACTTCACTAAGGTGTTGGAGATGAAGGCAGACTTCACGGCAGCGCGCCTGCACCGCGCCAACGTGTAC
CTCAAGCTGGCTCAGTACCGGGAGGCCAAAGAGGACTATCTGCAAGTCACGTACAGCGAGCCGCACAACG
AGGAGGCGGCCGCCATGTTCCGC
>PaContig97 [organism=Pararge aegeria] [location=genomic] [moltype=transcribed RNA] [tech=tsa] [tissue-type=ovary] [gcode=1] Pararge aegeria hypothetical protein AaeL (PACG97)
AATACAAATATAGCAGTGAAATAATAAACTAGGCACTTCCGTAAACCCTTTTAATAGGTGCTAAATTGTA
ACAATCATTTATATAAATGAAGAGCTAATACACATTATAAAATGATATCAGATTTCGCGAAGGAAAAGGT
CTTCTGGACGCAAAGAATGAACTTGCGTTTAGTCAAATTTATAGAGAAGAGACCGAACATATGGAATCCG
AAACATCCGAAATACACTTCAGTAGCGCATCGCGATCGGGCTTACAACGAGTTTGCTGCTAAATACGGCA
ACGATTTTACTGGACAGGCGGTTAAAGAACGATGGACGAATATACGGTCCACTTTCGCCAATCATTTACG
GAAGATCAAGACCAGTGAAGTGAATGGTGAGGAATACCAAGTCAGTTGGCACTTGTGGAATGCTTGCCAA
TTCCTAAGGAAAGTAAGCAGACGTCAGAAGACTAACTCAGGAGAAGATAATGAAGCAACACACCCAGATG
ATTACAAAGAATGCCCAAGCGAGGAAGAGGCTACAAATAGCACAAACTCCAAGTGCAAAAGTATTGCTGA
AAATATATTTACAATATTTAATGGTATCAACAATGGTGGGGTTGAACTAGATAATACTAAATATGGAAAA
GTTGGGAGACTGGTTACTAAAAAGTTAAACCAAATGAGCTCATTTCAAGCAGCAAAGGTTTCACAGAAAA
TTCTGGAAATATTATTACTTTATGATAAAGAC
>PaContig98 [organism=Pararge aegeria] [location=genomic] [moltype=transcribed RNA] [tech=tsa] [tissue-type=ovary] [gcode=1] Pararge aegeria Golgi to ER traffic protein 4 homolog (PACG98)
AAAATACCTTGAAGTGATGTAAAGATTACAGATTTCTTCAAAAATATATTATTGCAAAAAAATAACAATG
GCTGGTCGAGAGAGAGCTGTAACTCGCGTTTTAGATAAGTTAGAAGCGTCCATCAGTGCGGGTCAATATT
ACGAAGCACATCAAATGTATAGAACACTTTATTTCAGATTTTTAAGCCAAAAGAAATATCTGGAACTATT
AAATTTACTGTACAAAGGATCTACCCTTTTGCTTCAATGTGATCAACAAGGCAGTGGTGCAGATTTGGCC
ATACTTTTAATAGATGTTCTAACGAAATCCGAAACAAAACCATCTGAAGAATGGATAGAGAAAATAGCAA
AGTTGTTTGAAATTATGAACTCAAGCATTCCTGAAAGAGAAACGTTTCTTACTAATGCAGTAAAGTGGTC
AATGGATGATAGTAAAAAGGGCCATCCTCTTCTTCACAAGAAAATAGCAGAAGTGTATTGGAAGGAAAAG
AAATATACATCAGCACATAGACACTTCCTGCACTCAAGTGATGGGGCAGCCTATGCCAACATGCTAATTG
AGTTGCATACAACTAAGGGTCTCAAGTCAGAAATAGACTTGTTTATAGCTCAGGCTGTACTACAATGTCT
TTGCTTGCGCAATATACAGATGGCCACAGAAGCATTTAACAAGTACACAGGATCACACCCCACTATCAAG
AACGATAAAGGTCCCCCATACCTTCTTCCATTATTAAATTTTCTTTGGTTCCTTTTACGAGCTATTGAAG
AGAAACATGTCATCCAATTTAAAATATTAAGAAACTGTTACGCAATAAGTATAAAACGAGATCCAAATTA
CTCAGTGTATTTAGACACCAT
>PaContig99 [organism=Pararge aegeria] [location=genomic] [moltype=transcribed RNA] [tech=tsa] [tissue-type=ovary] [gcode=1] Pararge aegeria Single Ig IL-1-related receptor (PACG99)
GCGTTAAGCGGAACGGCGGCAGCTATCCTGCTGTTGTCCCTATTCGTCTTCCACAAGCAGTGCACCCCGA
GACTACTGCTGGCGGTGAGACACGCTCGGGCGAGGGCAGCCACCGCCGCACATCGAGCGAGAGTATTGGA
GAAGGAATTCGACGTGCTGGTGTGCTGGACATCGGTTGACGGGGAGTTGGTGCGAGGTGCTTTGCTCCCC
ACTCTATCGCTGAAGTACAAATACCGCGTGCACACTGTCATACTGTCCACGCAGCCCGACAACTGGTACA
GCGAACTGGTGGGCGAGGTGTCCCGGTGTCGGTCGGTTGTTGCGGTGATGTCACCCGCGCAATACACGCC
CCCACAGCTACTCACCGCATTGAGGCAACTGAGTGCGTTATCAGTGCCTCCGGTGG
>PaContig100 [organism=Pararge aegeria] [location=genomic] [moltype=transcribed RNA] [tech=tsa] [tissue-type=ovary] [gcode=1] Pararge aegeria GXIVsPLA2 (PACG100)
GACCAGTATGAGCAGAGTCAGAAAAAAAGATACTTAAACGTCAAAACAAAAGCAGCTGTGAATGATGTGC
GAGCTAAATTTATCACAGTTTTAGATAGATTTGCTAATCGCTTCCAATTTTCTAGACCACGTCATAGCTA
GGAAATGATGAAAAGTTCGAAGGTTTGAAAACACACAGGGTTTGATTCTCAAAATGGAAATACCCTATAG
GAAGTTGTTTATTTATTTTTTAACTTTTGCGGCCTATGCTTACACGGGCATTGGATCGAGTATGTTACGA
AATTTAAAAGATGCTGTTTTATCCGCTGAGTCAGTATTTGGAGATATGTTTAAAAATGTGATCACTGTTG
CGGAAAAATTTAAATCTTTACATGATGTGTTTGATGCAGCTGTTGAAGAAGAATGTTTATTTTCTTGCCC
TGAAGGACAGAAACCAGTTCGCAATAGAAACCATATACCAAAATCAGATGGATGTGGTTCTCTAGGAATT
GAAATATCTACTGAATATTTACCTATAGAACAGATGACTAAATGTTGTGACACCCATGATATATGTTATG
ATACATGTAACAGTGGTAAAGAAGTTTGCGATTTAGAATTCAAGAGATGCTTGTACAATTACTGTGAGAC
CTATAGAAGTATAAATGTTGGTGGGGAAACCATCACTAAAGGTTGTAAAGCAGCAGCTAAGTTACTGTTT
ACTGGCACGTTAACACTGGGTTGCAAGTCATATTTAGATGCACAGAAAAATGCTTGTTACTGTCCACCTG
CTAAGAATAAATATAAAAAATATACCACTGGAAATGATGAATTTTAAAATTGTACTAGCAGTTGTCTGAT
ATCTGTTTTAATTTTGTTAAATGTTAA
>PaContig101 [organism=Pararge aegeria] [location=genomic] [moltype=transcribed RNA] [tech=tsa] [tissue-type=ovary] [gcode=1] Pararge aegeria Ubiquitin-conjugating enzyme E2 J2 (NCUBE-2)
CGATTTGTGGCGAAAATTATATAAAAATCAGCGATATAAACTCGTAAAACTTAGTCTGCCTATGATGCAT
ACTAAGATTTGATCATTATAATACTAGCGGATTGCAAAAGATTCGCTGCATGAGTTTTAGTTACTATACA
TGATCGAGCACTTAGCAAACAATGGCAAAAACTAAGGTTACAGGAGCGACTAGTAGACTGAAACAGGACT
ATCTGAGGCTGAAGAATGATCCTGTACCATACGTGACCGCAGAACCTGTCCCATCGAACATATTGGAGTG
GCATTATGTAGTGAAAGGACCCGAGAAAAGTCCGTACGAAGGCGGATACTACCACGGCAAAATTATATTT
CCTAGGGAATTTCCATTCAAACCGCCTTCCATTTATATGATAACTCCGAATGGACGTTTCAAGACAAATA
CTAAACTGTGCCTTAGCATTACAGACTTCCACCCGGACACCTGGAACCCAGCGTGGTCCATCTCTACTAT
ATTGACTGGCTTTCTT
>PaContig102 [organism=Pararge aegeria] [location=genomic] [moltype=transcribed RNA] [tech=tsa] [tissue-type=ovary] [gcode=1] Pararge aegeria Importin subunit alpha-2 (PACG102)
TCGTGGTTTTCTTGTTTGAAAACAGAAATAGAGAAGTATTTGAAAATTGAAATCCATTTTAAACGATTTA
AAAAAATGGAAGTTGAGCCAGTGAGTTTTGTAAGAGACAGTACTCGTAATCTATTAAAAATAAACCGTCG
GAAGCACAGGGATGAAGAAAGTGATCTGAGACGTTCTCTTAAGGAAATAAGCATTACATCAGAAGACATA
GCCAGTATAGCTAATAAATTAAAAACAAAGCCTGCCATCACTGCTGTGGATCTGCGAACATTGAAAAATG
GTCTCATTAACGATGTTAAACACTGTGCAGTGTTTCTGAACGTAAATGGAGCTTTGAGGGGCCTTGTTAG
AGAATTAACAGGTCTTCAGGTGGATAGGCAATGCGCAGCTGCTGGGTGCTGCTGTAACTTGGCATTGGGG
GATGCGAGGGTGTGTACCGCGGTGGCTAAGGCCGCTGGGTCCTACTTGGTGGCAGCTTTGGATAACTTGA
CTGTTGAATTGGCTGTGACATGCGCATGGGCACTGGGCAACTTGGCAGGTTCTGGTAACAGAGTGTGCAG
CATCCTCGCAGCTCAAGGCGCTGTGTCCAAGCTGAGCGACTACCACGCCAACCAAGATCTCCAGGTTGCA
GCAATATATGCGTTGCTACTGTTTGCGTACGAGATGAAAGATGAACTGAAGCCAGAACATCTACAAAAAA
TACTTCAAACTCTATCAAAACTGGAACTCACATCAGATTCATTACATCTGCTCTTCAT
>PaContig104 [organism=Pararge aegeria] [location=genomic] [moltype=transcribed RNA] [tech=tsa] [tissue-type=ovary] [gcode=1] Pararge aegeria Uncharacterized protein PACG104 (PACG104)
TTTTGAAATAATTCAGCGTATCTTGGCAGTTGTGAATCCCTCCTACTGGGGCCCAAGCCAGTAGGACATG
CGAGAAATACAAATCTTTGTCAATTGCCAAACCACTGGCTTCTTAAGCCAGTGGGAAATGCGAGAAATTA
CAAATTTATTACAAATGTCAAACCACTGGGTGATCAGGCCAGTGGGATAAATACGATAATTTACCGAAAT
GTGCATCGGCAACTTAATCAGCGGGCAGTGCGTAATCTGCATCCAATGGGACTGCTAGATTCAAATGAAC
AACTATCCAG
>PaContig105 [organism=Pararge aegeria] [location=genomic] [moltype=transcribed RNA] [tech=tsa] [tissue-type=ovary] [gcode=1] Pararge aegeria isopentenyl-diphosphate delta isomerase (PACG105)
ATTAAATTTCTTCAAGGTATACATTTCTTAAGTCTCAGTGTATCTTTATCAAAATCGTCGAACTTTATGA
ATAATTTAAACTGAAAAAGTATTAAAACGCAAACCGAAAGATGCTTGTCAGACGATTCACAAGTTCACTG
TGGAATACATTGAAAGTGGAAAAGAGGTACTTATCCTCGGAGCCGTCAAAACCAGAACTAAAGGAAATTG
AAGATGGTGTAGATCCTGCACAGGCTGCTGCTCTGGACAAGGATATTTGCCTGCTGGTGGACGAAAAGGA
CAACTTCATAGGGACAGCGACTAAAAGGGATTGCCACAAAGTGGGCCCCGATGGCAAAGTGCTGCTACAC
AGAGCATTTAGTGTGTTCCTGTTTAATAAGAGAGGAGACATGTTTCTGCAGAGGCGATCAAGCCAAAAAG
TAACATATCCTGATTACTACACAAACGCTTGCTGCAGTCATCCTCTATACATCGATGACAAGCCCGAGGA
TGTCGTAACAGCAGCTAGGCGAAGACTGAACCACGAGTTAGGCATTCCTCTTGACCAGTTGGACCCATCG
CTGTTCACGTTCCTGACGCGCGTGCATTACCACGACCCCGGCGACGGCGTATGGGGCGAGCACGAGATAG
ACCACATCCTGTTCTTCCAGTCCGACGTCAAAGTGAAGCCCAACTCGAACGAGATCTCCGAGTACTGCTT
CGTGCCGAAGAGTGAATTTAATGCATACCTGCCTACATTGGAAGGACCAATAACTCCATGGTTCAACATG
ATTCGCCGTCATCGCCTCAAACTGTGGTGGGACAATCTGCATCGCCTTAAAGAGCTAGCCGAGCCTGATA
AAATACAGAAATTCCTGAACGAAAAATAGAAATGTCATTAAAAAACTATTTTAAGTGCGTGCGTGGTGGC
ATAGTAGGTTTTAAACTTCCGACTATTGTTACTTATTTATCAAGCGACCTTTCTTGTCTACGCGTAAGGG
TTCAGAAAGAACAGAAAAATGTCTGAGCAATTAACTGACTCCATTGAAAATATAATGATATTACCATAGC
CTTAAAGTAGAAAATTGTATGATTCGTATTGTATGTATAATCGTCTATTTTAGACTATTGCAATACGGTC
CTGTTGTTAATGGAGCCAGTAACTTTCCGTTCTCTAAAACTACTAAATGTCCCAATGACTTTGATTGGTC
GCAAATGAGACGCTTATTTGCAAGCCACAGTGGCAAAGTCTTTCTGTATTGTAATTTTGTAGAGTCACA
>PaContig106 [organism=Pararge aegeria] [location=mitochondrion] [moltype=transcribed RNA] [tech=tsa] [tissue-type=ovary] [gcode=5] Pararge aegeria Ubiquinone biosynthesis protein COQ4 homolog (PACG106)
ATTAAAACTAAAGATTTTGATGTGCGTAGGTATTCATAGAATTTAATTTATTTTTGACTGGTGTTACAAT
GAGGCCTGCTTTTATGAGAAGATTTAGTAGCAGTGGAGAAAAATTATGCTTTCGAGATGAATTATATAAA
AATTATATACCTACCAATTTTTTCCAAAAAACCGTACTAACAGTGGGCTCAGCAGCCGTTGCATTATTGG
ACCCACATAGAGGTGATATGATCGCATGCCTAGGGGAGGTGACTGGGGAAATGTCCCTTAAATATATGAG
AGCAAAATTGCTTGAGAGCCCTGAAGGTGCTACTATATTAAAGGAAATGCCACGCATAAATTCGAAAACA
ATCTGCTTCAAAACTCTTTCCAAGATGCCTGATAGGACGGTAGGTCGTATATACGCTGACTTCATGAAAG
ACAATAATATAACAGCTGATTCACGGTTGCAAGTTCAATTCATAGAGGACCCTGATTTAGCCTATGTCAT
GCAAAGATATAGAGAGGTTCATGATTTAGTTCATGCTACATTATTCATGAAGACTACCATGTTGGGTGAA
GTTACTGTCAAATGGGTTGAAGGCATTCAAACAAAACTTCCTATGTGTATTGGTGGAGGTATTTGGGGAG
CAGCAAGGCTTAAACCAAAACATAGACAACTTTATTTAAAATATTACCTACCATGGGCCATTAAAACAGG
GAATAATGCAAAGTTTTTACAAGCAATATATTTTGAGAAGAGGTGGGACC
>PaContig109 [organism=Pararge aegeria] [location=genomic] [moltype=transcribed RNA] [tech=tsa] [tissue-type=ovary] [gcode=1] Pararge aegeria Protein IMPACT (PACG109)
TGTCACTTGACATATCCGTTATAAAATTGTTATTTTGTATTTATTTGCATTTTAGCAAATAAATATTTAC
CTACAAAATAGGTATTAAAGGACAGGACACCTAGGTATTAAAAGCAGAGAATATTCATAGCGAGCAAAAA
AGCGATATAGCAATTTGTTGATATGGAATCTGAAAATATATCAAAACAGATTGAAGAAGTTGAAGCATTA
AGTTCAATTTACAGTGATGATTGGACAACCGACAGTGAAGCGACAAGGTCTTATAGTATAAAAATCAAAG
ACGATAAAAATGAAGTAATTCTATATGTTACCATGACTGATGGTTATCCTAGTGAAAGTCCTCCTAAATA
TGAATTATCAGCTCCATGGATGGACAGAAAGTTGAAAGAAAATCTTCATTGTTTGCTGGATGAGATTTAT
TTAGATAATTTAGGACAAACTGTCATATTTCTGTGGGTCGAGAAAATCAGGGAAATATTACAAACAATAA
AACCTGTAGAATCTGTGAAGGAAAAGACTTTGATAGAAGAAACATTGGATGTGTCTCAGATAGAAATCAA
ATGCCCAGACATTACTCATGGAGAGGTTATAATTGACAGAAAAAGTTCATTTCAAGGACATGCAGCGGAA
GTTTACAGCATTGAAGATGTTCATGCTGTATTGGCGAAACTCAATCAAAACAAGAAGATACAAAATGCAA
CACACAACATGTATGCATATAGAATAGAGAAGAAGACTGATAAGGGCACAACTGTGCTACAAGATTGCTC
TGATGATGGAGAGGCACACGCTGGGGGCCGGATGCTTCATCTCTTACAGATCTTGGATCAGAAAAATACT
GTTGTTGTTGTTTCTCGATGGTATGGCGGCATCCAATTAGGTCCTGACAGATTTCGACACATAAACAATG
CAACTAGACAAGTTATTCAACAAGCTGGGCTTTTGAAGAAATGACACTGATATTGTTGACTCCTATGTAT
GACTATTTAACCAAAAGGCTTTTATATAAAACACATTGGATACCTTTTAATTTGAAAATATGAACATGTG
TTCATGTGTAAAATATTATATGTAAGTAGGTCAAAGAATTTATTAATATTTTCTCAA
>PaContig110 [organism=Pararge aegeria] [location=genomic] [moltype=transcribed RNA] [tech=tsa] [tissue-type=ovary] [gcode=1] Pararge aegeria E3 ubiquitin-protein ligase ZNRF2 (PACG110)
CGGAATCAAATGTCCCGTGTGCAGCAAGTTCGTGCTGCCCGACGACATCGAGTGCCACCTCGTCATGTGC
CTCACGAGGCCGAGACTCTCATATAACGAGGACGTGCTGAGCGACTCGAAGGGCGAGTGCGTCATCTGCC
TGGAGGAGCTGTGCGCCGGGGACACCATCGCACGCCTGCCCTGCCTCTGCATCTACCACAAGGGATGTAT
AGACCAATGGTTCGAAGTGAACAGATCGTGCCCCGAGCACCCCGGCGACTAGGCCGCGCGCATCGCCCCG
GGCCTCGCCAGGCCTCCGCCGGGCCTCACGACACGGCGCGGCCTGACGCCACGCCATGGCCCGACGCCAC
GCCATGGCCTGACGCGCCATGAGCCGGACTGTGGCGTCGGCCCACCGAACGTGTCCGAACAAGTGCCATT
GTCGCGAGTGATAGTTTTATACAATGAAGTGACTGCGCCCACGGGCCTTGTAAATATAAACGTATGCTAG
TGAGATGTTTTACCATAGGGGCCGA
>PaContig112 [organism=Pararge aegeria] [location=genomic] [moltype=transcribed RNA] [tech=tsa] [tissue-type=ovary] [gcode=1] Pararge aegeria Uncharacterized protein PACG112 (PACG112)
CCAGAAGAGGTTTGTGCTGCAATTACTCATTTAATTTTAACGTTTGTCGATTGCAACGTTTATATTTCCC
TTGTAAAATACGTCTTCCTTCGAACAACCACCTGTCTCTATTCCAAGAACAGGTTAATGAAGAATCGCGA
TCGTCGCAACCATTCATATTGGTGGAAAAATTTTTAGTTACATCACGAAGAATAGTGGCGATCGCAATTA
TTGCCTCAAACCGACTAAGTCCGAGTAATAAGCTCTACAAATAGATGTTTGTTTCCACCATGCTACTTCG
TGTACAGTCCGCTTTCATAGTTTAATGTTTACTTTGGAGTCCTGTAGAGTGGATCGAGTTGTTTATCGGT
CGTTAGTTCTA
>PaContig113 [organism=Pararge aegeria] [location=mitochondrion] [moltype=transcribed RNA] [tech=tsa] [tissue-type=ovary] [gcode=5] Pararge aegeria L-2-hydroxyglutarate dehydrogenase (PACG113)
GATAGATCGGAAGTTTCACGACTTCTAGAATTATATGAACGTGGGTTGAAAAATGGTGTCAAAGATATTA
AAATGTTAGATGCAAAAGAAATAAAGGAAATGGAACCCCACTGTAATGGTTTGCAAGCATTGTGGTCTCC
ACACACTGGCATTGTTGATTGGGGAGAAGTGACAAACTCCTATGTAAGTGACTTTGAAAAATGTGGTGGG
AAGACATATCTTAACTTTGAAGTCAACAGGTTTACGGAAGGTGAAAATTCAGAGTATCCTGTTACCATAA
CAGACAGTAGGGCTCATACAATAAAGGCTAAATATGTACTAACATGCTGTGGATTGCACTCAGATACTGT
TGCTGTTTTAACTGGGTGTCCTGAGGAGCCTAAAATTATACCTTTTAGGGGTGAATACTTATATTTGGTT
CCAGAAAAAAGTCATCTCACCAAAGCTAACATATATCCAGTTCCAGATCCAAGATTTCCATTTTTAGGTG
TCCATGTAACACCACGAATAGATGGACGTGTTATTTTAGGTCCTAATGCAATATTAGCATTTTGTAAAGA
AGGTTACAGATGGGGCGATGTTAACATGAAGGAGCTTACAGATATTTTAACATTTTCCGGATTCCGAAAA
ATGGCAACCAAATATGCTGGCTTTGGATTAAAGGAAATGACTAGATCAGTTGTAATGCCATTACAAGTAA
TGCAAATACAGAAATATATTCAGGAAATTACAACCAGAGATGTTGAAAAGGGACCTGCAGGAGTAAGGGC
ACAGGCCATGGGGAAAGATGGTACCTTAATAGAAGACTTTGTGTTTGATTCTAAACCAGGATCAGGTGCC
ATAGGCAGTAGAGTATTACACTGCAGAAATGCACCATCCCCAGGGGCAACATCATCATTGGCCATTGCCA
AAATGATAGCAGACAAGATAAAAGATGAGTTCAAGCTCTAATAGTTTTTATTGTGGTTTGTTACCGTTAT
TGCTA
>PaContig114 [organism=Pararge aegeria] [location=genomic] [moltype=transcribed RNA] [tech=tsa] [tissue-type=ovary] [gcode=1] Pararge aegeria E3 ubiquitin-protein ligase Nedd-4 (PACG114)
TTCGAGTACTCGGCGATGGACAACTACACTCTGCAGATCAACCCCAACAGCGGCGTGTGCAACGAGGAGC
ACCTCAACTACTTCAAGTTCATCGGCCGCGTCGCCGGCATGGCCGTGTACCATGGGAAATTGCTCGACGC
ATTCTTCATCCGTCCTTTCTACAAAATGATGTTGGGCAAATCCATTGAGCTACAGGACATGGAGTCGGTG
GACTTGGAGTATTACAACTCCTTGATGTGGATCAAGGAAAACGACCCGTCGGAGCTGTACCTCACGTTCG
CGGTAGACGAGGAGCAGTTCGGCAAGACCATCCAGCGCGAGCTCAAGCCGGGCGGCGCCAACATCTCCAT
AGACAACGAGAACAAGGACGAGTACA
>PaContig115 [organism=Pararge aegeria] [location=genomic] [moltype=transcribed RNA] [tech=tsa] [tissue-type=ovary] [gcode=1] Pararge aegeria stromal antigen (PACG115)
GGCGGCGGCGGGCGAGTTCCTCAACGTGCGCCTGTTCCGCTGCGACGACGCGGCGCCCACGCGCTCGCGC
CGCGGCAAACAACGCCTGCCCAACACGCCGCTCGTGCGCGACCTCGTGCAGTTCTTCATCGAGTCCGAGC
TTCATGAGCACGGCGCCTACCTGGTGGATTCCTTGATAGAATCCAACCCAATGATGAAGGACTGGGAGTG
CATGACTGATTTGCTGCTGGAAGAAGCCGGCCCGGACGAGGAGGCACTGGATAATAGACAAGAGTCGTCG
CTGATCGAGCTGATGGTGTGCTGCGTGCGCCAGTCCAGCACGGGCGAGCCGCCGGTGGGGCGCGGCGCCT
CGCGCAAGCACCACCAGGTGCTGTCAAAGGAACAGGCCAAGACGGTGAGCGACGACCGCGCCAAGATGAC
CACGCACTTCATGGTGACCCTGCCGGCGCTGCTGGACAAGTTCGGCGCGGACCCCGAGAAGCTCACGAAC
CTGGTGGCCATCCCGCAGTACTTCGACCTGGAGCTCTACACCACACAGCGCCAGGAGGGGAACCTGTCGC
TGCTGCTGGGCAAGCTGCGCGAGGTGGTGAAGGTGCAGACCGAGGCCGAGGTGCTGGAGACGTGCGGCCG
CACGCTCGAGCTGCTGTGCGGCGAGCAGCACGCCGTGTACACGCGCTGCAACGTGGCGCGCGCCACCGTC
ACCGACATGTGCGTCAACCGCTACAAGGAGGCCATGGACGACTACCGCAGCCTCGTCGAGGGGGGCGAGA
CGCCGGACGCGGACGAGGTGTTCAGCGTGATCAACTCGCTGCGCAAGGTGTCCATCATGTACATGTGCCA
CAACCTCAACGACACCAACATCTGGGACTCGCTGTTCGAGGACCTGCCCAAGTGCGTCAAGCAGAGCGAG
ACGCAGATGCCCGCGCAGGCGCTGGTGTACGTGGTGCGCGCGTGCTTCTACTCCGTGCTGTGGTCGCTGC
ACGAGCTG
>PaContig116 [organism=Pararge aegeria] [location=genomic] [moltype=transcribed RNA] [tech=tsa] [tissue-type=ovary] [gcode=1] Pararge aegeria Selenide,water dikinase (SelD)
AGGAGACGCCATTTTGCAAGCGTCACTTGGCGGCGTGTCGGGTTTCGGCATTTTTGTTAAACTTACCCGA
AAGCGTACCATAATATTGTTGTGTATTTGTGTAATATGTCGTATCAGTCTAGTGTAGCGCAGGATTCACT
ATCTTCTGCGCAACTAGAAATGGCCGGTAACCCCAATGCTTTGGCTCTTCGTCGGCCATTCGACCCTGTG
GCCCACGACTTGGAAGCTAGTTTTCGCTTGACGCGATTCGCCGACCTCAAAGGAAGGAGTTGTAAAGTGC
CCCAAGATGTTCTCTCCAAGCTCGTGGAGTCACTGCAGCAGGACTATTCCCAGCAGGATCAAGATCAATT
TATGCATGTGGCTATCCCGCGCATTGGTATCGGTTTGGACTGTTCGGTAACGCCGCTGAGACACGGAGGC
CTTTGTTTGGTACAAACCACTGACTTTTTCTATCCTTTAGTTGACGATCCCTACATGATGGGCAAGATTG
CGTGTGCAAACGTACTTAGCGACTTATATGCTATGGGTGTGACTGAATGTGACAATATGTTGATGCTTCT
CGGAGTATCCACCAAGATGACTGAAAAAGAGCGAGACGTAGTTATTCCTCTCATTATGCGAGGATTTAAA
GATTCAGCACTTGAAGCAGGTACATCTGTGACTGGTGGCCAAACTGTGATCAACCCCTGGTGCACCATCG
GTGGGGTGGCTACGACAATTTGCCAACCGAACGAATATATTGTGCCTGATAACGCAGTTATGGGTGATGT
TTTAGTTCTAACGAAACCTCTTGGCACCCAAGTTGCAGTAAATGCTCACCAGTGGCTAGACCAGCCTGAG
CGATGGAATAGAATTAAATTGGTAGTGTCAGAAGAAGATGTAAGAAGAGCTTATCACCGAGCCATGGACT
CTATGAGTAGACTCAACCGGATTGCAGCGCGACTTATGCATAAATATAATGCTCATGGGTCAACTGATGT
AACTGGATTTGGTCTTCTTGGGCACGCACAGAATCTGGCGTCACACCAAAAGAATGAGGTGTCATTTGTT
ATCCATAATTTGCCAGTGATTGCCAAAATGGCAGCTGTTGCAAAGGCCTGTGGCAATATGTTTCAGCTGT
TACAGGGCCATGCACCAGAGACTTCTGGAGGACTCTTAATCTGCTTGCCCCGAGAGCAGGCAGCTGCATA
CTGCAAAGACATTGAGAAGCAGGAGGGCTACCAAGCCTGGATCATTGGTATTGTTGAAAAGGGCAACCGC
ACTGCTCGTATTATTGATAAGCCCCGAGTCATTGAAGTGCCTGCAAAAGATTAAATTGTTCATAATAATC
AAGACATTTTATAAAAATGTTAGTCTAAAATTAATTCAGAGCTGGATAAATCTTAAATTTTATTTTATCA
AGATAATGGCA
>PaContig117 [organism=Pararge aegeria] [location=genomic] [moltype=transcribed RNA] [tech=tsa] [tissue-type=ovary] [gcode=1] Pararge aegeria Retrograde Golgi transport protein RGP1 homolog (PACG117)
TGATTGAGTTATCAGCTAAATTAACAACTGGCTCAGTTTACTTAGCTGGGGAGGCTTTGGAATGTGGTAT
TACTTTTTACCACACACCTCAGCCAGAGCATAGAAATTCTCAAAGCCACAGTGATATCTTGGAAAATTTG
GCCTGGGCTTCAGCACAAATACATTGCTTTTACTCAACATCAAAAAGCACTGGTGAAAAAACTTCTGTGT
TTGAAAAGACTACAGCTTTAGAGGTGACATCATGTGATATTGGAGATGTTGTTTTTCACACAAAACCTAA
AATATTATTTTGTGATCTAACTATACCTCTTGGAGAAACAAAAACATTCTGGTATAGGGAATCTCTTCCC
ATAGAAGCACCACCTTCATACAGGGGCACTGCTGTTAAATACTCCTATAAGATAACAATTGCTACACAAA
AGGTAGGTTCTCATATTAAAATGGTACGAATACCATTTAGAGTCCTCCCTATCAGTCCTATAATGAACAT
GCAAGACTTAGCTGCATTATGTGGAAATGAAACAACTGAAGATCTTCAGCCAACTAATCCATTTTCAGAG
GAAAGGAAGGTTGAGACACCATTGACAATGGCTTTGCAAGTATTACAGAATCTCACAGCAAGAAGAAGTC
CAAACTCATATATGATAACAAATGCAAGAGGCAAAGTAGGCAGATTCTGCTTGTTCAAATCAGCATACAA
ACTGGGTGAAGATATTGTTGGCACCTTTGATTTTTCAGTTGGTACTGTCACTTGTATGCAAGTTTCAGTG
TCTCTGCAACCTG
>PaContig119 [organism=Pararge aegeria] [location=genomic] [moltype=transcribed RNA] [tech=tsa] [tissue-type=ovary] [gcode=1] Pararge aegeria Uncharacterized protein PACG119 (PACG119)
AGTCATTGTTTAAATGATGTTTCTAGATTTATTAAAACTATCGGTTTGTTAATGGCGTATATAAAGTTAT
CGGCAAATTATATTAACTCTTATCGAATTATACTATTAGTAAAAAAATATGCAAGACCCTATTTATTAAA
ATTCAAACTTGATTTGAATAATAATTTATTTGTTAATTATTCTTTATATAATATTTTAGAGGTATATCAT
ACTGACTTAAAACCGCTAAGATGACCTAGATTGCGACAATAGACAAGCAAATAGACTAGTAAATTGTCAT
CCTAGTTTTATGTGACCACACACATGTCTAAGAAAAGATTTTAAT
>PaContig120 [organism=Pararge aegeria] [location=genomic] [moltype=transcribed RNA] [tech=tsa] [tissue-type=ovary] [gcode=1] Pararge aegeria Uncharacterized protein PACG120 (PACG120)
CGTGAATAGTTGACGTGTTTGCACGTCACAAAGAATTACTTCATAATGTGCTTATCCTGTGTCTGCGGTT
TGCTTTGCAAAATCATCAGTTTCATCATATCCCTCCTGTTTATAGTAGGTTTAGTGCTACTAATATTATG
GCTAACAGGAATCCTCTTCGGTAAACCGGACTCTACTCCTACTCATGCAAACTACGAGTCGATACGCAGC
ATACTACATGCAGGAGGGGGAGGTAATTGACAGGAAGTTGCAAGAGAAAATAGCTTAAGTAATTATAGGC
TGAGATCCAATGGGAGTTTTTTGGGGGGCG
>PaContig121 [organism=Pararge aegeria] [location=genomic] [moltype=transcribed RNA] [tech=tsa] [tissue-type=ovary] [gcode=1] Pararge aegeria Transcription elongation factor 1 homolog (PACG121)
GTCACTTTTCATGAGTTGTCTACACTTATTGGGATTGAAAATTCCCAATAAATAAACAAAAACGCCGCTA
TGGGTCGCCGCAAATCAAAAAGAAAGCCTCCGCCGAAACGAAAAGCTATAGAACCTCTTGATCAGCAGTT
TAACTGCCCATTTTGTAACCATGAGAAATCCTGTGAAGTCAAAATGGATCGTGCCAGAAATACCGCTCGA
ATACAATGTCGAGTTTGCTTAGAAGACTTCCAAACCACTACAAATGTTTTATCTGAGCCAATAGATGTTT
ATAATGATTGGGTGGATGCTTGTGAAACTGCTAATTAATTAAGTTATGTTATTTTAAAGTATCAGTATGT
GTATTTAAATTGTACTCTGTTTGTCTCAAGATGAATGTCAATATCTTAATTTTTTAAATAAATTTATTTA
AATATTAATAAAAAAA
>PaContig123 [organism=Pararge aegeria] [location=genomic] [moltype=transcribed RNA] [tech=tsa] [tissue-type=ovary] [gcode=1] Pararge aegeria Protein NDUFAF4 homolog (PACG123)
CTCAAACTATAAACTGAGCAAATGATTAAAATAATAATAATATGTTGGTTGTATTTTAAAATAATTAAAT
GAGATAATTTTCTAAGAGAATCGTATCAATAACTACCGCCACATGAGATGGGTGGGTTAGTATCCAAAGC
AATGCGACCGATTAAGAGTTTCAACATTGAAAATAGAGCTCACCGGGTGATATCCAAAGAAAAACCAACC
GTTGCACCCAGTTATCCATCCACGGTTGAGGAGCTGAAGAGGATACGAGAAGTGGATCCAGACATAGATG
TGAAACTTGCTCAAAAAGATCCAGAACTCGATGAAAGATTGAAAGATGTTTATGTAACCTCACTTGGTCG
ACCCGAAGACGACGTAACTAAAGAAAAGCAGGGACAAAGCGCGAAACGACTGCTGCCACAGGATCGCAAG
GCTCCGCCGGACTTTGATTTTGGACTAAAGGAACCTGAAAAGGTTCCATACGGTAGAACCACTTTGCGAC
ATGCCATAGATTATATATCTTCTCACCAAACAAACCCTGAGGAAGTTACGGCCGAGAAAATTGCTTTTGA
ATATAAGTTAAAAGTGGAAGATGTAGAAAATATACTCAAATATTTTAAAACATATGAAGTTTATTTGCCA
GCAACAAAAACAACTCCAGCCACCTTTGCTGGGCCAACGGTACTGAGAAGGCAATTACTTAAGTCTAATG
TTAAGGAAATAGAAAGCAAGAAGGAAGAAGAAGATAACAAACAAGCACAAGTGAAGAATATTTAAGTAGT
TTGAATAATTTTTGGGTATTTATTATTACCTAAACCTACCTTACACACAGTGATTTGGCACAGGCAGCAA
TTTGTATTTTAAAATTTATTGATTATTAGATGAGTGCAAAATAACTAAATTCAAAGTAATGAAATGTGAA
AATAACAGTTTAAAAAGCTCTGAGTTATAAGAAGATGCTGTGCCTAATTCTTAACACCTTCCAGGCTGAC
TACATTATCATGACAGATACAAATAATAACACATGATAAAGATATTTGAAGACGGTCATCAGTGTGTCTC
TCTTCATTTTATACCAGGCATAACATCATATTATATTGTTCTAGTCCTACTATCTTACTCTTTTAATGTC
CTGCTATCTTAGTGCAAGCCTGCAAGAT
>PaContig125 [organism=Pararge aegeria] [location=genomic] [moltype=transcribed RNA] [tech=tsa] [tissue-type=ovary] [gcode=1] Pararge aegeria protein transport protein Sec23A (PACG125)
CTTACAGATTTTTGAATGAATTTGAATTGAATTATTAATATATTGCTAGACTATCTAGCTTAAAGTAGGC
ACATGTATCTTTGATCGGTGATATGGCGACTTACGAGGAGTTCATCCAGCAGAATGAAGACAGGGATGGT
ATACGCTTCACATGGAATGTGTGGCCTTCAAGTAGAATTGAAGCTACACGACTTGTAGTACCCTTAGTGT
CCCTGTACCAACCTTTGAAGGAACGACCGGATTTACCACCGATTCAGTATGAGCCTGTGCTATGTACACG
CAATACTTGTCGTGCAGTTTTAAATCCAATGTGCCAAGTGGATTACAGAGCTAAGTTATGGGTCTGTAAC
TTCTGTTTCCAGAGGAATCCTTTTCCACCGCAATATGCAGCAATATCAGAACAGCATCAACCTGCCGAGC
TAATAGCAAACTTCTCCACCATAGAGTACACAATAACAAGGGCTCAAAGTATGCCCCCCATTTTCCTATT
AGTGGTTGATACATGTTTAGATGAAGAGGAACTCTGTGCTCTCAAAGATTCTCTCCAGACTTCACTTAGT
TTGATGCCACAAAATGCTCTTGTCGGTCTCATTACATTTGGCCGTATGGTACAAATACATGAATTAGGTA
CCGAGGGCATGTACAAGTGTTTTGTATTCAAGGGCACAAAAGATTTAACAGGTAAACAAATACAAGAGCA
ATTAGCCATTGGACGTGTGAACGCACCAAATCCACAACAAAGACAAGGGGCCCCTACACCTCAGCCACCT
GCACACCGTTTCTTACAACCAGTAAAACAATGTGACATGGCATTGACAGACTTGCTGAGTGAACTGGATC
GCGACCCCTGGCCTTTAGGTGTTGGTAAACGGCCTTTAAGAAGCAGTGGAGTTGCATTATCCTTAGCTGT
AGGCTTATTAGAGGTAACTTATCCTAATACTGGAGCAAGAGTCATGCTGTTCCTCGGAGGACCTTGCTCT
CAAGGTCCAGGTCAAGTAGTCAATGATGAACTGAAGCAGCCGATCAGATCACATCACGATATTCATAAGG
ATAATGCAAAGTACATGAAGAAGGCCATAAAACATTATGAAGCTTTATCACTCAGGGCTGCAACAAATGG
CCATGCCATTGATATCTACTCTTGTGCTTTGGATCAAACTGGATTAATGGAAATGAAGCAGTGTTGCAAT
TCAACAGGAGGTCACATGGTGATGGGTGATTCATTCAATTCTTCACTTTTCAAGCAAACGTTCCAAAGGG
TCTTTGCGAAAGATCAGAAAGGAGATTATAAAATGGCATTTAATGGTACTCTAGAAGTTAAATGCAGCCG
TGAACTTAAAATAACGGGTGCAATTGGTTCATGTGTATCCCTCAATGTGAAAGGCCCATGTGTATCAGAC
CAAGAGGTTGGTATGGGCAACACATGTCAATGGAAGATGTGCACTTTTACCCCCAGCACCACGATGGCTA
TATTCTTTGAGGTTGTGAATCAACACACGGCGCCAGTGCCGCAAGGTGGGCGCGGATGCGTGCAACTCAT
AACGCAGTACCAACACTCAAGCGGGCAACGCCGTGTACGCGTCACAACCGCGGCTCGAAACTGGGGCGAC
GCAGCAGTGAACCTGCAACACATCTCGGCAGGGTTCGACCAGGAGGCCGCTGCTGTGGTGATGGCTCGCC
TCGTGGTGTACCGCGCCGAGCAGGAGGACGGCCCAGATGTCCTGCGCTGGTTGGACCGGATGCTCATCAG
ATTGTGTCAGAAATTTGGAGAATACGCAAAGGACGATCCGAACAGCTTCCGCCTGTCCGAGAACTTCAGC
CTGTACCCGCAGTTCATGTACCATCTACGTCGCTCACAGTTCCTGCAAGTGTTCAACAATTCGCCCGACG
AAACCACATTCTACAGGCACATGCTGATGCGTGAGGACCTAACGCAATCGCTCATCATGATCCAGCCAAT
CCTGTATTCGTACAGTTTTGGTGGACCGCCGGAACCGGTCCTGCTGGACACGTCATCGATACAACCTGAC
CGTATACTCCTCATGGACACATTTTTCCAGATCCTTATATATCATGGCGAGACGATAGCCCAGTGGCGAG
CCCTCCGCTATCAGGATATGGCGGAGTATGAAAGCTTTGCGCAATTGCTTCGCGCACCCATAGATGATGC
GCAAGAAATTCTGCAGAGTCGCTTCCCCGTACCGCGTTATATCGACACTGAGCATGGTGGATCACAGGCC
CGATTCCTGTTGTCCAAAGTGAATCCATCGCAGACGCATAACAACATGTATGCTTACGGCGGGGCGATGC
CGA
>PaContig126 [organism=Pararge aegeria] [location=genomic] [moltype=transcribed RNA] [tech=tsa] [tissue-type=ovary] [gcode=1] Pararge aegeria aspartylglucosaminidase (PACG126)
ATTACGGCTGTTGGCAGATTAACATTATGTCCAGAATATGCGTTTTTCTATCACTTACACTAGCCGTGTT
TGTTAGCAGCGAACACAATACTCCAATAGTGATATCAACATGGAATTTCGTCAATTCTACTATTACCGCT
TGGAATATTCTGAAGCAAGGAGGTTACTCCCTGGATGCTATTGAAAAAGGAACATCAATTTGCGAGGAGC
AACAATGTGATGGAACTGTGGGTTATGGAGGAAGTCCCGATGAAGAAAGTGAAACTACACTTGATGCCCT
TGTAATGGATGGGAGAACAATGAATGTTGGTGCAGTTGCAGCTCTTAGACGAGTGAAACATGCTGCTTCA
GTTGCAAGGCATGTTTTAGAGCACACAAGGCATTCCATTCTAGTTGGAGAGTTAGCAACACAATTTGCTG
TGCAAATGGGTTTCCATGAAGAAACCTTGACAACATCAAATTCTAAAAGGATGTGGCTTAAGTGGTTCTA
TAGGGATCATTGTCAACCAAACTATTGGATGGGTGTCACACCTGATCCAAGCAGATTTTGTGGGCCTTAT
AGCAAGATAGATAATTTGGTTCACAAAAATTACGACTGGCCACCCATGATAAAGTTTGATAGATTTAATC
ATGACACAATTGGAATGATTGCTATTGACAAGAAGGGTGATATTGCGGCTGGGACTTCAACTAATGGTGC
AAAGTTTAAAATACCTGGGAGAGTTGGAGATTCACCCATCCCAGGATCAGGTGCCTACGCCGACAATAGT
GTAGGTGGTGCAACTGCCACAGGTGACGGCGATGTAATGCTCAGATTTCTACCGAGTTTCCTAGCTGTTG
AAGAAATGCGGCGCGGTGCTTCGCCCGCAGAAGCTGCTAGAACAGCTATTAACCGAATAGCTACGCACTT
CCCAGACTTCATGGGCGCTGTAATCGCCCTCAATATGGATGGTGAATACGGCGCGGCCTGTCACGGCATG
GAAGATGAACCATTCCCCTTCGTAGTTCAAGACGTAACAATGCAGAAATATAAAATAGAAACGGTCAACT
GTTC
>PaContig127 [organism=Pararge aegeria] [location=genomic] [moltype=transcribed RNA] [tech=tsa] [tissue-type=ovary] [gcode=1] Pararge aegeria high temperature requirement protein A2 (PACG127)
GGCAGTGTCAGCACCCTCAGTGGTCTACATTGAAATAAAAGATGGCCGCAGGGCAGATCTGTTCACGGGT
AAATCCATCTCCCTGTCCAACGGCTCGGGGTTCATCGTGAAAGAGGATGGGTTGATTTTGACCAATGCAC
ATGTGGTGGTTAACAAACCAAATGCTATTGTTAATGTGAGGCTTATGGATGGCTCGAACCACACAGGCTT
TGTAGAAAGCGTAGACCTCAAGTCAGATCTGGCTACTCTGAGGATACCAGTGAAGAACCTGCCCACTATG
AAACTGGGCACCTCCGCAGACCTAAGGCCTGGCGAGTGGGTGGTGGCGATGGGCAGTCCCCTAGCGCTCA
GCAACACGGTGACAGCCGGGGTGGTCAGCTCGACGCAGCGAGGAAGCGCGGAGTTAGGTATAAGAGGCAA
GGACATGGTGTACATACAGACGGACGCGCCGATCACGTTCGGCAACAGCGGCGGGCCGCTCGTCAACCTC
GACGGCGAGGCCATAGGCATCAACAGCATGAAGGTCACGTCGGGCATCTCCTTCGCGATACCCATCGACT
ACGTCAAGGAGTTCCTGGCCAAAAGTAAAACGAAGCCCCCGCCCGTGTCGCGGAGATACCTCGGCATAAC
AATGCTGTCGCTCACTGAGAACATCCTCTTGGAGCTGCGGATGAGGAACCCGGAGATGCCGACAGACATC
GAGCACGGTATTCTCGTATGGAAAGTCATAATCGGATCACCCGCCTATAA
>PaContig128 [organism=Pararge aegeria] [location=genomic] [moltype=transcribed RNA] [tech=tsa] [tissue-type=ovary] [gcode=1] Pararge aegeria adenosine deaminase related growth factor (PACG128)
ATTAATACTTGCCGCTTGCAACGCCTCAATTGACGATTACAAAGCACAGAGAGCAAAGATCGTACGAGAT
GAAGCCCTCTTATCTGTTGGGGGAAACTCGACGCTCACAGATAAAGAATCAGACGTCAACAACTGTCTAA
TGCAACGCAAGTTTCGCGAAGTGGACTACGGTTTCAACAATCCGCAATCGTATGAATTCTCCCGACATTT
CTTCTCGTACAAGAACAGCATCCGCCATTCAAAAGTTTACCAAATTATCAAAGAACTACCTAAAGGGGCA
GCGTTACACATTCACGATATGGGAATCGCTGGGCCGGATTATGTTTTAAACTTAACATACACCGACAGTC
TTTACATGTGTTACGATAAAGATGACGTACTGTTTAAGTTTTCTGATAAAACACCGTCAATATCCTGCAC
AAATAAATGGAATTTAATCAGTGACGTCAGACGGTCATCGAATAACACGGCCGCCTTTGACGCCAAGTTA
CGCAAATATTTCACGATGTATGTAGACAACCCCGACGTTGTATACCCAAGCATTAAAGAGTCTTGGGGCA
CTTTTA
>PaContig129 [organism=Pararge aegeria] [location=genomic] [moltype=transcribed RNA] [tech=tsa] [tissue-type=ovary] [gcode=1] Pararge aegeria Uncharacterized protein PACG129 (PACG129)
CCAAGTTCAAGTTTAAAGGAACAGAATAGCAATAATGCAGAATGCGATTGCTATCCAAAAGTGCAAATTA
AGTCTAGTCATAGTTGCATGTCGGTTGATAGCGAAAGCGAAACAGAAAGACGGAAATCCATAAAATTTAA
GAAAACGTCTGCGAAACACAAAAATACCTCTAAAAGAGATCACATCAGATTTTGTGAATGCGATCAGGTC
AGAAAGAGTACTTCAAACAAATTTGTAACGACGTATGCCGATCAAGCGACCGAAGACGTTGCGAAGGATG
GTCAAGGTACACAGACAGAAATGTCCAAGTCGACGAACAAAAGCGATATCAAAGTAGAGAAACCTAAGCC
CAAACAAAAAGCACGGAATTCAAAAGCACGGAATCCAATAATCAAATTAAGTAGCTCAAGCGAGAGTTGT
CCGTTCTGCGATTACTGCACATGTAGTACTTCGAAAACCGATTAGCTCAGTGATTGAATAAAACAAC
>PaContig131 [organism=Pararge aegeria] [location=mitochondrion] [moltype=transcribed RNA] [tech=tsa] [tissue-type=ovary] [gcode=5] Pararge aegeria mitochondrial ribosomal protein (PACG131)
TAAATGACCTTATCTAATCTCTTAACTCTGGAATTCGGTCTGTGTCGTATAACTCTGTGTTTTAATTATT
TATTTACGGCTTTTTGGTTTTAAAATAAATCTTTTACTTTAAAATAAAAATTAGATTCAATGAGAAAGGT
TGCAACATCTTTATCTTGTTTAAGCATCTCATTATCTCACAAGCAATATTCGGAGTGGAATTTCGAATAG
GTTATAAACTAAATATGTTTTCGAATGTAAATAAAGGTTATATTCCGAAGCTGGTGAGATTTAACTCCTC
GGTCTCAGGTGTATTTGTAAATAGAAATCCAAGAAATTTGGAGCGTTTGCGAATCGCACGAAAACCCGAC
GGATATCACTTGGAAAAACCTGGCCGAAAATTCTGGCACAAATTAGTACTAACACCTACAAATAGAACAG
TGAAAGCAGAAGTCATCCACTTTGTCAATGGTCCCATTATTGAGGCTAAAACTTCAGAATTGGCCCTCCG
TAACCAGCTTTACAGTATAACTGATACATGTGCTTACAAGAATCTTGGTAAAGTGTTTGCCCAAAGATGT
CTAGAATGTGGCATTATGGAGATGTATTGTGATATTGAAGCAGTAAAAGGAGGCAAGGTTGAAAAGTTCT
TGAATGAAGTTGAAAAAGGAGGGATCAAGCTACAAGAAATGGAAGTTTATAAGAAGCCTGAACCATGGGA
TCGATTTAGACCAGAAAAGCCTTGGGAAGTTACTGAAGAATAAGTTTTATTTGTTGAAGGCGATAATTTT
CA
>PaContig132 [organism=Pararge aegeria] [location=genomic] [moltype=transcribed RNA] [tech=tsa] [tissue-type=ovary] [gcode=1] Pararge aegeria Akt1 (Akt1)
GCAAGGAGCCGGCGCGCCGCCTGGGCGCGGGGCCCGACGACGCGCTGGAGATCATGCAGCACGCCTTCTT
CGCCGCCGTCTGCTGGCCCGACCTGCTGGCCAAGAAGGTGGCGCCGCCCTTCAAGCCGCAGGTGGACTCC
GACACCGACACGCGCTACTTCGACTCCGAGTTCACGGGCGAGTCGGTGGAGCTCACGCCGCCCGACAGCG
ACGCGGGCCTGGCCCGCATCCAGGAGGAGCACTTCCCGCAGTTCAGCTACCAGGACATCTGCTCGTCGGC
GCACTCGGCGCTGTCGCACCTGTCGCAGGGCGCCGACCGCCGCCACTAGCGGCTCCCCCC
>PaContig133 [organism=Pararge aegeria] [location=genomic] [moltype=transcribed RNA] [tech=tsa] [tissue-type=ovary] [gcode=1] Pararge aegeria transgelin (PACG133)
CACCGGCCGGCCGCTGCATGATGTCATTCATCACACACTCACACATTGAACCGGTCGCCTTCCCGTCGGG
CCGCGCTGTTTACATTAACAAACGATTATACCATACGCGGTAACTGCACGACAACTCGTGTTTTGTGATT
TAATTTATTATTATAGTTTAGTTAACAGTTAAAATGGCCAACAACCGGGCCGCCAAGTCTGGATTTGCAG
CTGAAGCGCAGCGGAAGATTAACAGCAAATACAGTGAGGAGCTCGCTGAAGAATGCCTGGTATGGATCCG
GCAAATCACTGGAGAGCCAGAAAACATATCGGGTGACATGGACAACTTCTATGAAGTGCTTAAAGACGGC
ACGCTGCTCTGCAAACTCTCCAACGAGATCCAGCCCGGCACTATAAAGAAGATCAACGAATCCAAGATGG
CATTTAAGTGCATGGAGAACATCAACGCGTTCTTGGAATCGGCGAAGAATTTCGGTGTCCCCGCGCAGGA
GACCTTCCAAACTGTTGATCTTTGGGAGAGACAGAATCTCAATTCTGTAGTTATATGCCTGCAATCGCTT
GGCAGAAAGGCGGGTAACTACGGTAAACCATCCATCGGTCCAAAAGAAGCCGAGAAGAACGTAAGGAACT
TCACGGAAGAACAACTCAGGGCTGGACAAGGAGTTATCTCTCTTCAATATGGCTCTAATAAGGGAGCCAC
CCAAAGCGGTATCAACTTTGGGAACACGAGACATATGTAATGTGTAGTTTAATCCGGGGACACTGAAGCC
ATGTTGACCTCTTCATACAAATAAGTCAGATATTGTCGTAGTAAAAGGCGTAACATGGCAATTATTGACC
CGTGCTTTTGTTGTATGTATACACTTCTGAAAAGACGAGATATTGGTAACAAAAATAATAATATTAACGT
ACAATTCATTTCCCTTAGTAGATTTTAAAAATGTGTACGTGAGTATGCATGAAATTGGCTTTTTTATAAA
GTGTTATTAATTATTAATAATAAGCTCTGTACTTATGAAGTAACAATTACTTAAAGTACGTATTTAAGGA
CCATTGCAGTTGAAATCGTGGAATCTCTAAGTAAAATATTATTGTATGTTACGACTTACTTAAGTCCCAC
GTTCAAAGTATAGCATTTAGATTTATCATTCCTGATTCATTCCGTATTTTTGGATTTATGTTCG
>PaContig138 [organism=Pararge aegeria] [location=genomic] [moltype=transcribed RNA] [tech=tsa] [tissue-type=ovary] [gcode=1] Pararge aegeria frizzled-7 (fz7)
GTTATCTTATGGTTGCTGGAGCTTATGTTATGGGATGGGGTGCCGGAGACTCTGTCAGTTGTCAAGGTCC
CTTTGCATCAACAGTTAGTGGAACCAGATTGCCCAACATCTCAGTAATTACTCAAGGGACAAAACATGAG
CCCTGCACAATTCTTTTTATGATTGTATATTTCTTCAGTATGGCATCTAGTATATGGTGGGTTATTTTAA
CCCTGACTTGGTTTTTAGCAGCTGGCCTTAAATGGGGCCATGAAGCTATACAAGCTAACTCTCAATACTT
CCATCTAGCTGCTTGGGCAGTTCCTGCCATTAAAACTATATCAATATTGGCAATGGGTAAAGTTGACGGT
GACATATTGTCTGGTGTATGCTATGTTGGGCTATGGGATGCAGAAGCTCTACGTGGATTTGTGTTGGCAC
CATTGTGTGTTTATTTAGTTTTAGGCACAATATTCTTGATGGCTGGTTTTGTTTCACTCTTCCGAATAAG
AACAGTTATGAAACATGATGGCACCAAAACTGATAAATTAGAAAAGTTAATGATACGCATAGGAATATTT
GGTGTATTGTATACAGTCCCAGCTTTAATTGTGATTTCATGTTTATTTTATGAACAAGCATATTTT
>PaContig141 [organism=Pararge aegeria] [location=genomic] [moltype=transcribed RNA] [tech=tsa] [tissue-type=ovary] [gcode=1] Pararge aegeria g-protein signalling modulator (PACG141)
GAGAGCGGCTATGCAAGGCCGGCGATTGCCGCGCCGGCGTAGCGTTCTTCCAGGCCGCCATCCAAGCGGG
AACTGATGACCTCCGCACCCTCAGCGCCATCTACAGCCAGCTAGGCAACGCTTACTTCTACCTCGGAGAC
TATAGTAACGCCATGCAGTACCATAAACACGACTTGACACTAGCTAGAACAATGAATGACAAACTAGGCG
AGGCGAAGGCATC
>PaContig142 [organism=Pararge aegeria] [location=genomic] [moltype=transcribed RNA] [tech=tsa] [tissue-type=ovary] [gcode=1] Pararge aegeria histone deacetylase complex (PACG142)
AGGAGGGTATAACTACACAAATGCTGCCAAACTTTGGACTACAATCACAGCCCTTGTGGCAGGAATTGAA
TTGGATGAAACTATACCTGAACATCATTATTGGCCAAAGTATGGACCTGATTTTAGATTATCTGTGCAGC
CATTACTAAGTAAAGATGTAAATACAAAACAATATATTACACATACCATATCCATTGTTAAAG
>PaContig143 [organism=Pararge aegeria] [location=genomic] [moltype=transcribed RNA] [tech=tsa] [tissue-type=ovary] [gcode=1] Pararge aegeria trafficking protein particle complex 6b (PACG143)
ATCATTCTGTGGTTCAAACTGTCGATGTTACGTTGACAGTTCAAACGAAAAGACAGCAAAAAGCAGAATG
AGAGCAGAATGTTTGTTTTTGTATAAAATCTTCAAATTTTCTAATTGAGCGTGAAATTTATTTATATCCC
GAATTCCTTAAGATTAGTGTAAAAAAGATTTATTTGTATTTTTGACTTTTGAGTTCTGATCAATCAAGAA
GATTGTAATAAAAAGAAAATGGCTGATGATATTGTATTTGATTTGTTACATTCCGAAATCATTAATTACG
CTCTAGAACAAACTAAAACAACGAACGGTAGTAAGGAGGTAGATTTATCTGTTGTAGAATACATTGGTTT
TGCAGCTGGCTACAAAATTATGGAAAGGTTAACACGGGAGTGGCCTAGATTCAAAGATGAATTAGACACT
ATGAAGTTCATATGCACAGATTTCTGGACTTGTATTTATAAGAAACAGATTGACAACCTAAGAACGAATC
ACCAAGGAGTTTACGTGTTACAAGACAATGCATTCAGATTCTTGACCAACTTTTCCAATGGCCACCAATA
TTTGGAATATGCACCAAGGTATGTAGCTTACACATGCGGATTGATCAGAGGAGGTCTGGCAAATCTTTGC
ATCAATAGTATTGTCACCGCTGAAGTTCAGTCAATGCCTTCTTGTAAATTTCATATACATGTCCAAAGAA
CTTAAATAAATAGTACAAATAACTTCAAAGATTTATTTATTAGTAAAAGAATTAATGAAATTCTATGAAA
TGCACTAAATTACCATTAAAATATTATAAAATAAATATGTATAATATATATGTATGCTATTTATACAGTT
ATAATAAGCTTAAGGATAGGCATTGTATGAGTTATAGAAAGCCTACACTTAAGTTTCCATAATTTGCACT
GAAATTTTTTCCATTTTATATTATATGCCCGCTTAGTGCATACCCTGCATGCATACCAATGGCAGTGTTT
TAATTTTAAATGAGCAGCATACAACTCAAGACTTGAGAATGTCATAATAATACCATGACAATTTGTTTAA
AATTAATTTTGGTGTAGTTTTATTTTATTTGAAATTGTAAAGACTACATTAAAAGAAAGTGTTTATTAA
>PaContig145 [organism=Pararge aegeria] [location=genomic] [moltype=transcribed RNA] [tech=tsa] [tissue-type=ovary] [gcode=1] Pararge aegeria ribosomal protein S33 (PACG145)
GTCTAATGTTTATTCTCTTACAATACAATGTTATTTTATTTTTACTAAATGTAAGATTAGAAAGATATTT
CTGTTTAAAATTTAGTTTCATTATTCAGAAATAAAAAAAATTTTAGATACTACCCGAAAATGGCAACGAA
TTTCGTCAAATACTCTCAAATTATAAATAACACGACAAAATATGCGCAGCGAATGAAAAGGTTATCTAAT
AGGATATTTAGTGAAGTGGCGATTCCGACTAATCCTAAATCAATGAAAGTTGTGAAGATTTTCTCAGCGC
GGCCTCTGCATACTAATGAAGAGATAGTGCACTACTACCCGCGACATGTTGAGACCGCCACTCTGATGCT
AAAGCTGCGAGAGTATGGGCTCTTCCGTGATGAGCACCAGGACTTCAAAGAAGAGATGAAACGCCTTCGG
GAGCTGAGAGGCAAAGTAAAAGTGTGGAAGAGGAAGCTAAACTTGGAAGAAAAGGAAAAGAATTAGTTAC
TGCTACTAATTAGTTTTTACCCGCTACTTGTTTCTGATCAATAAGACCGATCGTTCAAACTATAACAGCA
CAACAGTAGTGAAGAAAAACTTAACTCTAGTGCATTTTAGTGTCTTCTATCAACATATGGTGTTATAACG
AATGGAGAATTACACCAGTCAAAAATGTTTATGTAGTTTTAAATAAAATATCTTTAAGTTAAAAAAAAAA
AAA
>PaContig146 [organism=Pararge aegeria] [location=genomic] [moltype=transcribed RNA] [tech=tsa] [tissue-type=ovary] [gcode=1] Pararge aegeria R2D2 protein (PACG146)
CTTATTTTGTATTTATTTATTACAAAACTGGAGGGTCGAAAATATCAAGTATTAGTAAAATACTACTAAA
ACATTATAAAGCAGCGAAAAAGTTTTCGTGATAATTCAGCTGTGTCTGCTGCAGTTCAGATAACCGATAA
CAATACCCAGAGTAAAGCAGTCGCCCGTAATTACAGAAATATGATGAAAACAGCTGTGACCGTGCTCCAA
GAGATGATGATCAAGATGAACGAGGTGCCCAAGTATGAGTGCATAGCGCAGTCGGGGCCGCAGCACCAGG
CCACGTTCGAGTACCGCGTGTCGGCGCAGGGCGTGGCCGTGACGGGGCAGGCGCGCTCCAAAAAGGAGGC
CAAGCAGGAGGCGGCTCGCCGCATGCTGCAAGAGCTCACGGCGCGCGGCCTGCCCGTGCCGGCGCCCTAC
GCCGCGCCGCCCGCGCACCCCGC
>PaContig148 [organism=Pararge aegeria] [location=genomic] [moltype=transcribed RNA] [tech=tsa] [tissue-type=ovary] [gcode=1] Pararge aegeria Uncharacterized protein PACG148 (PACG148)
GCGCCGCGCGGCTCCTCCTGCTGCAAGTGATACGAGCAGATTATATCGCAACAGGGCGAGGGAGCGCGCG
GGGGCTGAGGTAGGCTATTTATAAAGAATTATCGCCGACGACGACCGCGTCCTATTACTAATAGATACTA
TACAAACACAGACATCCTCTCCCGGCGCACCGACATTGGCCCCACGGTCGCTTACCAATGTACAATCGAA
TGTTGGTGCTGCTATTTGCTACACGTACATTGGCTCAAATAACTTCGCCAATTTTCGTTTGTAAGGGTCA
TAACACACTGGCGATTTGCGAGCGTGTCCTTATGAACGCGCGTTCTTTATGCAGGAAAAGAAGTGAACCA
AATTTTTTTTTAACTAAATTTGTTCTACAC
>PaContig151 [organism=Pararge aegeria] [location=genomic] [moltype=transcribed RNA] [tech=tsa] [tissue-type=ovary] [gcode=1] Pararge aegeria Uncharacterized protein PACG151 (PACG151)
ATTTTGATCGTCTCTCCTAACATTATGATCATTCATCCTAATGTTTTGTTCTATTCTCGTGCTATGGTCA
TCTCTTTTGTTGAAAGCGTTTTCAATTCTTCTTGTAATTGGATCATCTCTTCTGATATTGTGGTCTTCTC
TCCGAGGATTGTCCTCTTTCCTAATGTTATGTATTTCTTCTCTTCTAACTGTTTGTTCTTGTCTGGAAGA
CACACGTGTGCGTGTGACAGTGGTTTCATCATGTTGCTTCACGACGACGGCTCGGGCGTCGGAAGTGTTT
CGTTCTCTTCCAAACGCCACGAGCCTCTCGATATCAGCGTGCCGCCGCTCCGGTCGCTCTGGCCGCGGAG
GTGGACTCGCGGAGGGCGATGCGCTGGACGCAGGCGAGGGGGATGCGGCCGAGGACCCCACGGCAGAATC
CCTCTTCGCAGACGAGGAGGAACCCGAGGTGGAGCGCCGCC
>PaContig153 [organism=Pararge aegeria] [location=genomic] [moltype=transcribed RNA] [tech=tsa] [tissue-type=ovary] [gcode=1] Pararge aegeria RNA-binding protein 6 (Rbp6)
GAGGGCTCAAGTAATAGTCAGTCAGTCCATAAAGATGTTACCGTTAACAAAGGATTGGCTGATCTTTCTC
GCATGGAAGGTAGCGAGCAGGATAAAATAAATGCTATGATATCACAGTCCACATTTGATTACGATCCTAG
CAACTATCAAAAAATTAGAGGACAGAATCAAAGAGGAATTGTTCCTTCTAATTACATTTGTTATAAGTGT
CAAAAGCGTGGACATTGGATAAAAGATTGTCCAATTGCAAATTCAGGTGATCCAATAGAGATAAGAAGAA
GTACTGGTATACCTCGTAGTTTTATGGTACCAGTTGATGGTCCAAAAGCACCAGGAGCCATGATGACACC
AAGCGGTACCTTTGCTGTTCCAGCAGTTGACCATGAAGCCTACTTGGCTTCAGAAAGTGCTGGCGGAGCG
GACACGCCTACAAACGCGCCGGTTGCTCCGGAGCCTACAATCCCTGATGAATTGATATGTAGCCTGTGTC
GAGATTTACTTACTGATGCTGTGATGATCCCTTGTTGCGGAAATTCATTTTGTGATGAATGTATAAGAGG
AGCTTTATTGGAGTCAGAGGACCATGAATGTCCAGATTGTCGCGAGAAAGAAATAGCACCAACAACTCTT
ATACCAAACCGGTTTCTTCGAAACTCTGTATCAGCATTCCGGAATCAGACTGGATATAGTCGTCGAGCTC
CGCACAGGCCATCCGCAGGCCCTCCAATTATGGAACCTCCACCTGCTGGGCTGGTTCTACCTATGAATGG
GCCTGTTCAGGCAGGACCATCAAATAATGGTCCTCCGCCTGGGTTAAAGCCACCTGGATTGGACACACCT
CCCATTAATATACCGAGAATAGAAGAACAACGCGCGAGCACACCAACCATAGATGAACGCAGGGATCCCA
TGTCATCCCAGGTGATGTTCAGTCGCGGGCCGCCACCATTTATGCCGCGCTTGCCGCCACCCTCTCATTA
TAACAATCCGCCTTACGGCCGACCAGGCGCACCCTACGTTGACCGATATGTACGCGAGCCCTTCCAACCG
CCACCGCCTGGTATCAAGGATTCCCCCACTGGGCAAGAGGACCCGTTGG
>PaContig154 [organism=Pararge aegeria] [location=genomic] [moltype=transcribed RNA] [tech=tsa] [tissue-type=ovary] [gcode=1] Pararge aegeria Uncharacterized protein PACG154 (PACG154)
CTTGGGATAATCAGAAGCATACGATGAACACTTGTTTGGGAGTGATGATTCACCAATATATCAAGAACTG
GATACACAAATGCTTGCCTATTTTTTAGACGAATGTGATAAGGGCAATCAATATTATACTTCTACACTTA
TGAGCTTTACGCGTAAAACAAGATATTTGGCATTGTTTGTAGTAATTTTCATTAGAAAACGTTATATTAT
AATGTTTTTTTACTAATATTAACTTTTTTACACTTCACGTCAACAAAC
>PaContig155 [organism=Pararge aegeria] [location=genomic] [moltype=transcribed RNA] [tech=tsa] [tissue-type=ovary] [gcode=1] Pararge aegeria SET domain-containing protein 4 (PACG155)
CGACATACGCAGGTAAATACCTAAGATCAATGAATACCTGAAATAAAAAAATTATAAAATTTTTGAGTGG
AACTTTATCAATATGGTATTTAAAATTGTTAAAATCACCGAGGGCCGATATGCAATCCTTGTCAATTACT
GAAAGTTGGAACTTCCCGTGTAAACATGGGGAGGACTCAGCGGAAACGACAACATAAGAAGTTGGTCCAG
TTTTACACATGCAATAATGAAACGAATTCAATCTTATTTAACACCTGGCTGTCGGGTAATGGATTGCGAA
GCAGCAAAAAGCTTGTTTTCGCTATGTTTGAAGCTACAGGCCGAGGACTCCTCACTAAAAAGAAAATATC
TGCAGGTGAAGAACTTATGAATCTGCCACTTAGTTTAACCATTAATGTAACTACTTTATTGATGGATGAT
GTGTTTTGTAGCATTTTTTTAGAGAACAAATTGTCATGCCTTTTAAAGTATAAGCAAAAGGTCTCATTCC
AGTCATTAATGGCATTTTATCTTATACATTTAAAGGCTGGAGGCAATATTTCCAAATGGCATATTTACTT
GGCAAGTTTACCTAAAGAATACACAGTTCCATACTTTTTGCCTGATGAGGTGATATGCCATGTTGATGGT
GAAATTGCAAATGCTATCGCAAAACAAAAAAATATTATTAAGACCTCG
>PaContig157 [organism=Pararge aegeria] [location=genomic] [moltype=transcribed RNA] [tech=tsa] [tissue-type=ovary] [gcode=1] Pararge aegeria Uncharacterized protein PACG157 (PACG157)
TCATTTAGAGCCTTATGGTCAAAAATATTCTAAAAACCAAGACACAAGTAGCCGTAATAATAAACATGAA
TCTAAGAGCCGTAATCAAGAACCCAGTAGCCGCAATGAACCTAGCAATCACAAGTCTAGAGAGAACATTC
AGCAGAGAGAACCATCAAATCGTGACTATGAGAACAACAGCCGGAATCGTAAACCAAAAAACCGTCCATC
TGACAACCAAACTCCAGAGTCCAGTTATCG
>PaContig158 [organism=Pararge aegeria] [location=genomic] [moltype=transcribed RNA] [tech=tsa] [tissue-type=ovary] [gcode=1] Pararge aegeria Uncharacterized protein PACG158 (PACG158)
CAGTTATCAGCCTGGTTTTATGGGTCTTTGGGAACATATATAAAAAACTTGTTTGTATCAGCGAATTGTT
TGATTTCAATTTTTTTTTTACAATTTTATAAAACATGCATAGTTGCAGTTTACAATAAACTGTCTTATAA
ATCGAGAAAACTTAAAAGATATACAAATTATACGGAAATTTCGTTTGTAACAAACACTTAGCGCCCTCTT
GCGGAACTATTTGCTCTTGTACAGCTACGCGATTTTTTTGAGTAGACGGCACTGCGATCTTCTTCAGTAA
AGGGAGATAACTCCAAGTGATTAAATTTACGTATTTTTCTCATTATGTTATTCGAAAGGGAAAATGAATG
AATATAATGAACTTAATATTTCATGATTTTGTAATGCCGTGTGTTAATTTTTGGTTTATTTATTAATAAG
GAACCGTGTTCGATTTTCTCTCTATTCGGCATGCTCGTTAAAATTGAGTGCATCAACTTGAACATGGGAA
TTCGCGCTAAGCTCTAGTGTTTTCCAAACTTAAAGCGCGCCTGGACCCGACTTCACTTCGCTTCATATTC
GCGCCGCGGTCGCTTTCAGTTAGCTTATAGTTGGTTTTTCTCTTGATTTTGATTTTTATCACGGTTGCGT
TTTTTATAAGTGATGGTAAAGCCTGAATCGTCATAACAGCCTTTCTTCGTTAATGCCAGGCCAACGAGGT
CTGCCTTTGATCAAGGAAAAAATAAACTAGTAGGACGCCATGTAAGAAAGTATGACTGCTGTAGCAGCAG
TGAGTACCGGTATTAGTCATCTAATTTATCTATCCGGCGATATCTCCAAAATCATCGCTGATTAATGATT
AATTATATTAAATCCATTTTAACAATGTTGACTTCGCGTTACTGTGATCATAAGGGAATAGTATTACGGA
ATAGGTACCTACTGCTTTAAATGAATCAATTACCGAATATAGCTGAAGGATTTTTTAATTTGCAATTCGT
AAGCTTTGTATCGCAATTAGAAAACCGCATTATTTACACAGATCGAAAACTCTATCGAAATCCGTTGAGT
AATTTATGCTCATGCACAAACAGGTCATGTAACACTAGGTCTTCTTGTATCCGGAAACGATGCCTTAACA
TTTCGGGATAAAAGTATGGGTTATTTTACATGTCCGTGCAGCGTAAGGTATAACACGGTTGCTTTGACGT
AATCCGCAAGAAGTAGAAAAATTTGTATCGTGCATCCAGCGCTAGCTTTTCCTGCATGTTTAATTATGGT
ATGCTGCACAACTCAGATTTTTCTAGTTTATGTCAAAGACGGTTTGTTCTGCCATAACCAAGACTCCGGT
TAAGTTATTTAGTGCCTCTGAAACGATTTCTAAAGTGTTTTCTAAAATTTTGGAGGATATTCGTGTGCGA
CGTGCAATGTGCACTTGTTGCACCGTTGCGAACTACATTCTCGGTTTTCTATGCGATGTGTGTTGTAATA
AAATATTTTTACATCAAAAAAAA
>PaContig159 [organism=Pararge aegeria] [location=genomic] [moltype=transcribed RNA] [tech=tsa] [tissue-type=ovary] [gcode=1] Pararge aegeria G protein pathway suppressor 1 (PACG159)
AGGTTGGTTTCCTGCGTTGACAAGGAAATTCGCGTATTTTCTTTTATAATTCGAGTTAGTGAAATAAAAT
GTACGAAATGAATACGGCGGAACCTATGCAAGTGGATGTTCCACTTGAAGACAATGAGAACAATGAAACA
GAGTGTTATGTTGTAGAGAATCCTACATTAGACCTGGAAACATATGCTGCATCATATACTGGATTTGCTA
AGTTGTACAGATTAATGTTTGTAGCCGATCATTGCCCTTCTTTAAGATTAGAAGCTCTCAAAATGGCTAT
ATCTTATGTCATGACCACCTATAATGTAAGTCTGTATCAAACACTTCACAAGAAACTAGCAGAAGCAGTA
GCTACAGCTGGTCTGCCAGATGTTGCTGTACAGATGGGCTCTCAGGAAATTCCTGTGCTTGACTCAATGT
GGGTGGAATCAAAAACTAAAAAAGCTGCCATAAAGTTGGAAAAATTAGATACAGATCTTAAGAATTATAA
AACAAATTCCATTAAAGAAAGCATCAGAAGAGGGCATGATGATCTTGGTGACCATTACCTGGACTGTGGA
GATCTCACTAGTGCTCTGAAATGCTATTCAAGAGCCAGAGATTACTGCACAAGTGGCAAGCATATAATAA
TGATGTGTCTCAATGTAGTTAAAGTGTCTGTATATTTGCAAAACTGGGCTCATGTTCTCAATTATGTTTC
CAAAGCAGAAGGCACACCAGACTTCAATGAAGTTCCTGGAAAAGATTCCAACCAAGCGATACTTACCCGC
CTAAAGTGTGCTGCTGGTTTGGCTGAGTTAGCTACTAAGAAATATAAGTCTGCAGCAAAACACTTCTTGG
CTGCTAGCATTGATCATTGTGAATATCCAGAACTGCTGAGCAGCAATAATGTTGCAGTGTATGGAGGGCT
TTGCGCATTGGCAACTTTTGATCGCTCTGAACTTCAGAAGCAAGTAATAGTTAGCAGTTCTTTTAAATTA
TTTTTAGAGCTAGAACCACAATTACGTGACATAATTTTTAAATTCTATGAATCGAAGTATGCTTCATGCT
TAAGGTTACTTGACGAAATTAGAGACAATCTTCTTCTAGATATGTATTTAGCCCCACACCTGAACTCTTT
GTATATGCAAATACGCAATAGAGCTTTAATCCAGTACTTCAGTCCTTACCTCTCAGCTGACATGCATCTA
ATGGCTGATGCGTTTAATCGTACAGTTAATGCTCTTGAAGATGAGCTTATGCAATTAATTCTGGATGGAC
AAATTCAGGCTCGTATTGATTCTCACAATAAAATACTCTTTGCTAAAGATGTAGACCAGAGAAGCACCAC
TTTTGAAAGAAGCTTAGCTATGGGAAAAGAATACCAGCGACGGACATCAATGTTAATTTTACGTGCTGCA
ATGCTCAAAAATCAAATTCATGTTAAGAATGCTGGCCGCGAGACTGGACCACAAAGTGGTGAAGCCCCTG
GATCCAGTACTAGCCTCTCAACACGCTCTTTTGATACTGTACCCTTGTGATGAATTACCTCATAAGATAG
TCAACATTTTAATTTTTTACATGACAATTTAAGTGAATTCAACTAACAGAATAAAAACAAAAACCTTTAT
GTTACAGAATATATAATTTTCAGGATAAACTATCATTGCATTTACTTTTGTCATGTGAAATTTACCTTTT
TCATTAAGAAAAAACTTTTTATGTAATGTTTCATGCCTGCTTTTGTTTTGTTTCACGATAAAAGAGTAGG
ATTGCGTAATGTCAGTGATATTACTATATGCAAACTGCTGTTTTAAGTAATATGTTGTGTCAGCGATAAC
TCACGAGAAACTGGCGCGAGGCATTAATCTTAACATTGTTTATACAGAATTATTCTATGTAACCACAAAA
TATTATGTCTACGTAATTTTTAATAATATAAAAAAAGTGAACACATTGATTTTCAAAAAAAAAAA
>PaContig160 [organism=Pararge aegeria] [location=mitochondrion] [moltype=transcribed RNA] [tech=tsa] [tissue-type=ovary] [gcode=5] Pararge aegeria mitochondrial ribosomal protein (PACG160)
CAGCGTGAGTGTACTTGACAGTTATATGAATGATTCTGGCATTGCAATTTGCAAACTATTAGGTACGGTT
TTATTTTATTCAACATGAATAATAAAACAGGCTTTAAAATCACGTCTTTTATATGTAATCATTATTTTAA
ACGCAATTTAAATAACAATGTGGCTAGTATAACCAGAATTCACAGAGAAGTATTTACAAGAATGTATCCC
ACTAAAGTTGTTTTGGCAAATGGAGCTTCAATTAATATCAGATACCACGAACCGAGGAAAATAATAAAAT
TACCTTTAGATATGACTACATTATCAGAAGATGAAAGAAAAGCAAGACTTGAAAAAAGGAAACCAAAAAG
GAAGATCAAAATAACTGAAATTGTTGAAGACAACTTCAATGCAAAAAAGTACTTAAAATATATAAAGAAA
TGATACAAAAATAAGAGTTATGATTAATGCTGAATACATTGTAGGAAATACTTAGAATAAATTAAACTTA
ATCTTTAAAAAAAAA
>PaContig162 [organism=Pararge aegeria] [location=genomic] [moltype=transcribed RNA] [tech=tsa] [tissue-type=ovary] [gcode=1] Pararge aegeria Pre-mRNA-splicing factor 38A (PACG162)
ACGGCAAACTTCAAACCGAACTTGTCAAAATGGCGAATCGAACTGTAAAAGATGCGAAATCTATTCGCGG
TACAAATCCTCAATATTTAGTAGAGAAAATAATAAGATCGCGCATATACGATTCCAAATATTGGAAAGAA
GAATGCTTCGCTTTAACTGCCGAGTTATTAGTGGACAAAGCAATGGAAATACGCTATGTAGGTGGTGTGC
ATGGAGGATTTATTTACCCCACACCGTTTTTGTGTTTAGTCCTAAAAATGTTACAAATACAACCTGAAAA
AGATATTGTAGTTGAGTTTATAAAGAATGAGGAGTTCAAATATGTCCGTGCTCTAGGAGCATTTTATATG
AGACTCACAGGTTCGTCTTTAGATTGTTATAAATATTTAGAACCTCTTTATAATGATAACAGAAAGCTGA
GGCGACAAAATCGCGAAGGGCAGTTTGAAATAATACACATGGACGAGTACATAGACGAGCTCCTCCGAGA
AGAACGTCTGTGCGACGTAATTTTGCCTCGAATCCAAAAAAGACACATACTTGAGGAGAATAACGAATTG
GAACAGAAAGTTTCGGCTCTGGACGACGATTTGGATGAAGATATGCCTTCTGATGAAGAAAATGCAGATG
GTGAAACCAAAGAAAATAAAAGAGACAAAGAAAAAAGGGACAGAGATAGGAAAAGAGAAAGGTCTCGAGA
TCGCGAACGACGTGAAAAAGATCGTAAAAGGGAACGCTCCAGAAGCAGAGAACGCGAAAGAAGAAGAGAA
AGAGAACGTGAAAGAGAGAGGGACAGAGAACGTTTACGTGAGCGTGAGAGGGAAAAGGAAAGAAGGGAAC
GCCATGAAGTGGATAGACGAAGGGATAGAGGGCGCTATTAGATTAAAAATAAAGCATTTTCTATTGAACT
GATGTTTTTGTAACT
>PaContig163 [organism=Pararge aegeria] [location=genomic] [moltype=transcribed RNA] [tech=tsa] [tissue-type=ovary] [gcode=1] Pararge aegeria PREDICTED: protein FAM160B1-like (PACG163)
GCTGCTGGCCACGGCGCTGCTGGCCAAGAGCCTGCGCGTCGTGGACTCCGCCGACCTCATCAACGAGTTC
TCCAACTGGCTGGTGGGCGAGGGCCAGCTGCCGGAGTGGCCGCTGCTGCTGGCGCTCGTGGACAACTGCC
TCTCCGACGACCACGACCTCACGCTCGAGACGCTGCGCTTCTTCGAGGTTATCATCGAGAAGGGCACCGA
GCACAGCATGGACCGGCG
>PaContig164 [organism=Pararge aegeria] [location=genomic] [moltype=transcribed RNA] [tech=tsa] [tissue-type=ovary] [gcode=1] Pararge aegeria DnaJ (Hsp40) homolog 3 (PACG164)
AAAACGACGAAATCGAAAATGTATCGCGTGTATTGCAGATTTGTTACGGAAAGCATGAAACTTTTGTTTT
AGTTTAATAAATAGTTCCTAAGACAAATAATTCAAAATGATAACCTACTCGGCGAGTTTGTGTTTAATGT
TAGTATTTTCTTTAGTGCTATTAGTTCTTGCCGGTCGCGATTATTACCAAATTCTTGGTGTGTCACGTTC
AGCTACCACCAATGAAATCAAAAAAGCTTACAGAAAGTTAGCAAAGGAATTGCATCCTGATAAGAATCAA
GGCGATCCCGATGCATCTCAGAAGTTCCAAGACCTCGGAGCAGCGTACGAAGCTTTGGCGGATTCCGAGA
AGAGAGAACTTTACGACAGGTGCGGCGAAGATTGCCTGAAGAAAGATGGCATGATGAATAATAATGATCC
TTTCGCGAGCTTCTTTGGTGACTTTGGCTTCCAATTCGGCGGTGAGCCGCAGCACCACGAGACCCCGCGA
GGGGCGGATATCGTTATGGAAGTTGTTGTTTCGTTAGAAGAATTATACAATGGAAACTTTATTGAAATGA
CACGCAACAAACCTGTCATCAAACCTGCACCTGGCACACGTAAGTGTAACTGCAGACAAGAGATGGTAAC
CCGGAACCTTGGCCCAGGTCGCTTTCAAATGATGCAACAAACTGTGTGTGATGAGTGTCCTAATGTAAAA
CTAGTCAATGAAGAGAGGCTGCTTGAGATAGAGGTTGAAGTTGGTGCTCCAGATAATCACAAATTTAGAT
TAAGAGGTGAAGGTGAACCCCACATGGACGGAGACCCTGGTGACTTGGTGTTTGTGTTCAAAACTGAGAG
GCACCCTCAATACACTCGAAAAGGAGATGATTTATACACAAATGTTACAATCTCATTACAGGATGCGTTG
ATTGGTTTCACACTGGAGTTAGTGCATCTCGATGGGCACAAGGTAACAGTATCTCGCGACAAGGTGACGT
GGGCGGGAGCCAGAGTTCGCAAGAAGGGTGAAGGCATGCCCAACTTTGAGAACAACAATCTGCATGGAAA
TCTCTATGTAACTTTTGACATTGAGTTCCCAAAGAAAGAGTTCAGTGATGATGAAAAAGAAGCATTGAAG
AAAATATTAGAACAGTCACCAAATAATAAGGTATATAATGGACTATAGTCAGTGGTACTGACAGCCAGTT
ATTTATTTAAGTAGTGAATTGAGTGTTTCAGTGTGAACAAATTGTATGTGGTAATGATTTGAGTTGTTTG
CGATATATCAAATTTCGTGAAACGGAATAAAATGCACTTATTACTATAATAATAAATGTTATTGTATAAT
TCGTA
>PaContig165 [organism=Pararge aegeria] [location=genomic] [moltype=transcribed RNA] [tech=tsa] [tissue-type=ovary] [gcode=1] Pararge aegeria Exosome complex exonuclease RRP4 (PACG165)
GAGGTTGTTTGTGTTTCAGATTTCATGTTTACATTTATAAGGTACCTCTACTAAACTAAAATTATAAATT
GGCATCAATATGACGGAACACGTTTCCATAAGACTAGCGTCGGAAAGAGTTAATCATTGCGTCTCCTCAA
GCAATGATACTCCCAGGTTTTATACTCCAGGAGAGGTTATAAGTGGAATGCAAGATTTCATGCGCGGTCA
TGGAACATATGTTGAAGAAGATTGCCTAAAATCATCAGTAGCAGGTGTAATGCAAAAAGTGAACAAATTG
ATATGTGTACGACCCTTGAAAAGCCGCTATGTGGGTGAAATTGGAGATGTAGTGGTTGGAAGAGTGCTTG
AAGTGCAGCAGAAAAGGTGGAAAGTGGAAACAAATTCTCGATTGGATTCAGTACTACAGCTGTCTTCTGT
AAACTTGCCAGGCGGAGAATTACGCCGCAGATCTGCAGAGGATGAACAAATGATGAGGAAACATTTAAAA
GAAGGTGATCTTATTAGTGCTGAAGTTCAGAGTGTGTTCACCGATGGCTCATTGTCACTACACACAAGAA
GCTTAAAGTATGGCAAGTTGGCACAAGGAGT
>PaContig166 [organism=Pararge aegeria] [location=genomic] [moltype=transcribed RNA] [tech=tsa] [tissue-type=ovary] [gcode=1] Pararge aegeria PREDICTED: protein KTI12 homolog (PACG166)
GTAAAACATCAAGAACTACAGAATTAAAACAGTTTTTCGAAAATGTGCATAACAAAAACGTAGAAATCGT
ATCAGAAGACGAAGCCATTATAAAGTTGGGTTATGAGAAAAACTCCACGTATTTAGACTCTCAAAAGGAG
AAAAGGGTAAGAGGTTACCTTAAATCGGAAGTTATACGTCTGATTGGCAAGGATAACGTTGTCATTTTGG
ATGGAAGCAATTACATAAAAGGTTACCGCTATGAGCTGTATTG
>PaContig167 [organism=Pararge aegeria] [location=genomic] [moltype=transcribed RNA] [tech=tsa] [tissue-type=ovary] [gcode=1] Pararge aegeria Uncharacterized protein PACG167 (PACG167)
TAATAATGACAAGTGCTTTATCTTATTTAAGAATCGATTGCTGCGTGAAAAAAATTCACACCAGTTTGTG
TAAATGTTATTCGCCGTTTAATATTACTTGTACATTACTGCGCGTCTCGTTCCAACATTGTGATATTTTC
AACCAACACTGTTCCGCTCTTCGGATCTATGAACAATTTTCTAAGATTTTTCTAGTGAAAACGTTCGAGT
ATTTTACAATGTACATAGCAATGCACCTTTTGGTGGCACTAGGTTAGGTAGGTAGTATTTATTTTTCACA
TCTCTGTCCAAATAACAATGATGTTATACGTAAAGAGCTAGGCTGGGTTAAATCAGGCGTTTTCGAACAC
GCTGTTATCGATGGTAATATAAATA
>PaContig170 [organism=Pararge aegeria] [location=genomic] [moltype=transcribed RNA] [tech=tsa] [tissue-type=ovary] [gcode=1] Pararge aegeria ATPase inhibitor-like protein (PACG170)
TTTCAAACGTCAATGTCATTTTGAAATTGAAAGAAAAGAACTTCGGGAAAAGTCCAAAAAAATTAATCAT
TTTTATTTTAAATAAAGCCTTTTTCTAAGCAATCATGAACTTCTTAGCAAGGACGAGAACTCCTGTATTA
CGTGCAATTTCTGTTAGAATGTACGGTGGTGAACCCGGATCTGGAGCTGGAAAGGGTGGTGGCGGTGGTG
GCGCCATTCGTGAAGCTGGTGGTTCATTTGGCAAGATGGAGGCTGCTAGGGAAGATGAATACTTTTACAA
GAAGCAAAAGGAACAGTTGGCCAACCTGAAAGGGCATTTAGACAAAGAGATTGCCTTCCATCAAGAGCAG
ATTAAGCGCCACGAGGATGCCATACGTCGTCACAAAGAACAAATGTCCGGCATGAACCCTGACAAGTAAT
AATTAAACAACAAATTATCCTAATATTCAAAGTCCTGTTTTGTATTGTATGGTGAATATATTACATAATA
TTAAAACATTCGATGTGAATCTTTTTTCGCTTTTATTTTGTTTAGTACTAGAGACATAAAATATATTGTA
CAGGCAAAAAAAAA
>PaContig171 [organism=Pararge aegeria] [location=genomic] [moltype=transcribed RNA] [tech=tsa] [tissue-type=ovary] [gcode=1] Pararge aegeria Helix-loop-helix protein delilah (PACG171)
TAGAAAACGTCACGGATCAAATGAAGCTTTTTAATGATTATCGAACAGTTCTTCAGTTTTCACCGCGACT
ATACATGAACGGAGCGGGGCAAGTGGGCGGAGTGAGCGTATTTTTTAAGCGGAATCCGTGCGCGGGCGTC
GCGTGGGGCTTCCACGGTCCACAAAGTTACCACTCGCTACCACTCGATGCCGGATCACGACAAGTACCAG
TTGCGTCCGCGAGCCGCGCGCTCCCGCGAGCCGCGCACGCGACGCACTCCTCAACCCCTCAGTAAATACA
GAAGAAAAACCGCCAACGCACGCGAAAGAAGTCGGATGGGGGAAATAAACCGGGCGTTCGAAACCCTAAG
ACGCGCTGTGCCCGCTTCGGAAATAACAGGCACCCCAGTTCCATGCGAAAAGTTGACTAAAATTACTACA
CTACGGTTAGCGATGAGATATATCACAGCGTTATCTACAGCGCTAAGGGACTCCAGCCCGGACCGAAGTT
CGAGTTCGCGCCCCGAGCGATGGTCTTCTCCAATGTGCTCGGATTTATCCGAATTCTCCACGGAACAAGA
GACGACTTCAGAATTCGCAGAGGATTCGCTTTCTCCATTTGATTCGTTCTTCGCAGAGTTCGACTACGAG
TATATTGACAGGACATTCTCGTGACAGTGCAGTGATTTGGACGTTCTTGGATTAATAAATTAAGTATTCC
TCAATTTCTCGTTTTGCC
>PaContig173 [organism=Pararge aegeria] [location=genomic] [moltype=transcribed RNA] [tech=tsa] [tissue-type=ovary] [gcode=1] Pararge aegeria Uncharacterized protein PACG173 (PACG173)
CGTACATATGCCTTAATTCAGAAAAACTATCAATAATTTCATGTTAATTGCCAATCGGTATAATATTCCT
GCTACATTACGTTTACGAATTCACACATCGAAAACTTTTCGCCTATTTTAAATTAAGAACGGCATATATA
CGAATTCAATCACCGAAAATTACATCATGCTTTGTTTAAGACTTTCGTATGTTTTGTCTATAATTTACGA
GATTATGCTGACTGTGAGAGGCACTATGGTATAAGTAATGTAGCGCTTGTATTCGTCATAGTTGCAGCGC
CGCAGATCGCACGCAACAGTGCGCCCGTACTGCGTATTGTGCGGTCAGCATTCAACTTGTGAAATAAAAT
ATTACTTAACTCCTGCCTATGTATTC
>PaContig175 [organism=Pararge aegeria] [location=genomic] [moltype=transcribed RNA] [tech=tsa] [tissue-type=ovary] [gcode=1] Pararge aegeria Uncharacterized protein PACG175 (PACG175)
AGAATAACGACCCATTTTTACTGAAACACAGAGCGGCTTTTTAAGTCACAAAACACCATCATAGGTTATC
CATTCCTTCACGTAAAAATCTCACAGAAACACCGAAATATACACAATGCAATAAAGCGCACACTTTTATT
ACGCATTCCACAGACATATTTCTTAATAAATTTAATAGATTTTAAGATTAATACAGATTTCAATGTAACG
AAACCAACCTCTCAA
>PaContig176 [organism=Pararge aegeria] [location=genomic] [moltype=transcribed RNA] [tech=tsa] [tissue-type=ovary] [gcode=1] Pararge aegeria Protein FAM173B (PACG176)
TAGTTTAGCAGTCATTCAAAATCAAAACAAATGGTTAACCTCAAATATTACGTGAAGCAATTTAAACTTT
AAAAAATAATATTGTTCTACGATTGGCTGTAAAATGGAATTTGAACCTAACTTAGATAGTAAAATTCAGA
ACACATCTAAACTATCACAGTTTGGCAAAGCTTTGATTTATACTACAGGTGGTTTAGCAGTTGGTGTGAG
CATTATATGTATACCATTTGTATCACCTGCTTTTAGAAAAGTTTGTCTACCCTATGTACCAGCTACTACT
GATCAGTTGGCAGGAGTTACTGCGGCACTGAAGGGTCGAAGTGGAAGACTGTTAGACATTGGGTCTGGAG
ATGGCAGAATAGTATTTACAGCAGCTAAACTTGGTTTTAAAGCCGACGGAGTAGAACTTAACCCAGTTTT
AGTCTATTTCTCTAGAGTTTCAGCACTTATCAATCGTCAACATCGCGAAACCAAGTTCTACAGACAAAAT
CTATGGAAATTCAATTTGACTCCTTATAATAATATAGTAATATTTGGTGTAGAACAAATGATGAAAGATT
TTGAAAAAAAAATATTACTTGAAGTTAAAGATGGTACAGTGGTGGTAGCTTGTAGATTTCCATTACCTAA
TATGATACCAATTGAAACTATAGGACATGGTGTTGATACTATTTGGAAATATGTTGTAAAAAGATAATAC
TGATTGAAC
>PaContig177 [organism=Pararge aegeria] [location=genomic] [moltype=transcribed RNA] [tech=tsa] [tissue-type=ovary] [gcode=1] Pararge aegeria mrg-binding protein (PACG177)
ACAAAATATCATGTGCGTGTGTTTTGTTGTCTTTTGACTTTAGAAGCGCGTGAGTAGATTTAGAAAATTA
ATGAAATAATATATAATTGAGAGTTCATTCTTGAATAATAAATAATATGGTGTCGAGTGAAGAAGAAGCA
GATATCAAAACTGGAGACACGGTAGAATGGGACGTCGACATGGAGATCCAATTATTTTACGCGATGGCAA
ACCACAAGCCGGTTGGTATAAACAAACACTTTCAAATGGCTTGTATTTGGGAGAAACTGTCGAATTCGAT
AACTAAAGAGATATCAACAAACGATATATGGAGACATTTAGAAACCTTGTACGATATGACAATGTTGGAT
GATACGGAACCGATTCCATTTCCAAATCACGAAAACGCTTTTAGTTTGCCGGAAAGCGACTTTGGTTTAC
TGATGAAACAAAAATGTAAAGAAATTATACTTGCTGATGATAGTGAAGATGGCAGAAGCCCATCACCAAA
AACGTCTACTTCCAGAAGTAATTCAAGAGGAACCACATCTAAGGATAACACCCCAAAAGTTGGCCGCAAA
GACAGTATAAGTGCCCTTGCAACCAAGACTAGAAAGGAAAGTGGCAGTTCCCATGCTTCTACGGACACAC
CTAGTATCAAATCTGAGAAAGAATATGATCGAAGGAGAGATTCAAGAGACTCCAATGCTTCAGGACCACG
AGACAATTCAATTAGTAGAAAGTCAATCTCACAAAGAGACAGACCTCCTAAATCAAAAGTTAACTCAGCC
TGGGATTCGCCATTAATCGATGAAGACAGCAGTTCCCGACGCGGGCGTCGACGAACAAACACATCAACAC
CGCCTGCAACAACCCCGGCGAAGCGCCGTCGCATGTGACATTCGCACACTCACTCCTACCACCACTTTTT
CTGACACACACAGCGCCCATGGTGGGGTTGGGGTGACCGTAACAGCGTGCGTCCTAGAAGAAATGCTGTC
ACCGTGTTTTCCTTCTAAATGTATTCTATAGACTGTCTTTGGTGTTCAGTGGAAATAAAAAGTGTAATGA
TTCTTTCTTCTTTGTGTAATTACAAATTGATTATGAGGTATTAACAAACTAAATTTTAATACAATTCTAT
TCCTATGCTCTTATGCGAGTGTTTCAATTAACACAGATTACATTTTGTACATAGCTCTACAAAGCACTAA
GAAATATTGTCAAAATTATATTCTTTCTGTATTTACTGAAAGAAATAGTACTTAGTGTAGTATTAATAAA
TTATTGTTGCCAAGCATGTTACTTAGATT
>PaContig178 [organism=Pararge aegeria] [location=genomic] [moltype=transcribed RNA] [tech=tsa] [tissue-type=ovary] [gcode=1] Pararge aegeria cyclin (PACG178)
GCTCTCTTATATGTCTTTTGTCTGTGGTCTGAGTTAGTGCTTGGTGTTGGTGTGTTCATTTATGTTTTGA
TATTTCGATACAATATAAATTTTAACTTACTAAAAGAATGAAAGACGTGATTGATGTAATGGCTCTACAA
AGTAACAGACGCGAGCGACGGCTAGTAGACTACCGAGGCGGGCCTGGTCATAGTTTAGCGACAAACTTCA
TTTTCGAATGCGGTATCAAACTAGGCTTACAACCGGCTACCGTTGCTACGGCAGCGATATTCTACCACAA
ATTCTTCAAAGAGGCTGACAAGAACGATTACGACTGCTACGTGATTTGTACTTCTTGTCTATGTGCAGCT
GGAAAGTCGCGAGATGAGCCAGTGCGGTTACGAGACGCAGTTAATGTAGCTCACAATTCTATTAACCGTG
GAGCTGGTCCTTTGGAACTGGGCGAAGAGTATTGGTCTTGGAGAGGTGCTGTGGCTCAAGCGGAACTGCT
TGTACTGCGTTTACTTGGGTTTAACTTAGATGCGCCTTCACCTCATAGATATTTGCTGCACTATTTACGA
TCACTTCAAGAATGGTTCCCCGCTTCACAGTGGCGATCTGCACCGATAGCTCGAACTGCCATGGGTTTTT
TACAAGATTTCCATCATTCTTCATCTATACTTGAGTACAGAGCACCTCATATTGCAGTTGCTTGCCTAAC
CTTGGCTTTACATGTACTTGGCGTGTCAGTACCGTTGGCAGCAACATTAGATGATGATGCAGCATGGTAT
TCTGTTTTCACAAAGGATTTACAAAAGGAGAAGAACTGGGAAATAATGGAGAAAATAATGCAAGTTTATA
GTAAAGAGCCAGAACCAATATAATTAAAAAGTAATATTTTAAGTTCTGACCTAGCTGATAAGATAAATAC
TGTTCAAATAAAGTTTTTTGCCAAAAAAAAA
>PaContig181 [organism=Pararge aegeria] [location=genomic] [moltype=transcribed RNA] [tech=tsa] [tissue-type=ovary] [gcode=1] Pararge aegeria Uncharacterized protein PACG181 (PACG181)
TCACCAGCTACGGCGCGCGACTATCCACAGGATACTCCGGTGAAGGTTGCGCCGGGTATCGTCGCTGGTG
AAGTGAACGAAGCTCTGCAGCATCAGCTGAAGGTGCTTAGCTGGACCGTGGAGAGAGAGCGCGTGGCGCG
AGTGGCGGCGTGCGGGAAAGCGGAGCGGGCGGCGTTAAGAGCCCTGCGGCCCCTTCACCACCCGGCAGCC
CCCGCGGCCAAGCACCGCCGCCAAGC
>PaContig182 [organism=Pararge aegeria] [location=genomic] [moltype=transcribed RNA] [tech=tsa] [tissue-type=ovary] [gcode=1] Pararge aegeria ribonucleic acid binding protein S1 (PACG182)
GTTTATCTGTGGATAAAAAGTGCGGCCTGCAATAAAATTGGGATAATCTAATGTGTGTTTATTTAATTTA
ATATACGGAATATTCTGTGTAATAATTCAAGCAATATGGCACGGAATAAATCGCCATCGGTGCCTTCGGA
TAAGGATAAAAAGAAACCAAAAGATAAAAAGAAAAAGGGAGATTCGGGATCCAGCAGTAGTGACAGCAGT
GGCAGTTCTTCGGACAGCTCTTCTTCGCGCTCGTCTTCGCGGTCGTCGTCCAGCAGTTCAGGCAGCTCAT
CGCGATCGTCGTCCAGCTCCAGTTCATCCAGCAGCAGTAGCAGCAACAATGACCGCTCCCGACCTAAAAA
GAAGACCTCCCCACACAAGAGTCCAGTTAAGGATAGGCGTGAACAAGATAGAGAGAAATTAAGAGACAGG
TCACCCTTAGGAGATAAGAAGAAACTATCAGCGCCTTCAGCTAATGATAAAGTTAAAAACAAGGATAAAC
ATGAGAGATCACCCGGACGCAAAAAACGCGAGCGTTCGCCGCCACCTCGCCCTACTAGGATTCATATAGG
ACGGCTGACATTGAATGTGACTAGAGACCACATCCACGAGATATTCTCAACGTATGGCGGGGTCAAAGCT
GTGGAGTTCCCTATGGACAGACTGCACCAGCACAATGGTCGCGGGTATGCTTATGTGGAGTTCAGCAATC
CAGATGAAGCAGAAAATGCAATGAAACATATGGACGGAGGACAAATTGACGGGCAGGAGATAACGGCAGC
GCCTGTTCTGGTGCCGACGCGGCCAAGGCGTCCGTCGCCGCGAGCGGCGCCGCGGCAC
>PaContig183 [organism=Pararge aegeria] [location=genomic] [moltype=transcribed RNA] [tech=tsa] [tissue-type=ovary] [gcode=1] Pararge aegeria NBP2b protein (PACG183)
TGTCAACATGGCGACTGCGGTGCTTGAATTCGAGCCATGGTTGATTGATAAATTAAAGTCATTAAAAACT
GATGAAGGCGTGTTTGGCTCATACATATCTGGTATATTGGAAAGCGAGGAATCTATAGATGAGAAGAAAG
ATGCTTTAGAAGGCATACTATCTGAGATTGTGGAAAGAGATATAACAATTCACGTTAACGAAATAATAGA
TAAGTGGGAGCTCTGTAAGCCTAAAGAAGAAATTACAAAACCCAAAGATGTAGATATTCAATTGGCTAAA
TTGTTAGAATCTCAGTCATTAGCGACCACAAGTCGACGGGAGTATACTGACGAAGAGAAGAAAATACGAG
AAGCAATATTATCTCAGTATAGTCAGCTCTCTGATAATGAGGAAGATAAAAAGAAAGCAGAAGAGCCAGA
TTGTCAAGATTTAGTAAAAAATACAAATGCTTTAGATGTAGCTGCCGCTGCAAAGGAACGTAGAGAGCAA
GGGCGACTGGAGGCTCAACGCAAAAAAGAAAAAGATAAAGAGGACAGAGAGAAGCAGAAGGCATTAAAAG
AAGAGAAAAAAGAAAAGCGCAAAACACTAAAAGTTGAAAGAAAGAGGTAGCAACCCCAACAGTCTAAAGC
CACATATGCCTTTTGAGCTTGCATTTATGAAGATCAAGTTTGTCCATCATAGTAGTCATAACTACATTAT
ATTGATCTTAAATTTTGGAGATATTGTATTAAGTTTTAAATTTATTTTCAATAAAAAGTAGCACAATATA
CTGTAGTATG
>PaContig184 [organism=Pararge aegeria] [location=genomic] [moltype=transcribed RNA] [tech=tsa] [tissue-type=ovary] [gcode=1] Pararge aegeria Pre-mRNA-splicing factor SPF27 (PACG184)
CTGTTTTGGTCATTTGGACAATCAAGTTGTAATAAATTAAATTAATTAATAAAAATGGCTGGAGAGGTGG
TAGTCGATGCATTGCCTTATATTGACCAAGGTTACGATGATCCAGGAGTTCGAGAAGCGGCATTGGCTAT
GGTCGAAGAGGAATGCAGGAGGTATAGGCCTACAAAGAATTATTTAGAAAATGCGGGACCAGAACCTAGT
ACTGCATTCGAAACGGGGGCTTTGCAGCGAGAAATGGAGCGAGTACAACAAAGGTTGCCCATGGAGCCGT
TGTCTATGAAAAGATATGAATTGCCACCACCGTCAGCAGGGCGTCTTGGAGAGCCAACAGCCTGGGTGGA
AGCTGTAGACAACTCGCATGCTCAACTCTCACATCAAGCCACTAGGGTGTTAAACTTGGAGCTTCAGTTG
CAATTCAGTACAGAAGCTTGGCGCTCTTATTTGAATGTTCTGCAAGCACTGGTCTCATCTTCACAGAATA
TACACTCACAGTTAAGGAAACAAATAGCGGCAGTTAACTGGGAGCGTAAGAGATCCCAGACGGCTAGCGG
CGCTCGTCTGCGGGCGCTGCGGAGGCGCTGGGCGCAGCTCGTATCGGACAACTACCGACTCGAGCGTGCG
ATCATGCAGCTCGAAATACAACTAGAAAAGGCCAAAGGACAAGTATCAGAGGACGATGAAACACCCGATA
TGGATATTGAAGCAGTCAAGAATCTTCCGGACAAACTCAACTCTGAGACAGAGAAGGAAGTACAGAAGAA
AATAGAAGACATGTTTGCAGATTGATATAATAGGGTTTTTAAACAAA
>PaContig185 [organism=Pararge aegeria] [location=genomic] [moltype=transcribed RNA] [tech=tsa] [tissue-type=ovary] [gcode=1] Pararge aegeria Ubiquitin-like protein 7 (BMSC-UbP)
ATCAAGCGCAATTTCCATAGTAAACTCATAACTGTTATCGAAAACTTCAACTCCGTTCAAGTGTAATAAG
TTGTTGCTTTTGTCGTTTACTATTTTATCCAATGCTATTAGTTTGATTTTTGTGTCTTTATTTTTTATCT
TTATCAACATGGAAAGTTTGGAAAGCCAGCCGTGTGTTTTCTTAGGGTTGAAAGTGAAACCTGGACCTGT
AGAGCGACATAAACTAGAGAATTTCACTCTCGAAAATACTGTAAGCCTACTAAAAAACGAAGCTGCAAAG
AAAACCAATATCCCATCTACTAATTTAGAACTAATTCACCATGGTAAAATATTAAAAGATGAAAGTACTC
TACTTGATAGTGGTATTAAAAGTGGTGAGATGGTCCATGTGATTAAGAAGAAAGTGCAAAATCCCCCTCC
ACCACCAACTATTTATTCAGATGCAGAATTACAAATGTTAAACAACTCACTCAGGACACTTGGTTGTACT
CCTAATGCTGCTGGTTGGACCAGGGCGATGCAGTTATTGAATGAAGAGTCTGCAATGACTGAGATCATAG
AACATGCACCGTCACTATGTGAAGACTGCATGACAATATCTATTCTACATGAAGTTGAACTCCTAGCTGC
TTTGGCTGCCAACCTACAAACAATGCGCCGAGGTGCGGAGGCTCACCCTGATCTGCCAAATGCCTTGCGA
CAACTTATGAGGCTTGTGCGATCACGATCAAATGTTCCAACATCTGAAACAGCACCAACATCTGGCTTTG
CCTACTCACTAGAGGCACTCTCGGAAGACGAAGATGCCGAAGAAGAAGAGACAGAGGAAAGCGAGAGCAG
AAGTGCTATAACACAGGAGCAGTTAGCTGCAGCTTTACAAGCGGCGACGGAGGCCGTGCTGTCGTCCAGC
AACCGCGGCACGGGCTCGGGCGCGGTCGGGCAGGAGCGCCTATTGCGCCTACTGCAGACCGCCGCGGAGC
CCGACGGCTCGTCCCCGCCCGCTCCCTCCGCGCGCTCGCCCGCAGCAGCGGGAGCGGTCGCGAGCGCTGG
TGCTAGCGGCGCCATAACCGCGGAGATGTTCAGCTCAGCCATCAGCGACGCACTCACGCGTGCAAACCCG
GCTGGCACGCCAATGGACCAGAGCGCGGCAGCATCATCGTCGCAGAGTCCGGTCCAGCGCGAGGACTTCT
CCGCGCAGTTACAACACATGCACGAGATGGGCTTACTGGATGATGCGCTCAATTTGCGGGCCTTACGCAT
ATGCTCCGGTGACGTGAACGCAGCGATAAATTTAGTCTTCACTGGAGAAGATTAATTAATGTACCTATCG
TTTGAAAATAAATAGAATACATTGACTGTTTTGC
>PaContig186 [organism=Pararge aegeria] [location=genomic] [moltype=transcribed RNA] [tech=tsa] [tissue-type=ovary] [gcode=1] Pararge aegeria hypothetical protein Phum (PACG186)
GGTGCTTATAGCTTAGTATTTTTGCTGCACCAAAGTATAAATGGTATTAGAATATAATTTAATAATATTT
GTGCGCCTATATCATCCGTAACTTCTGTAATTTTGTTTTATGCCACCGTAGTGAAGATAGGCAGAAGCGT
CGTCAAGCGCTGTAGAATTTCAAGTCCGCTAATGGCGGACGCTAATAATTTTGGAAGTTTCGTGATTCTA
TTGTTCTGTTTTTGAGAAATTCATTAATTATTATATACGGGAATGAGTTTTGTTATAAGTGTTCGCGTCC
GCAGTGTTATTTATGTGCCTGTGATATGAAATGTTTGGTGTGAACATGACAAAAGCGCCCGCTAGATATG
TAACCTTTTCCATAACCTCGTTTACGCGAATGGAGTAGATATGTGATCGATGTGTGTGCAACAGTGAACG
ATTTTTCGTCAAATTCGCGTTACAATTAGTGCTAAGTTATTCGGCATTTTAGTGATGGAAGTGTCCGCGT
CGCGGTTTTGCAATCCGACGCCCGTTTTCGATGTAACGTAAGTGAGCCGGTCGATCGCTAGAGCCAGTGT
AAGCAGGAACGGCCGCCACCAGCCGAACATGGCTGCGACGCAGGCCGAGTCCCAGCGAAGCGATGCGAAC
GTAGATCAGACTCCGTCGGAACAGCTTAGTGAATCGCGGAACGTTCTGTTACAAAACGGCACCGACAAGT
CCGCCGGGCGCGTTCCGCCCGATGGCGTTGTGAACACAAAGAGCAAGGCGCCTATGTCGGCCGAGCCGGG
GCCGCCACGCGACGCTGCTGAGGCGCCGGGCCACGAGCGAGGCGGCGAGCGCCCATCGGAA
>PaContig187 [organism=Pararge aegeria] [location=genomic] [moltype=transcribed RNA] [tech=tsa] [tissue-type=ovary] [gcode=1] Pararge aegeria pla2g4b (PACG187)
AATTTATTAAAATATGACTGATATAATCCTGGAAGCTTGTAGAATACTTCATGAAGAATCTTCAGCTTTA
TATCTGGGAGGTGATGTAGCAGAGACGAATTTAATTGAACCGTTACAATTTTATAGAGACTATGTATCGA
AAAATATCCCGGTTATTATTCGCGGTGGGTGTGCAAAATGGCCAGCCGTTCAGAAATGGAATTCACATTA
CTTCAGAAAAGTACTCTTCAATAAAAAGGTGACAGTAGCATTGACACCAAATGGTCTGGCAGATGGTATT
ACTCAAGATGCAAATGGGAAAGAGTATTTTGTTATGCCACAAGAATTGGAAATGACAATGACAGAGTTTC
TGGATACATTGGAGGCTAAGAGTGAAAATTTAATACCATATATTCAGAGACAGAACTCAAATCTGACAGA
AGACTTTAGTGAGCTGATGAGAGATGTGGAATCAGATGTCAGTTTCGCGAGTCAAGCTTTTAACAAGAAG
CCAGATGCTGTCAACTTTTGGATGGGTGATGACAGAGCTGTGACATCCATGCATAAAGATCCCTACGAGA
ACATATACTGTGTGATAGATGGCAACAAAGACTTTATACTTATCCCACCAACTGATTTGCCTTATGTGCC
TTACAAAAGATACACTCAAGCTATATTCCAGAGGACAGAAAATAAATGGGATATTGTACCACTTGATACA
GACCATGTGAAATGTGGCATTGATATTAAAGATGATAGTCCAGCAAATGATTTACCCTGGATTTGTATTG
ATCCCCTCAAACCAAACTTACTGAAGTATCCTTCATACGAAAAAGCCCACAAGTTTAAGGTCCGCCTACA
TAAGGGGGACTGCCTCTACCTCCCTAGTCTATGGTTCCATCACGTGACGCAGAGCCATGGCTGCATAGCA
GTCAACTATTGGTATGACATGGAGTTTGATATCAAGTATTGTTACTTCAAAATGTTAGAAGCG
>PaContig188 [organism=Pararge aegeria] [location=genomic] [moltype=transcribed RNA] [tech=tsa] [tissue-type=ovary] [gcode=1] Pararge aegeria suppressor of potassium transport defect (PACG188)
GCGGCCGCGGCGGCCGCGGAGGAGCGGCGCCGCTTCCCGCTGGAGCAGCGCCTCCGGCAGTACATCGTGG
GCCAGACGGCCGCCATCGACAGCGTGGCGGCCGCCGTGCGCCGCAAGGAGAACGGCTGGGCCGACGAGGA
GCACCCGCTCGTGTTCCTGTTCCTGGGCAGCTCCGGCATCGGCAAGACGGAGCTGGCCAAGCAGCTGGCG
CGCTACATGCACCGCGACGACCCGGCCGCCTTCATCCGCCTCGACATGTCGGAGTACCAGGAGAAGCACG
AGGTGGCCAAGCTCATCGGCGCGCCGCCCGGCTACGTGGGCCACGAGGAGGGCGGCCAGCTCACGCGCGC
GCTGGCCCGGCGCGCCGACGCCGTGGTTCTGTTCGACGAGGTGGACAAGGCGCACCCAGACGTGCTCACG
GTGCTGTTGCAGCTGTTCGACGAGGGCCGGCTGACGGATGGCAAGGGCAAGCTGATCGAGTGCAGGAACG
CCATCTTCGTGATGACGTCCAACTTGGCGGCGGACGAGATCGCGCAGTACGGCCTACAGCTGCGGCGCGA
GGCGGAGGCGCGCCCGGCCC
>PaContig189 [organism=Pararge aegeria] [location=genomic] [moltype=transcribed RNA] [tech=tsa] [tissue-type=ovary] [gcode=1] Pararge aegeria Huntingtin-interacting protein 14 (PACG189)
TGACATTTCATTTGACATATCAATAAAAAACGTACATCGACCTAAAAGTTAAGTCTACTCACCACTATCT
TAATATTCTTGCTCGAGTTTTTAATTTTTATCCCTCTAAAAGATTCGCGATAGCAATTCCAGAAAGTTAC
CATTTAAATTAGTGGTGGCCGTTCTTGCGGCTCGCTGAGAATAGTGATAAGTGACGATGCGGATGGTTCG
CCTGGTTCTGGGCGGGCTGGGCTGAGGCGCTGAATCCTCGCGCGCCATGTACGAGGGCACGTGCGGCGCG
GCGGCCGCGGGGCAGTGCGGCGCGGCGCAGCGCGAGGGCGAGGCGGCGCCGAGCGAGCCGCCGCCCGCGC
CGCCGGAGCGCGACTATAGCGGCTTCGACATCGTCAAGGCCACGCAGTATGGCGCCTTCGCGCGCGTCAA
GGAGCTGGTGGAGGCCGGCTGGGACGTCAACCAGCCCGACCACGAGACGGTCACGCTGCTGCACTGGGCG
GCGATCAACAACAGGCAGGAGATCATCGCGTACCTGCTGGAGCGCGGCGCGCGCGTGGACGCGCTGGGCG
GCGAGCTGCAGGCCACGCCGCTGCAGTGGGCGGCGCGCCAGGGCCACCTGGAGGCCGCCGTGCTGCTGCT
GCGCGCCGGCGCCGACCCCGCGCTGCGCGACGCGGAGGGCTGCGC
>PaContig190 [organism=Pararge aegeria] [location=genomic] [moltype=transcribed RNA] [tech=tsa] [tissue-type=ovary] [gcode=1] Pararge aegeria Protein FAM188A homolog (PACG190)
GAAAAGTTATAAATACAAATTTGTGGACGATTTATAATGCTATTGATAGAGAATCAGACAGTGAAAATAT
TTATAGACGAAATCAAATAATTAACAAATGTTGAGAATTACTATGACCTTCGCATTTCTAGTGGCGTAGA
CTCCGAGCAAATGTTGAACGGTCCGAACGAAAACGAAACCAGTAGCTCGAGCGTTTCAAGCGAACCCAGA
GATACCATGAGCGCTGGCACGGCGACACTGGAGCGCGAGCTGAGTCGCACGCGGAGGCTGCTGTGGGGCG
AGCATGTTAAGGAGGACGTGTTCCGGCGCTGGGCGCAGGGCTTTGCGTTCAGCGCCGACGAGCCCAGCGC
ACTCATCCAGCAGGAGGGCGGGCCGTGCGCTGCCATTGCGCCCGTGCAGGGTTTCCTGCTCAAAATCCTG
CTGTCCGAGACGCCCGGCCACAGCCTACGAGATTTGACGTCGGAAAAGTGCAATTCCTTGCTAGTTAGGG
CTGTGTGTACGATTTTAAGTCAGTGCCTTGCTTCCAAGTACAATGTTGCTGTTTACCGCAAGAATGACTC
TGAGGCCGACACAAGTTCCGGCCTCAATGTTAGTGCTGAGGAACAGTCTTGTGATGCAATTGACCACTTC
CACAGAAGAATGGAGGTGCACTCTTTTCAGACATTATCGGAAGTGGAAGCATTCTACACAAGAAACATTC
GTATTTTAAAGGACAAGTATGGTGTTCTACTGTTGTTATATAGTGTCATCCTTAGCAAGGGTGTGGGTAC
GGTGGAGGCTGAGCTGTCAGAGTTATCTGATCCTCTAATTCATTCAACTTATGGATATGGCTCACAGGGG
CTCATCAATCTCATGCTAACGGGCAGGGCTGTGGCTCACGTGTGGGATCATGACCAAGTTGTTGGTGGAC
TGAGACTGCGAGGAATTGAGAGACAGAATGACATAGGATTCCTTACTATTATGGAGCACATGCAATACTG
CACCGTAGGTTCATTTTATAAAAACCCAAAACATCCGGTTTGGGTTTTGGCTTCAGAGACACACCTCACT
GTGCTGTTTTCTTCTGAAAGAAGACTTGCAGCACCTGAAACGGCAGGAGAATCTGCTGAGCGAATATTTA
GATCGTTTGATCCAGAAGGGAATAATTTTATTCCATCAGCAGCACTCCAGGATGTATTGTGTGCTGCTGA
TCTGGTTAGTGAGCCAGAGTATGTGGAATTAATGAGAAGAAAACTTGATTCTGAAAGTTTAGGAATTATT
TTATTGAGTGCTTTTATGGATGAGTTCTTTCCTGGTAGTGAGCGAGGTGCTCCCGACACATTCACTCTGC
ACCACTATAATGGTTTGCCTCGCAGTAATCCAAGTGGTCATGTGATTTACCGTACAGGCCGTGCTGCTTT
GCTCGAGTGTCCAATGCATGCAGCCAGCACAGACCCCATGCTGACCTGCTTGCAGACTAAGTGGCCCAGT
ATTGATGTTGTATGGGACGAAGGTCAGTCTCCCTCTCTAAATTAGTATGAGCTGCATATTGCTCGGAACT
TGTACTGTGACACAGTGAAGAGAGTTAACATAAAATGTATCTTACAATATGTTGCAG
>PaContig191 [organism=Pararge aegeria] [location=genomic] [moltype=transcribed RNA] [tech=tsa] [tissue-type=ovary] [gcode=1] Pararge aegeria Iron/zinc purple acid phosphatase-like protein (PACG191)
ATTTCTTTGTTCCGTAGCTGAGGTGTAGTCAGTATGAAGTTACTGTTATTTGTTTTGTTTATAAAAGTTA
TAAGCGCGGATATACCTCGCGTCGACCCAGGGTATGACTGCGCTTACTGCCAACCGGAACAGGTGCATTT
ATCCTTCGGAACCCAAAGTAATGACATGGTAGTGACATGGACCACATACAACGACACGCAAGAGTCGCGC
GTTCAGTACGGGGAGTTGGATATGGATGAGGAGGCAGTGGGGGGCAGTACGCTGTTCACGGATGGAGGCA
AGCTGAGGAGGACGATGTGGATACATCGCACACTGCTGCCCGACTTGAAGTTCAACACTAAATATGTATA
CCACGTCGGGTCGACGTATGGATGGTCAGAAAAGTTTTCGTTCAAGACTCCTCCGAATGGCGAGAACTGG
ATAGTACGCGCCGCCATATACGGAGATATGGGCAACAAAAATGCGCACTCGCTGTCGTACCTGCAAGACG
AAGCGCAGCGCGGCCACTTCGACGTGGTCCTGCACGTGGGCGACTTCGCGTACGACATGGACACCGACGA
CGCGCGCGTGGGCGACGAGTTCATGCGCCAGATACAGCCGCTGGCCGCCGGCCTGCCCTACATGACCTGC
CCGGGCAACCACGAGTCCAAGTACAACTTCAGCAACTACCGCAACCGGTTCTCCATGCCGGGCTCGCACG
GCAGCCTGTTCTACTCGTTCGACCTGGGCCCCGTGCACTTCGTGTCGCTGTCCACCGAGGTGTACTACTT
CCTCCAGTACGGGCTCAAGATGCTCGTCAACCAGTACGAGTGGCTGCGCCGGGACCTGGCCGCGGCCAAC
ACCCCCGAGAACAGG
>PaContig192 [organism=Pararge aegeria] [location=genomic] [moltype=transcribed RNA] [tech=tsa] [tissue-type=ovary] [gcode=1] Pararge aegeria DCN1-like protein 4 (PACG192)
ACGGCATGTTTTATGTGTTATTAGGTCACTGAAAAGACCCATTGTACCCGTTTACAGCGTTTAACATAAT
AATAAGTAGTGTTTTCTTCGTATAACAGTGAAGACATCGAGTAGTACCTTAGATTCGTTTAGCAGTTTGC
TTCTATGTTTTTTGTGATATTTTAGCTGTAATAATCTCAGGTTATTATCGACCTGACAAGTAGACATTTT
TTCCGTCAAGCTGTCCTCGCAAATTCGCAAAATAGGAGACGACAATCCATTCAAGTTCTCTAGTTTTATA
ACGAGTCTGCCACCTATAGGTGGTAGAGCAATGCCGCGCTGCAGTAAACGCACGCGCAGCGGCGCTCCGC
CCACAGAGCTGCTGCCGGGCACCACCACTCTCGAAGACCACCATCACCACAAACGCTCCCGCAACTCCAG
TTCACGAAGACATTCCAAATCTGAAGACACCAGTTTTAGTGCCAAAAAATGTTTAACATGGTTTAAAGAA
TACACAACAGTCTCAGAGCCAGATGTATTAGGTCCAGAAGGCATGGAAAAATTTTGTGAGGACTTAAGTG
TGGACCCAGAGAATGTTGTGATGCTGGTCATTGCATACAAAATGGGAGCAAAACAAATGGGATTCTTCAC
GCAAGAGGAGTG
>PaContig193 [organism=Pararge aegeria] [location=genomic] [moltype=transcribed RNA] [tech=tsa] [tissue-type=ovary] [gcode=1] Pararge aegeria hypothetical protein EAI (PACG193)
TCTGTGGTTGTAAGTTTTTGTTTCGTGTTATTCAGGTTTTACTATTACTATCTATTTATTTACTAGTCTG
TGTAAGGAACGTAAAAATAAATAAAATAATACTTAACTTATAAATTTAACTCGTAATGGATTCCTCATCT
ATTGTAAGTTTTAACAATGATTCAACTTATCAGACAACAATAAAAGCTGACTATAGTAACGTCCATGAAT
TGGCACTTCATGCTATGAGAGATCGGTGCTTATTACTTCAACGTAGAATAAACACTCTGGAAACTGATAA
TATGCGTTTAAAGTTGGATATTACCAAAACAGCAGAAAGATCACCATATACTCCTTTACAAGAAGGCGAA
AACACATCCCTACATAAAAAAATAGCTGAGCTTAACAAACAGAAATCACAACTGCTGCATCATGTCTTCA
TGGTTTCTTGTGAAAACAAAAACTTGTGGAGTAAGATCTCAATGTTAAAGGGCTCTGAAAAGGCAGTGCG
TGAACGTCCAAAACAACCTTTAATACGCACAAATACTTACATACACAGTACTCCCAACTACACCACACAA
AATCAAGAAAAATACTCTGATTCAAGTTTAGAAGAAATATCATTGAAATTGATAAACAGTTATATCCAGG
AGAAGTCACAACTTGTGGAACAGTATGAACAAATGACACAACTCCAAGACATGGATGATGATATTTTAAA
TATGAATTCAATTGGATTTACATATATGGAAGATCCAGCGACTGATTCTTTAAAAGAAATTCGTAGCCAA
ACGGAAAAGTTGCAGACTCTCAAAAAAGATTTAGCTCAGCAAGAAAAAGATTTAAAAACAGTAATATCAA
GAATAGAAATAATAATGAAAGATGGCTACAAATGTCCAACATGCCTTGCAAATAAATCAAAAAATGTAAT
ATTTGAAAATAAAGGAACTGAAACCAGCAATAGCCTGCTTGGACAGATAGAAATGGATTCTAGCAGCAAT
GACTTTAAAGATAACAACACTACAGCCAATATTAATGCTGGGAATTATCAAGAAGATGATGAAAATTGTG
ATCCATTTGATAAGATGTGTCCAATATGTGGTGAAAAGTACCAAAAAGATACAGCATTTACAGACTTCCA
GGCCCATGTAGAAAACCATTTTGTTGGTGATAGTGAAGTAGATTCTATAGAAAACTTTGATACAGTTCCA
AATTCATTAAACAATGTAATGTGAAGATAAATGTAAATTATTATCAATTAATTTATTATGGTACTAGCTG
ATGCCCACAACTTTATACAAACTGAAATTTTGATTTGCTGAAATTGGAAGAAATCCTGCCTATCTGCAGG
AGAACCTTAAAATCAGTTCCATGATTATGCTATAAAATCAGTTTTAAAT
>PaContig194 [organism=Pararge aegeria] [location=genomic] [moltype=transcribed RNA] [tech=tsa] [tissue-type=ovary] [gcode=1] Pararge aegeria Protein-associating with the carboxyl-terminal domain of ezrin (PACG194)
TTTATATCTATTTACAAATTTCTTAACGTTTTACCTTTAAAAACTGATGAAGAAAAAAGTGAATTCTTCT
CCAACATTCTAAGTAATATTAAATGCTATGATGAGGTTACTGTTGCTAAACAACTTGGAGGATTATTACT
TTCAAGGCATACTCTTTTAGATCAGACAGCCCGTAGAGATGTGCTGCCATTTCTTTTGAAGCCCAAAAAT
GATAGATTAAATGGGGAATGTATGGGATTATTTACCCTAAGTGTATTCAAAGAACATGTTAAACCTAGAC
TTCTGCAACTATTTGGGGTCAGAGATAGCCAGATACGAACGTTATTGTTGTCACATTTCACTAAGTTTGT
TCATGTGTTTACTCATGAAGAACTTTCCCAACATATTCTACCAGAG
>PaContig195 [organism=Pararge aegeria] [location=genomic] [moltype=transcribed RNA] [tech=tsa] [tissue-type=ovary] [gcode=1] Pararge aegeria Headcase protein (PACG195)
GGTAAAGCATGGCTCCGCGACGGCAAGGCGCGACCGGCGAGCGGGAGTCTGACGACACCCATGGGTGCTG
CGTCCCCGGCGAGTGCCTACGCCCCCGAGATCCCGTGCGCGTTGAGGACGCCATCCGCGTGCTATGCAAC
AACGACACGTGCGCCGCCGGCCGGTATATGCACAGAGAATGCTTCGAGCAATGGGAAGCCGGGGTCCTCG
CTTATCTCAAGTCCTGTGGCCGTGCACGCTCATGGTCCGAGAGGCAGAGACACCAGAATCTATGGACAAA
GAAGGGTTACGATTTGGCGTTCAAGGCGTGCGGCTGCCGATGCGGTCGTGGCCACCTGAAGAAGGATTTA
GATTGGACACCGCCTGGCACGGCTATTAGAGCAGATGATGAGAAGAAGAAGCGCAGGAGAGCTAGATCCG
GCCGTACTCCGGCGGCAGTCGATGTCCGCACAAGAGCGTTCAGTCTTTCTAGCTCGGGATCGTGCTCACC
GCCATCCGCATCCTCAGAACCATCGGCGAGTCCCACACACGCTCCTCCTCTCACATTGACACCTGCAAAG
AGGAACTCGAAACCAGATTTCGTATCCGACAGGATCAGAGCCGGCGCTGGCGCAAATGGCATCTTTTCAC
GAAGACTGGACTTCTCAACATTCAACCTTCTACCCAAGCATAAAGTCAACTCATATCAGATAAAGATTGA
GGACGAGGGTAATCACGGCAACGATGACACGAGGCTGTTCATCCTCTCGACGCTCGCTGGGCAACACAAA
CCACGCGTATCCTGCGCTCTGTGCAAGGAAACCCTGCATGTCTTCGATCGCTACCCGCTGGTGGATGGCA
CCTTCTTCCTCAGCCCACGGCAACACATGAGCAGCGCTGTGGAGGTGAAAGTGGAAGGTCGCACGCAATA
CCTGACGTGTGTGTGCATGGGATGCCTGGAACGATGCGACCTAGACCGCACGATTCGTTGCCGCTTCTGT
GGCCAAAAGTGGGACGGCTCATC
>PaContig196 [organism=Pararge aegeria] [location=genomic] [moltype=transcribed RNA] [tech=tsa] [tissue-type=ovary] [gcode=1] Pararge aegeria RNA (guanine-9-)-methyltransferase domain-containing protein 2 (PACG196)
AAAATGGACTATTTACTTTAATAAAAATGGAGGAACTGAATAAAGAATCAAAAGAAGAGGTTAATAATGA
TAGAAACTATGTAAATTTTCATTACACACTATACGACATAAAAATTGACCCGGGTTTGAAAGATGACGAC
GGTAATGAGTTACCGCGACCCTTCACGAAGAGTCAGATGCGAAAATGGTTGAAGAAAGTACGTTGGGCAA
ATAGTAAAGCCGAGAAACGAGCAAAAGAAAAAGAACGCGCAAAAGAGAGGAAGAGAGAAGCTCGTATCGC
GAACATAGACCTAGGCCCTAACAGAAAGGCGCTAAAGAAAATGAAATTGGAAAAGGCGAAAAGAAATACT
GGGATCATTATTGACCTTAGTTTTGAGAATTTGATGATAGAAAAAGACAGGTATAAAGTGATAAAGCAAA
TATTAAGGTGTTATTCTGTTAATAGGCGTTCAGATTCACCACTGCAGTTTTATGTTACTAGTTTTGGGGA
AAAATCTAAAATTGATATGTCTAGACATAATGGTTATGAGAATTGGGATATAGTCTTTCAAGAAACTTCA
TACCTAGACTTCTTTCCTAAAGAGAAACTGTTTTATTTGTCAAGTGAATCTGAAAATGTTATAGAATCTT
TTGAAGAAGATACTTACTACATAATTGGAGGATTAGTGGATCATAACCAATATAAGGGTCTCTGCCATAA
GAAAGCAGTGGATCAAGGCATCAGACATGGTCAGCTGCCGTTAGACAAATATGTTAATATGAAAACTAGA
AAAGTTTTGACTATTGATCACGTGTTTGAGATTGTTCTTAGAGTTTGCGAGGGAGTTTCTTGGCAAGATG
CTCTCATCAAAGTTCTACCATTGCGAAAAGGAGCACATGTCTGTCAATCTGCAAGTAATCATTCTTCCAA
TATTGATAGTTCAAGTGATAGTGATAACCTTTAATATAATACATATTACACAGATCGATAATATTTGTTC
AAACTATGTACATAAT
>PaContig197 [organism=Pararge aegeria] [location=genomic] [moltype=transcribed RNA] [tech=tsa] [tissue-type=ovary] [gcode=1] Pararge aegeria copper chaperone (PACG197)
TGTCAATGTCAAAAGGTCAATCCACCGGTTCCTTACGTTTACATTTTTGATAAACATCTTTTATCTAAAT
AATTGATAAAGTTTATCAATCTATAGTATCTGATTTTAATTGCAATTCAACTATAGGCTACTCCATCGCA
ATGTCCACAACTCACATATTTAATGTTGAGATGACCTGTGAGGGTTGTTCAGGAGCTGTAGACAGGGTGC
TTGGAAGACTAAAAGGTCAAGGAGTGGACAGTGTCTCTATCTCACTACCAGAGCAGAAAGTGTCTGTGAC
ATCAACACTCAGTTCAGATCAACTACTTGAAGTTATAAAGAAAACGGGGAAGAAGACCACCTATGTTGGT
ACTGAATAAATAATGTTACTTTTCAATTAAAAAGACAGGATATTAAGATAAATTAATTTTATGGATCTTT
TTCTAAAATATTGTCACAAGAGTTGAACATCTTGTAATATCAGTCTTACATTGTTTTAACTATCCAAAGC
TAAATAGTTATTATTGGCAGTAGGTAATGATCATGTATTGTTCTAAACACCTGAATATAAAAAGCCTAAG
ATTTTTAATACTTGTGCCAATATAGTAGCATTTTGAATTGGAAGCCCTAAAAGTGCTTCTGAAAGATAAT
AAAAGTAATCTTATATTATTATCTTGTATAACTAATCTTTTTATTGGTTA
>PaContig199 [organism=Pararge aegeria] [location=genomic] [moltype=transcribed RNA] [tech=tsa] [tissue-type=ovary] [gcode=1] Pararge aegeria Presenilin (Psn)
TAAGAGCGTATAATATACCAATGGACTATATAACATTGTTTTTTGTAATGTGGAACTTTGGTGTCATGGG
AATGATAGTGATACACTGGAAGGGCCCACTGCTACTTCAACAGGCGTACCTGATATTTATTGCTGCTTTG
ATGGCACTAGTGTTTATCAAATATCTGCCAGAATGGACAACTTGGGCTGTGCTAGCTGTCATAT
>PaContig200 [organism=Pararge aegeria] [location=genomic] [moltype=transcribed RNA] [tech=tsa] [tissue-type=ovary] [gcode=1] Pararge aegeria Protein TSSC4 (PACG200)
ATCTAGTGTAAATATATCAACAAAAGGATCATCTCGATCCCTCCTAGCATAGAGCATGTCGTCTTTTCAA
GATCGACAGAAAAGTTTATTTAACCACCTGAAAGATGCTGAGGAACAATATAGTTTTTCCAAGACAAATA
ATGCTGCAGAACAACCAGATTATGGCGTTATTGACAAACGGACCTATAAAAAAGTAAAGCGTGAAATGAA
ACAGTTTCGTGGTAGAGAAAGTATATATAAAAGGCCAGATGCCAACCTTCGGCAGTGTTTAAGAGCGAGA
TCAGCTCCAGACTATTTGAAAAATCCACAGAAGTGGCAATACTATTCGTTATCAGATGTTACCCCAGAGC
AATTGTCTGATAAAACAAATACAGAAACTGCTTTGGCCTTTATGCGTGAAATGGAAGGTAGAGAAGCTGA
AGCTATGCAAGAGCAGGAAACTGAAGTTATCGATGAGACAGGTGCTGTTTTTAAAAAACCAACCTTTAAT
GTATCGAAAACTATAAAAAAGTTACCTGAAGAACAGAAAAAACCCATATTTGAGAGTAACAGAATAATTA
TGCCAGAATATGTTGTAGGAATGAGCAAGAAAAAGATAAATAAAATACAGA
>PaContig203 [organism=Pararge aegeria] [location=mitochondrion] [moltype=transcribed RNA] [tech=tsa] [tissue-type=ovary] [gcode=5] Pararge aegeria mitochondrial ribosomal protein S7 (PACG203)
CGTCAGTTCTCAGTTGTCACTTGTCATTTGTCTCTGAATTGTTTCTGAAAAGTGTTTTATATTATTAATT
ATTTACGATAGCTGTAAATTGGGGAGTAATAATGAACAGTATTAGATATAAAATAAGTGGCGTTACCTAT
AGTGTACTGCAAGCGGCGAATTGCAATTTTCGTCCGGCGCTCCTGCAATGTAGACTCTATTCAGGACCAA
CAAGTTTCCCTGACTACTTCCGTAATCCAATATTCAGCAAAGAAGAGCAAGCCAAACTGATTGAGTTTAA
TGAGTTGAGCAAGTTGGCTTCTACCCCTGTTAAGCCACCTGGAGTCAGTGAGACTTCTTCAGTGTACTAT
GATCCACTTGTAAACAAAGTTATCAACCATGTGATGAAAATGGGTAACAAAAATCTTGCTCGTCAAATAG
TTGAGAAGGCATTTGAAAATGTTAAAAGGTTACAAATAGAAAGATATCATCTTGCATCTACACCTGAAGA
AAAGGAAAAAGTAATTCTCAATCCTAAGGATATATTACATAAAGCAATTGAAAATTGTAGACCCCTACTC
CAACTATTACCAATCAAAAGAGGTGGAATAACATACCAGGTTCCTGGACCTATAACAGAAAAAAGGTCAC
TATTCTTAGCCATTAAGTGGCTTTTGGAGGCTACAAATGATAAGGAAAGGACTATACATTTTCCCGAGCA
ATTTGCCTGGGAACTCTTGGACGCTGCAAACAACACAGGCAAAGTTGTAAAGAGAAAACAAGATCTTCAT
AGACAATGTGAAGCCAACCGAGCATATGCTCATTACAGATGGCAGTAGTTAGTGTATTTCGTGCGCCTAT
TAAAAATAAGTGTAGATAATTGTATTAAGTAATATTTGTTAAAATAATTAATAACAATAAAATTAAAGTG
CTACCCCAAAAA
>PaContig208 [organism=Pararge aegeria] [location=genomic] [moltype=transcribed RNA] [tech=tsa] [tissue-type=ovary] [gcode=1] Pararge aegeria UPF0439 protein C9orf30-like protein (PACG208)
GCTTACAAAAGCTTAGTCTTAAACTTAAAATGTCAGCCGATAAACGCAAGCGTTGTCCTAATTTCAGCGA
GGATGAAAAGATAAGATTTTTGGGAATATTACACAGACATGGGCAAGTAATCTTATCTAAAGTCACTTCA
CACGATTTACAAACGAATCGTCTAAAAGAAAAAGCTTGGATAGAAATTACGAAGGATTTAAATTCTTCCG
GTACTGTCGTAAGAACTACAGATAATCTAAAAAAACTATGGCAAAAAATGAAAACTGATGCTAAAACATA
CAAGTCTAATGCCATTGACCAAACAACGGGGACAGAGGGTGAGACATCACAAAAAATGGACGACCCGATT
CTTGAATTGGTGGCACAGATGACTAGTGGTGGCAGCTTTGGGATAGAGTCAACTAATGACTGTGACTATG
AGAACTCATGTTCTTCCACTGCTGATCAATGCAATGTTGGCATCCCAATTGCTACAGACAAGATCAAAGA
TGAATTTGCTACTTATTATGAGGTCAGTACAGAGGAGGTGGAAAAAATTACATTCCAAACTCAAAAAAAA
GACATGTCAAATTTAAAAAGACGCTGGCCACCCCTTTGCCATAATGCAAATGAGCGTTCAAAAGTTAAAT
CATCACATATTCGTACAAATAGTAGTTTAGCCAGTGAGCGGTTAAAATGCGAAAGAGAAAAAAGAGAATT
AATACAGCTACAGAAACAGCACATGATCGAACTGCATGCGTTAAAACTTAAGCAAGTGAAAATAAAAACA
CAAATAATGGAGGCTGTTTTAAAGAAAATATGTGGTGAAAAACCAGTTGATCCTGGATTAGTTAAGGCTC
TCTCTGAATCGAGTTAATAGAAATTTATAATATGG
>PaContig209 [organism=Pararge aegeria] [location=genomic] [moltype=transcribed RNA] [tech=tsa] [tissue-type=ovary] [gcode=1] Pararge aegeria Histidine protein methyltransferase 1 homolog (PACG209)
ACACTGTACAGCACAAAATTATTGAAATTGTAATATTTAACTTCTTTCTGATCGTTTGTGCTAAAGCCAA
ATCCTATTCAGATCTAAAATAGTGCCAATAAACAAATTATGGCTTCATTTAAATTTAATTTTTCAAATAC
TGAAGATATATTAGAAACTCAAGATGAGAAAGAAATCGTTTGGTTGAGCAGTGAAGAAATTGTTCCCGGC
AATCAAATCAAAAGTCTCGATGAGGTGGTTACACATGCTAAAATGTTTACATGTGGTGAGGTAGAAATTG
GGCATGTTTTATTCAATATCGAGACTTTTTCGAAAGAATCCAGTTTGAAGAATTTAATTGAATTTTCCGA
GAATAAACATAGTGACCTTGTTACTGGAAAATATGAAGGTGGCCTTAAAATATGGGAGTGTACATATGAT
TTAATTGAATACTTTGAAACATATCCTGATGAAATAAACTTTAAGGATGTAAAAGTCTTAGATCTAGGAT
GTGGTGCTGGAATCTTAGGAATATATGCATTTACAAAAAAGGCATTTGTGACTTTTCAAGATTATAACAA
AGAAATTTTGGAACACTGTACAATACCAAATGTTCTTCTTAATATAGAAGAAGAAGAGAGAGAAGATGAA
ATAAAAAGGTGCAAATTTTATTCTGGAGATTGGGCATCATTTGATGAACTACTCGAAGAATCAGAAGTAT
TTGACATTATACTCACATCTGAGACTATTTATAATCAACAAAATTACAAAAAACTGATATCCCTTTTTCA
AAATAGGTTACGTGATAATGGAAATATATTTGTTAGTGCCAAAACCTATTATTTTGGTGTGGGTGGTGGA
ACAAGACAATTTGAAGCAGCTATCGAGAATACAAATTTAAAAAGCAAAGTAGTCTTAAAAAGAAATACTG
GTATTCAAAGAGAAATC
>PaContig210 [organism=Pararge aegeria] [location=genomic] [moltype=transcribed RNA] [tech=tsa] [tissue-type=ovary] [gcode=1] Pararge aegeria Methyltransferase 2 (Mt2)
GAAATGTTAAAAAATTTTGGAAAAACTTAACAATCCCCCACTTTTAAATAAACTTTAATTTAAATCAATC
AAACCTAATAGCCACAATGCACAGAATCTTAGAACTTTACAGTGGTATAGGTGGCATGCACTGTGCATGG
AAAGAGTCACAGTTAGATGGTGAAGTAGTATTAGCAGTTGACATAAATACTGTTGCAAATGAAGTTTATA
CACACAACTTTCCTGAAACATGTCTGTCAAACCGAAATATTCAATCATTTACTTCAAAGGAAATAGAAAA
ACTTAATGTGAACACAGTGCTAATGTCTCCACCATGTCAACCGTTTACTAGAAATGGTAAATACTTGGAT
GTAAATGATCCTCGAACCGATTCATTTACTTACCTGATACAGTTGCTTTGTGAATTAAATAATATTGAAT
ATATATTAATGGAAAATGTCAAGGGTTTTGAATGTTCAACTGTTAGAAATTTATTTATAGATTCATTAAA
GGCATGTGGATTTAGTTATCAGGAATTCCTTCTATGTCCTACCAAAGTTGGTGTTCCAAATTCTAGGTTA
AGGTATTATTGTATTGCCAGAAGAAGTGTTTCAGAATGGCATTTTAAAAGAAAGGAAGACATTATCACCA
GTTTGCCTTGTGACTATGGTCTTCCAAATATGCTTGAAGAAATATTACAAAAGGAGGTACCGGATAAATA
CTTACTAAATGAAAAGATGTTGAAGAGAGCAAATGTATTGGATATATGCTACAAGCATTCTAGAAGATCT
TGTTGCTTTACAAAATCTTATACTCATTATTTGGATGGAACAGGCTCAGTTTATACCAATTCAAATGAGG
ATCATGTTGAAAAATGTTACAAAGTAGCCAATACTTTTGATGTAGGCAGTGAAAAGTTTATTGAGTTATT
TA
>PaContig211 [organism=Pararge aegeria] [location=genomic] [moltype=transcribed RNA] [tech=tsa] [tissue-type=ovary] [gcode=1] Pararge aegeria 14 kDa subunit splicing factor 3b (PACG211)
GTTGTGTATTGCAATTTGCAATTATTATTATCAAATCTGTGGTTTGGAGTGTAGCGAGTTAGGCTTGTGT
GTTGCGGAAAGTAATTAATTGCTGTTTAATTAATTTTCTGTTAAATTCTGATGATTAAAGTTGAAATAAG
TGATAGTTAGTTCAGTTTTGTAGTATATAACACATCTGCTTGGGTACACTCACTAACATGGCATTAGCTC
TCCAAAGACGGGCAAACGTCAGACTCCCACCAGAAGTGAATAGAATTCTATACATTAGAAATTTACCTTA
TAAAATATCAGCTGAAGAAATGTATGATATATTTGGTAAATATGGAGCAATCAGGCAAATTCGGGTAGGC
AATACACCAGAGTCTAGAGGTACTGCATTTGTGGTGTATGAAGACATATTTGATGCCAAAAATGCATGTG
ACCACTTATCCGGATTCAATGTCTGCAACAGATATTTAGTAGTTTTATATTATAGATCTAACAAAGCATT
TAAGGGAATGGATATAGAAAAGAAACAAGAAGAATTAGATACTTTAAAGAAGAAATATGGTATATCAACT
GAAGAACTTCGTAAATAAATATATAAATTTCTGCAAAAAAAAA
>PaContig213 [organism=Pararge aegeria] [location=genomic] [moltype=transcribed RNA] [tech=tsa] [tissue-type=ovary] [gcode=1] Pararge aegeria Karyogamy protein KAR4 (PACG213)
CGGAACTTGAAAGCGGTTCAAGCAAAGAAGCAAAGCTTGGGTATTTTTTTTATATGGAATTGCGATAATT
CAAAGAATTCTTTAGTGTATTATATCATTTAACAATGAGTGAGAAACTTAAGGAGCTCCGAGAAAGGTCT
CAAAAAAGGAAGAAATTATTAGCACAAACTCTAGGCGTATCGAGTGTTAGTGAACTGCGCCATGCCTTGG
GAGCCACGGCAGACGTACTACCGAAAAAGCAAGCCTCAACAGAGTACAGTTCGGACGGAATTGAGAAACC
TACACAGAAGGAAACTGATAGCCTTGTTTATACAGACTCCTCTACTTTCTTGAAGGGTACCCAATCCTCG
AATCCTCACAATGACTACTGCCAGCACTTTGTGGACACGGGCCAGAGGCCACAGAACTTCATCCGTGATG
TTGGACTTGCAGACAGGTTTGAGGAGTACCCCAAACTGAGAGAGCTGATAAAGTTGAAAGATGAGCTCAT
CGCCAGAACTGCTACACCTCCTATGTACTTGAAGTGTGATCTTAAGACGTTTGACCTCAAGTCAATGGGC
AGCAAGTTCGACGTGGTGCTGGTGGAACCGCCGCTGGGCGCTGGGTGGCGTTGGCGCGACGTGCTGGCGT
TGGAGTTGCATCATATCGCACAACCGCGCTCCTTCGTTTTTCTATGGTGCGGAAGTTCTGAGGGACTGGA
CATGGGCAGGGAATGCCTCAAGAAGTGGGGGTTCCGGCGCTGCGAGGACATCTGCTGGATCAAAACAAAC
ATCAAGAACCCCGGCCACTCGAAAAACTTGGAACATAACGCCGTGTTCCAGAGGACTAAGGAGCATTGTC
TTATGGGCATTAAGGGTACGGTGAGGAGATCAGTTGACGGGGACTTTATACATGCAAATGTAGACATAGA
TCTGATTATATCCGAGGACCCAGAGTTCGGGAGTACGGAGAAGCCAATCGAGATATTCCATATCATGGAG
CATTTCTGTCTGGGCCGTAGAAGAGTGCATCTCTTCGGCAAAGACTCTACCATCCGCCCGGGCTGGGTCA
CCATTGGACACGAGCTGACAAACTCTAACTTCAACGCAGAACTCTACGCGTCCTACTTCACGGAGGGCCG
CGAAACAACTGGCTGCACAGAAAGAATAGAGGCCCTGAGGCCTAAAAGCCCTCCGAATACAAGCAAAGGC
GCCCGGCCGAGGGGTAGGGGTGGTTTTAGGGGCAGAGGCCGCGGTAGGGGCGCTATTTAGTGGTATCTCA
TATATGGACTCTTG
>PaContig214 [organism=Pararge aegeria] [location=genomic] [moltype=transcribed RNA] [tech=tsa] [tissue-type=ovary] [gcode=1] Pararge aegeria CG31109 (PACG214)
CCAAATGTCAAGTGGTCAATACATTATTTCTTGGAAAATTAATAACAAAATACATTTTCTTTGTCTATTC
TATTAGTTAAATGTCGATAAATTATTGATACAATTAAATTATAATAGAAGATATAATGGGCAGTTTAGAC
AGAGGAGTATTAACAGGATTCATATGTCGATTGTGCTCCGAAATGCATCGTGTTGTTCTTCACATCTATG
GCGAAGAAGGCATACGTTTGTGTGTCTCAGAAAAAATTAATAGATATCTTTCAATAAACGTGTCTCGCTC
AGACCCTCTGCCTAAAACTATATGCAAGAATTGCTTGGAACGTTTGGAAAATCAACACAGACTGGTAATG
CGCATTGAGCAAGCTGCAAATATGCTAAAAGGCCAAAGACGTGCCCGTGTTGGACGTGGATGCTATGTAA
GCATGTGCGATAACTCAAATAGCCCACCACATCCCCCTATACCGAAATAAATCTGTTTTATTATTGGTTC
AATGTGTATTACTATTTCTAATTAGGATATATAAAATTTAACTTAGATTAAAAAGTAAGGTGCAGATTTA
GG
>PaContig216 [organism=Pararge aegeria] [location=genomic] [moltype=transcribed RNA] [tech=tsa] [tissue-type=ovary] [gcode=1] Pararge aegeria Uncharacterized protein PACG216 (PACG216)
TCACCGATTCTTTTATTAATATTGTTTTTAAAGTCAATCCCTTGCCATAGGGGTTTCCAATCTAGATTAC
AGGTCTATTCTATTAGGGTTTAATACTTTTGTTTTTTAGGCTTTACGCGGTCCTCTGGAATATTTGAAAC
ACTAAAGATGAAGTCTAATTTACTTTCAATTTTTTTAAGGAATACATTTTAAACAGGAGCAAAATAGCAT
TTTGTTAAGTAATCAAGGAGTTAGTCACACACCAGACGTCATAACTAATAACCCCTGTAATAATGGCACC
AACTTATCGCACCGTATACTGCCTATATAACTTTGTTATCGTATATAATTATAAAGATCGTTCTAGCGAA
TTTAAAATACATAAAACCTTAATTTTACAGAAGCAAAGCACGCTAAACTTAAACTATACTCATTCTACAT
CAAAGGTCTCATTTAAAACTGAAATCCACATAATTGTAATCGGAAATTCTATATCGAACTTAGTTCGATA
TCACCTTGTGGTACTAAATGGAAATAAATTAAAGGCTCATTTTCAGACATCTGTCTCGAGGACTATTATG
TAGAGTATCAAACTCACTGTGTATTTAATTGGCCACTGCCACATCGGTCGTCGTTTCCAGCTCAGTTTTT
AATTCAGGTATAGTTGGCACTTCTGGGATTAACTCTGCCATCTTATCGGAAACCGAGATTAATTCCT
>PaContig217 [organism=Pararge aegeria] [location=genomic] [moltype=transcribed RNA] [tech=tsa] [tissue-type=ovary] [gcode=1] Pararge aegeria short-chain dehydrogenease/reductase-like (PACG217)
GTCGTCAGACAGGTAAGATGTTCACGAATAAGGTTATACTTATCACCGGCGCAAGTTCTGGGATCGGAGC
GGACACTGCCGAAGAGTTTTCGAAACTAGGAGCAAACATTATAATAACAGGAAGAAACAAGGATAATCTA
GACAAAGTTGCTACAAAATGTGAAGAAGCTTCACCAAATAAACTGAAACCGTTGCTGATTATTGCTGACA
TGAATAACGAAAATGATGTAGAAAATATAATTAAAACCAGTGTTAATCATTTTAATAAGCTTGACGTTTT
AGTAAATAATGCAGGTGTACTAGAATCTGGATCAATAGAAACGACTTCTCTTGAACAGTATGATAGAGTA
ATGGGCACTAATGTACGAAGTCCATACCATTTGACCATGTTAGCTACTCCGCATCTGGTTAAAAGCAAGG
GAAATATTGTAAATGTTTCAAGTGTAACTGGCATGAGATCTTTTCCAAATGTTCTTGCCTATTGTATGTC
TAAAGCGGCATTAGATCAATTTACCAGGTGTGTTGCATTAGAACTGGCTCCAAAAGGTGTTCGTGTTAAT
GCTGTAAATCCTGGGGTCATAGTTACTGGTTTACACAAAAAAGATGGATCGATGAATGACGAACAATATG
AAGCTTTTTTAAAGAAATGTGCTGATACACACGCTCTCGGTAGACCAGGTGAAACAAAGGAAGTATCTGC
AGTCATTGTATTCTTAGCTGGTGAAGGTGCCAGCAATATTACTGGAGCTACAATACCTGTTGATGGTGGT
CGTCATGCCATGTGCCCTCGTTAAAGTGATTTCACATTGAACCCCTCTTTTTTGTATAAAATAGTAATAA
AATTATAACTTAATAAACGATAAAAAA
>PaContig218 [organism=Pararge aegeria] [location=genomic] [moltype=transcribed RNA] [tech=tsa] [tissue-type=ovary] [gcode=1] Pararge aegeria Myeloma-overexpressed gene 2 protein homolog (PACG218)
CGCGGGTTAATAAATAATTTGTGGTGGGTAGGTACTAGATACTGAGTTTGTGTTTTTCGGTAAATTGCGT
TTGGTAATACATTATTTTAAGAATTGAGTTTAAGTTTCTGGTCTTTCGTAATGAAACCAACTGTAGCCGC
TGATGAAATGTTTCCGGAAGGCGTTGGACCATACATGGATTTAGAGGAAGCTGGTGGTCCTTCGAACTTA
CTTATGGACTTGGCTGCCAATGAAAAAGCTGTACATGCAGAGTTCTTCAATGATTTTGAAGATCTCTTCG
ATGATGACGACTTAAAGTAACAGCAATTAGTGAAATAGTTCGTTTTAGTTACTACATAATATACTCTATT
AAATAACCTAAAAGAGATATGCTTTTTCTTAAGCAGGCCGATAAAATTAAAACGCTACATGTCTAGATGC
TCATGTGTAGAGTATGT
>PaContig220 [organism=Pararge aegeria] [location=genomic] [moltype=transcribed RNA] [tech=tsa] [tissue-type=ovary] [gcode=1] Pararge aegeria Methyltransferase-like protein 21D (PACG220)
AGAAGGAGATGTTAACTGTGTTGTTTGGGATGCATCCCTAGTTCTTGCCAAATATTTAGAAACCATGTGT
CAATCAAAACCAGACTTCTTAAGTGGTGTTCGGGTGCTAGAATTAGGTTCAGGACTTGGAGTTGTTGGTC
TAACTGCAGCTACTTTAGGGGCGCAAGTAACCCTTACTGATTTACCAGAAGCTCTTCCATTACTTCGCAT
AAACATAACTGAAAACAAATCAAAGATTGC
>PaContig221 [organism=Pararge aegeria] [location=genomic] [moltype=transcribed RNA] [tech=tsa] [tissue-type=ovary] [gcode=1] Pararge aegeria PREDICTED: ubiquitin domain-containing protein UBFD1-like (PACG221)
CTGTGCGAGATCCCGGAACAGGTCGAATTTATCGTAGTTTTTAACAAAAACAAACATGACGTGACGTTTG
CATATGATGCAACCGTTTTAGAACTTAAAGCTCATTTAGAGAGAATATCCGGCGTGCCGCAGTCCGCTCA
GAAACTTATAATCAAAGGCATGGCCCGAGATACTGCCACATTGAGGAATTCGGGAATAGTCAAGGGTGGA
AAAGTCATGCTAGTTGGATCCAAAATGGATGATATTTTGGCTGTGAAAAGTGCACCAAAGGAAATTCTAG
AAGAAAAAAA
>PaContig222 [organism=Pararge aegeria] [location=genomic] [moltype=transcribed RNA] [tech=tsa] [tissue-type=ovary] [gcode=1] Pararge aegeria farnesyltransferase beta subunit (PACG222)
TGGTGTGTTAATCGTCAGACATCTGTTGAAGGAGGGTTTCAAGGTCGAACTAATAAACTTGTTGATGGTT
GCTACTCTTTTTGGCAAGGTGCTATTTTTCCTATCATTAGTGCAATATTAGCTCAAGATCATCCAGAAAT
GATAGAAACAGTACTGTTCCATCAAGGAGCCTTACAGGAATATATTATTGTTTGTTGCCAAGCTCCTGAT
GGAGGACTTGTTGACAAGCCTGGAAAGCCTAGAGATATATACCACACTTGCTACACACTAAGTGGTTTGT
CAGTTGCTCAACATGGCACAGGGGCAAATGATGCTTATGTTGTTGGGACTCATCACAATGAATTAAACCG
GATTCACCCTTTGCATAATATTGCTCCTCATCTTGCTTATAATGCTCTACATTATTTCATTAGGCATCCT
CCACCGGTGAAGGATAAAAACTAACTTCAGTGATAGTTTTTATATTATTCTTAAAATATAAGTAAAAAAT
GCTTAAACAATGTTTG
>PaContig223 [organism=Pararge aegeria] [location=genomic] [moltype=transcribed RNA] [tech=tsa] [tissue-type=ovary] [gcode=1] Pararge aegeria Uncharacterized protein KIAA0195 (PACG223)
CGGCTCTCTGCACCTGAGTACGCGAGTAAAGGTGCCCCTACCACATATGCTGGCCGTACTCGTGAAGGAT
CACTCCCACCAGCTACAGATGTTGACACAGGGCACGGCGGATATAATCCTGGACTCGTGCGTGGATTACT
GGAACGGAAGGGATCTGACGCCGATCTCGCCTTCAGACCGCAAGAAAATCATTGACTTCTATCAGCGTAA
TTCGCTGACTGCTTATTGCACGGCCTTCGCTTACAAACCCCTA
>PaContig224 [organism=Pararge aegeria] [location=genomic] [moltype=transcribed RNA] [tech=tsa] [tissue-type=ovary] [gcode=1] Pararge aegeria E3 ubiquitin-protein ligase Su(dx) (PACG224)
AGAGGCTCTACCAGCCGGCTGGGAGAGCCGGTTCACGGAGGAGGGCACGCGCTACTTCGTAGACCACAAC
ACACGGACCACCACATTCCAGGACCCGCGGCCAGGCGCGCCGCAGGGCCCTCAGGGCGCGTACGGAGTGC
CGCGCGCCTACGAACGCTCCTTCCGCTGGAAGCTCAGCCAGTTCCGGTACCTCTGCCAGAGCAACGCGCT
GCCAAGCCACATAAAGATTACCCTGTCGCGGCAAACACTGTTCGAGGATTCCTATCACCAAATCATGAGG
CTACCGGCATACGAGCTGCGACGACGGCTATATATTATATTCCGTGGGGAAGAAGGTCTGGACTACGGAG
GCGTCAGTCGAGAATGGTTCTTTTTACTTTCACATGAAGTGCTCAACCCTATGTACTGTCTGTTCGAATA
CGCCAACAAAAACAACTACAGTCTACAAATAAATCCGGCCAGTTACGTCAACCCGGATCACCTTCTTTAT
TTTAAGTTCATAGGCAGGTTTATCGCGATGGCTCTTTACCACGGAAGGTTCATATATTCTGGTTTCACGA
TGCCATTCTATAAAAGGATGCTAAATAAAAAGTTAACTATGAAGGACATTGAATCTATCGATCCCGAATT
TTATAACTCCTTGGTTTGGATTAAAGACAATAATATAGACGAGTGTGGCCTTGAAATGTGGTTCAGCGTG
GACTTCGAAGTGTTAGGTCAAGTAATACACCACGAGCTGAAACCGTCGGGTGATAAGGACCGCGTCACAG
AAGCTAACAAAGAACAATATTTACAATTAGTTACGCAATGGCGAATGACACGTGGAATTGAGGAACAAAC
AAACGCTTTTCTTGATGGTTTTAACGAGGTTGTACCATTAGAATGGCTGAAATACTTCGACGAGCGTGAA
TTGGAGTTGATGCTATGCGGCATGCAGGAGGTGGACGTTGAGGATTGGCAGCGCAACACCATCTACCGCC
ATTACACGCGCACCAGCAAGCAGGTCGCCTGGTTCTGGCAGTTTGTTCGACAAATGGACAACGAAAAGCG
GGCCAGACTATTGCAGTTTGTAACAGGCACCTGTCGAGTTCCCGTGGGTGGTTTTGCTGAACTCATGGGT
TCTAATGGACCACAACGTTTTTGTATAGAAAAGGTCGGTAAGGACACGTGGCTGCCGCGCTCGCACACCT
GCTTCAACCGACTCGACCTTCCGCCTTATAAAAGTTACGAACAATTGTGCGAGAAATTAAATTACGCTAT
CGAGGAAACTGAAGGTTTCGGTCAGGAGTAAATAAATTCGCTAATAGCACTATTGAATAATGTAAATTAT
TATCACATTAATTTTTTAACTGCACCGACACCAATGAACGAATTACGCAATGGAACTGGTGCCGTCGTAA
AAAGACCAACCAAATACTTGTATGAATATTTTGTTTAAACTATAATTTTATTATGTAGATATCCTTAGTG
TATTATGCCAG
>PaContig225 [organism=Pararge aegeria] [location=genomic] [moltype=transcribed RNA] [tech=tsa] [tissue-type=ovary] [gcode=1] Pararge aegeria Forkhead box protein K2 (PACG225)
CACATCCGATTCGGGCTACAACTCTCGCGATGCCAGAGATCGTGAGCATCGTGACAGCCGTGACGGCCGT
GACGACGCCAAACCACCGTACAGCTACGCCCAGCTGATTGTGCAGGCGGTGGCGTCGGCGCCGGACAAGC
AGCTGACGTTGAGCGGCATCTACAGCTACATCACGAAGCACTACCCGTACTACCGCACCGCGGACAAGGG
CTGGCAGAACTCCATCCGGCACAACCTGTCGCTCAACCGGTACTTCATCAAGGTGCCCCGCAGC
>PaContig226 [organism=Pararge aegeria] [location=genomic] [moltype=transcribed RNA] [tech=tsa] [tissue-type=ovary] [gcode=1] Pararge aegeria DNA replication complex GINS protein PSF3 (PACG226)
GTCAAGTGTCAACCAACTGCCAAACTCCAAAATAAGTTTCAAAACAAATAACAAGTACACAATTAACTAT
TTTTAATTCACACCATGGCTAATTACTTATCAATATCGGATATTTTGGTAACTAATGAAAAAGTACCATG
CAAATTCTTACACGACTTACCAAAAATGGGTTTCTTGGATCCTTCAGCAGCAGATGATGATCTTAAAGCT
GGCACAAATGTCGAAATACCACTGTGGCTTGCTGAATCCTTGTATACTCGTAGACCACCTTTAGTGGGGG
TGGATTTACCAAAAATTTATAAAGAAACCTATAGAGAGATACTAAACGCTGACGCCTGTACTGTTGATAT
GCATAAATTGGGCCAACATTTTTACGAACTCGGATGTTATATAGCAAAGCATGATATTAAAGGGGAGGTT
GCCACAACCCTTGTCAATACATTTCGACAAAGATTTCGCATGATTCTGTCTGCAAGTGTTTCAACAGACT
CCATTAGTTCATTTCAACCTTTATCAGCCAGTGAAAGGGATCGAACAGCTGCAGCTGTAATCACTGAGGC
AGCTTTATCAGGTTGGCTCAAGAGAGGCGATTGTCCAATAACAACAGCAAATATGGTTGCTAACCATAGA
AAACGGAAGAGAGCTGAAATGGAAATGCTTTAAATGTAAATCAATGTGTTGAAATTAAAATTATATGGTT
AATATAAGGTTCTAGAGTAATAATAATCTACACTGAGCTTCAATCGAATTTAGTAAAAATCCTAAACCTT
CTAAATGTCTTGTGAACTGATACTACATAAAGGAAAGGCAACATAAACTAATCAATACAATATA
>PaContig227 [organism=Pararge aegeria] [location=genomic] [moltype=transcribed RNA] [tech=tsa] [tissue-type=ovary] [gcode=1] Pararge aegeria UPF0451 protein C17orf61 homolog (PACG227)
GGACTGTTTAAGAGCAAGTCAGTAAGTCCACCACCAGCAATTATAATCAAAATGCCACTATGGGAACTAG
CACAAGAGGCTGGACCATTTGTAAGGCTAGCTGGGCTAAGTGGAGCAACAGCTGTTGTTCTAGGGGCAAT
GGGTGCTCATCGCACATTCCCAGAAACAGATAACAAAGAAGACTTAAAGAAAATCTTTGAAACAGCTAAT
AGATTTCATTTTCTTCACACACTAGCACTCATGACAGTACCTCTATGCAAGAGACCTTATATTGCTGGCA
CATTCTTCATAGCAGGCATGGGACTCTTCTGTGGCACTTGCTACTACCATGCCTTTACTGGCGAACGGGC
ATTACGTCGTCTCACACCTGTAGGAGGCTCTTGTCTTATCCTTGGCTGGATTGCAATGGTACTGTAGTTC
CTATTCCTAGTTGTTGAACTCTTATTTAAGTGAAATGAATAAGTAGAAGTCATTCCAGACCTAGTATTGC
TGTGTATTCATTTGCAAATTAAGTGTAATATTTTTAAAATACAATTTTAGATAAAACAGTATTTTCTTCA
GAGTAGCAAATCAACAGAAGCAATGTGTAGTTATTTATGTATTTGGGTAAGGTAGTGAATGAAAGCCCAA
GTTTGTAATTTTGATTTAGCATCATTATCAGCTATTTATTTATTATTATTGTAGGTATTTGTATTATACA
TTATATGTATAGTAAACTCTTAATAAGGGGTGTGCAT
>PaContig228 [organism=Pararge aegeria] [location=genomic] [moltype=transcribed RNA] [tech=tsa] [tissue-type=ovary] [gcode=1] Pararge aegeria bhlhzip transcription factor bigmax (PACG228)
CACCGGCGGAAAATCTTAAAAGTCAAGTCAAAATCCAAAATCAAAGGAAAAAATCAGGACGAATTTAATT
TTAAATTGCTTGTAAATTTCATATCGATTATGTATTCTCAATGTGGAAGTAGTGGGTCCATTCAAAATAT
ACATCAGACACCATCTTCATCCAACCACAACTCAGAAGACGAGGATGATAGTGGTGATAATAAAGCATCA
GCAATTAGCTTTAAAGAAAGAAGGAGAGAAGCTCATACTCAGGCT
>PaContig229 [organism=Pararge aegeria] [location=genomic] [moltype=transcribed RNA] [tech=tsa] [tissue-type=ovary] [gcode=1] Pararge aegeria Uncharacterized protein PACG229 (PACG229)
CAAACCTTGACGTGTTGCCGGAATTTAGTCTGTGCTCAATTGACTCCGAGATTCCCAACTTTAGTGACGC
ACCACAACAGCTGCGCCTTCAACTGGTATTGGTGATGGAATGGAGCGCGCGAGCGCCTGTACGACATGAT
GGAGCATTTGGATGCAATAAAATAAAGTTTATTTTGGTGGTTACATTCGCCTACTGCAATTTTATATGGT
CCGAGACGTCTTTCACTTCCGTGACTAATTTCAGGTTGTCCGCGAACATGAGGCACGTCGACTTAGTCGA
TCACCTCCGGTAAGTCATTTACCATCAAGATAGGGGAAGGAGGGGAGGGGAGGGGAGTAGGAAGGTTCTC
AAGTTACTACCTTGACTGACGCCTGATCATGTATAGTAGGGTTCTGACTGGTATCCCCCACAGTCAACGT
ACCGACTGCTACAAGTCTGTAGTCCCTAGGTTCAGAACCTCCACTACCC
>PaContig230 [organism=Pararge aegeria] [location=genomic] [moltype=transcribed RNA] [tech=tsa] [tissue-type=ovary] [gcode=1] Pararge aegeria WD repeat-containing protein 59 (PACG230)
AATAGAACAGCCAATCGCAAGAAAAAAGAAGGTCATAGATGTTTGTTACATTGCTTGAAAACGTTGGCGA
CATCTATAGATGAGATTCCAGTAAAATCCAGTGAAGACTCAGATTCGATGAAGTCAAGCCAACGAAGTCA
GTCAGAGAGCGAAAATGCTGGCGATTCGTGCATACCATTCCCAAGAACTTGCGGTGCGAAGTGGTGTGGA
GTTAGTACATTGGTAGTTTTCAATCGACCCTCAAACGCTAGACGGTTATCCCTGAAACACGAGACAGGAA
CTCCGCGATCAATGTCTTCTTTATCTTTGACGCCGGCTTTGTTTGGAACGGGCTACACTTCCGTATCACC
TCACGCTACCACTACGCCATCGCCTACAAACGCTTCTGGGTTCCCTCAACTACACCACAGGCACGCTTCG
AATTCCATCACGACTTTCTACTTTCAGGATCGATGGAAAGCGCAAAGTCGCCGAGCGGGCAGTATGCGTA
GCCGCGGAAGCATATCAGGTTGCACGCCACCTCGCGTAGTATTGTATGCCGCTTCAAGTCTCTTCCCGCT
CAATAGAACTCTGGCCGAGAAGTACTATATCAACGCTGAAACCCCTGTCGATATGTGCGAGAGAAATGCG
AAAGTGTCGTCAGAGGAAGGCGAAGGAGAGCTATCCCAC
>PaContig232 [organism=Pararge aegeria] [location=genomic] [moltype=transcribed RNA] [tech=tsa] [tissue-type=ovary] [gcode=1] Pararge aegeria 71 kDa protein (PACG232)
TTATGTTTTTGAATACATACTTTTTTAGGTTATAATATTTAATTGCTATCGTTTTTCTTGTTATTTAATT
TAAACATGGGTAAAGTCAGAAAACGAAAAGCAAAACCAAGTCAAACAGTAAACAATGCAACGGTTCACAG
CTCTGACGAAGAAGAATTACCCGTTGATAATAAAGAAAATATGATTCAAACTATAATTGATCAGCTGCAG
GGTGCAAATGTAGAAGAAAAATATTGTGGTTTGCAAACTTTTGCAATGCTACTAGAGAATCAGGAAAGTT
TAAGAGAGATGATAAATAGAGGACTTGTGAAGATGGTGGCACCGCTTTTGATTGACCCAACTTCTTCTGT
GAGGAATGCAGCAGCTGGTTCACTTAGGAATCTTTCAACTGATAGTC
>PaContig233 [organism=Pararge aegeria] [location=genomic] [moltype=transcribed RNA] [tech=tsa] [tissue-type=ovary] [gcode=1] Pararge aegeria NADH dehydrogenase (PACG233)
TGTCAAGTGTCAAAATCTGTCACAAACATTGATCGCCTAAAATATTTTATAAGTGCAAACTATTATTTGG
TAACTTTGGTCCCATAAGTGGGGATAATAACTTTATATTATCTTTTCAAAATTAAATAAAAAACAGCAAA
ATGGGTCAGATTATGGGATCATACGGGGCTAGAAATGTAGATCTCAACATGGACGATAAACCAACATTTG
AACACCAACAAGGATTTAATTATGAACGAAAACAACGAGAAATGATAGCCAAGGAAGAGGACCTGATATC
GGCGCGTATTCCCCCAAAATATAGAGACTATTGTGCTCACCATCTCCTTGATTACCAAGTGTGCCGTTAC
AAGAACATGCCAATGTTGTACAAGTGTGCTCATGAGAAGCACAACTACTTAAATTGTGAACATGAAGATT
ATGTCCTACGCATGAAAGAATTCGAACGTGAGCGTCGTTTGCGGCTACGAGAAAATCATCTTGTTAGAGT
TGCATAAACTGTCATCAATTCGAAAAATCATACTGTAAATACAGAAATAAATAGATTACCACAATAAAAA
AA
>PaContig236 [organism=Pararge aegeria] [location=genomic] [moltype=transcribed RNA] [tech=tsa] [tissue-type=ovary] [gcode=1] Pararge aegeria Uncharacterized protein PACG236 (PACG236)
ATTTTTATTATTATTGTTTTTATAATAATATAGTTTTAATTGTTATAAGCGGTGTTCATACAGCTGAACT
AATATTGTGGTGTACTCGGTTAATAGCCCCCGCCACAGTCGTAATTCAGCCGGACGCCTACCCGCTCGCT
CCTTATACTTTTCGCTCCACCACACGGTCTGTGAAGTGATAAATAGTGTTCAAAAATGACTGAGATCGCA
GTGAAACACGATAGGATTCGCATACCACTCCGTATGTCCTCGTTTTACGAGCTTTACAAAAGGTTCCTAA
AGGATCACGGGTGCAAGTGGCACGATGTCGCTAAACTACTCAACGTAGTTGCGGAGATCCTTTTCGATGT
CGACGGCGCGTGTACTAAAATTTCGGGCAAGAGCTCCCGGGCACGCTCCTC
>PaContig238 [organism=Pararge aegeria] [location=genomic] [moltype=transcribed RNA] [tech=tsa] [tissue-type=ovary] [gcode=1] Pararge aegeria Uncharacterized protein PACG238 (PACG238)
ATAGTATCCTTTATGTAAGGTGTAACATCTAACCGTTGTTTGTGGGTTGCCAGTAATCTTAGTACGAGGT
ATCACGCCGCAAATGTAGATGGTTTTCGAGTTTCGAACACTTACATCAGAGAAAATAGGACCTTAACACC
CCTAGTTTAAAATTTCATTTAGCGAAACCTTTAATGAAAGTAAAATCGTTAGTACGGAATGTACAATTTT
AATATCCGTATTCACAAAAAGTGTGTTTAAATTATTGAAAGAAGACGTGATTCCTTCATATTTCGATAAT
TTAACTGTTCGACTGAGGGACGTTTGTAATTTTTGTGAACACTGAAGCACGGAAAGCACTGAGCATTATA
TACGTTTAACTCTGATGACATAGTGTTACAGTAATCGAAAAATCGTCAACGCTTGCGAGGCGTGCTAACT
CTTACTAAGGGTACAGTTGAGGGATGTGAAATCTATGTACGTTTTTGAATGCCGGCCGGTTGGCAGCCAT
GTTGGAAGATGGCGGGAAGCGTCGGCGCGAAAGTCCCGCGACGCGAGCGCAGACAACGGTTGCCAGCACG
CCGCTACAGAGAATGCAGGATGCAAAATAGATTCCGCCTAACATTAACGTTGCACTTTGCAATCTTTGAA
GCGGCGTTTAGAAATAACAAGAAAACATGTGTACTTACTTACCTACGGTCTTGAGTTAACGGATACTATT
ATTATGAGGAGAAAAGTTTTTTTGGTTTTTGTTCCTTAATTATGTGTATCGAAAGATAAGATAATCATTA
AATATGGAAATAAAAATGCCGGAGTGTGCAGAGGTAGGAAACAGTTGGCTGTTAGATTGTGATTTTTATA
CTTTTTGGTGTATATTTGGGGGGTGACGTAAATTGACGTTAAGATTCTGTGATTTTATGTACCTGTGTGG
TACTGTTGGGGAGCTGTTTCCCAAACTCTGCTCAGTTCGGCTTAAAAAAAAAT
>PaContig239 [organism=Pararge aegeria] [location=genomic] [moltype=transcribed RNA] [tech=tsa] [tissue-type=ovary] [gcode=1] Pararge aegeria Oligosaccharyltransferase complex subunit ostc-B (PACG239)
TTTTTAATCTGTTGGTTTACGGCTGTGATTTTGCGGCATCCACATCAACAGTCGTTCGTCGTAAATTACA
ATAAAATAAAACTAAAATGGAAGCACTATTTGCAATTCCCTTCTCTGTTCTCGAACTACCGAACATTAAA
ATCAAAAAGCCATCATGGTTGCAAGCTCCGTCTGCGATGACAACTTTTTCGCTGGTGTTATTTTCGTACT
TTTTAGTGACCGGAGGTATAATATATGATGTTATTGTGGAGCCACCAAGTGTTGGATCTACCACTGATGA
ACATGGTCACAGCAGACCAGTTGCTTTCATGCCAAATAGAGTGAATGGCCAGTACATAATGGAAGGACTG
GCATCAAGCTTCCTTTTCTCACTCGGCGGCTTAGGTTTTATAATCCTAGATCGTACTCACAATCCAACCA
CACCAAAATTAAATAGAATTTTACTGATATCTGTAGCATTCCTGTGTATCCTTGTATCTTTCTTTACAAC
CTGGATATTTATGAGAATGAAGTTGCCTGGCTACTTGCAGAACTGATTTAATTACTATATATTCAAATAA
CTAATATAATAATTAGCTTTCTGTAATATTAAGTTGAAATATATTTTTATATACATAAAAAAAAAAAAAA
>PaContig240 [organism=Pararge aegeria] [location=genomic] [moltype=transcribed RNA] [tech=tsa] [tissue-type=ovary] [gcode=1] Pararge aegeria shifted (shf)
AGGTCCCGATCCGGAATGCGACAAAAAGTGTGCGAACCAGGGCTGGTGCAACAGCGAGAAGATATGCCAG
TGCCCCGAGGGGTACATGGGGCAGCACTGTCGCACCGCGCTGTGCTACCCGCAGTGCATGAACGGGGGCA
ACTGCACCGCGCCCGGGGTTTGCTCGTGCCCGCCCGGCTACCAGGGGCGCCACTGCGAAGGAGGAATATG
CTCACAAAAATGTTTGAACGGCGGAAAGTGTATACAGAAGGACACGTGCGAATGCCCTAAAGGGTATTTC
GGTCTCCGCTGCGAATTTTCGAAGTGCGTGATCCCGTGCCTGAACGGGGGTCGCTGTAAAGGGGTGAACA
AGTGCCGCTGCCCCGCGGGCTCGGGTGGCAACCACTGCGAGGTGGGGCGGAGGGCGGGCGAGTGCGTGCG
CGCGTGCCGCCACGGCGTGTGCCGTGCGGGCGCCTGTCGCTGCGAGCCCGGCTGGCGCGGGCGCTACTGC
CATCGGACTTACGGATCTTCAGAGGAATCGGGAGAGTTTAAGAGGCCGCGATGAAATGCAATAAAATAAC
CGAGAAGAACTATCTACTTAATAACTAATCTTGTGATTTAATTATTTTTATTAAGTTTTAAATGTATTAA
TAACTAAATTAGTCATTTAGCG
>PaContig241 [organism=Pararge aegeria] [location=genomic] [moltype=transcribed RNA] [tech=tsa] [tissue-type=ovary] [gcode=1] Pararge aegeria CRAL-TRIO domain-containing protein C3H8.02 (PACG241)
AAATTCATAGTATATTGTTTGGAAGATGCTAGTAAGAGGTGTTTTGAGGAGGTGGTGGATAATTTGTGCA
TTGTTTTTGACTTGAATAATTTTACGTTATCTTGCATGGATTACCAAGTTCTTAAAAACTTAATATGGCT
GCTGAGCAGACATTATCCAGAAAGGCTTGGAATCTGCCTCATTATTAATGCTCCAGCATTTTTTTCTGGT
TGTTGGGCAGTCATAAAAGGATGGCTGGATGAAAATACTGCAA
>PaContig243 [organism=Pararge aegeria] [location=genomic] [moltype=transcribed RNA] [tech=tsa] [tissue-type=ovary] [gcode=1] Pararge aegeria FK506-binding protein 2 (FK506-bp2)
ATACAAACTGTTCGCTCTCGGGAGCGATTCGAGTTCGGGAATGTGGATCAGTCATGAAATCTGACAGGGA
TAGTTTAGTAATGTCATTATGATGTTTTGTGAAATGTCAACAATAAATCCTAGAATCCTATGTCAATTAA
CATTTTCCAGTCGGCGCTTTGCGATTTTCAGGGATTTAGGGAAAATTAAAAATATTACTAAATTGTAAAA
ACCAGACCGAGTTTTCCACGTGTAAAAGTGTCAGTTCTCCTCATATTTTTTCAATATGGGCGTAGACATA
GAAACTCTTTCACCTGGGAATGGTTCCACCTTTCCAAAACCTGGCCAAACTGTAGTGGTACATTATACTG
GAACTCTTCAAAATGGAAAAAAGTTCGACTCTTCCAGGGATCGTGGACAGCCATTTAAGTTTACATTAGG
AAAAGGCGATGTTATTAAAGGATGGGATCAAGGTTTAGCGCAGATGTCAGTAGGAGAGCGAGCAAGACTA
ACATGTTCGCCTGATTTTGCATATGGATCTCGAGGTCATCCAGGAGTAATTCCACCTAATTCTACATTAA
TTTTTGATGTCGAACTTTTAAGAGTAGAATAATTTAAACTTGCATTATTATTGATAAAAGTTTATACAAA
ATATTTGTAAGCCTTGAAACATTTTGTTGCTTTCAGTGCTTTATGCAACATTAATTAATCAAATATATAT
AAC
>PaContig245 [organism=Pararge aegeria] [location=genomic] [moltype=transcribed RNA] [tech=tsa] [tissue-type=ovary] [gcode=1] Pararge aegeria Uncharacterized protein PACG245 (PACG245)
TTTTTTTTTAATATTAAAAAATGTCAACAGTGTTTATTTGTAAATTAAACGAAAGTTTGGAGTGCCACAT
TGCAATTGTCTATATTGACTAGTTTACCCTTAAAATAAATCACTACAAATACGAGCGTCGTCCGTTACGA
TCCTTGCCACTATCCGTCCGAATCGAAGCGGCCGTAGGACAACATTCAAAAGTAGGCTTTTCACTAGAGC
GAGCCGTACGCTCGTCGCGCGTCACACGTCGATCTGCAGCGACGCGTCCCAGGCGCGCGCGTTCACCAGC
TTGAGCGTGGAGCGCAGCGCGCCGCCCGGGCCCAGCGCCAGCGTGAGCGGCTGCGGCGCGCCGCGCGGCC
GCGCG
>PaContig247 [organism=Pararge aegeria] [location=genomic] [moltype=transcribed RNA] [tech=tsa] [tissue-type=ovary] [gcode=1] Pararge aegeria mRNA transport regulator 3 (PACG247)
CAGAACTTGCGCAATTAGCAATTTGCTTTCCGACACTCCTTAAAATTGTTGTTGATGTTTTTATAAAACG
TGCCTTTTGATATAAACTAAAATTAGAATGCCTTTAGATTATAGAAGATTTAATGGCCCCGATGATAGTA
TTTCTTATCAACGTTTTAATGCAGACTGTTTAAAAAGTTACGACGAGGTATATAGTGGATTATTTGATGA
AAAAGGGCATCGTAAAGATGGACGCGAAATGAAAGAGGCGCGAGCCATGTATGCTCGGGGGAACTTCGTG
TCTCAAGCAAAAGGCTCATCATACATTGAGATGAATAAAACTAAAGTTGTCTGCTCTGTTTTCGCCCCAA
GGGAGATCAGTCATCAAAATGAGTTCAGTACAGTTGGTCAACTATTCTGTGAAGTGAAGTTTGCACCATT
TTCCTGCCATCTTCAAAGACAGCCTCATGTTCCAGATGCAGAGGAAAAGGCACTGTCAGTAGCGTTGAGA
AAAGCTCTTGAACCTACAGTGTGCTGCCATTTATTTGCTAACTTCCAAATAGACATATTTGTATACATCC
TAGAGAATGATGGTGCATGTTTAGCAGCAGCAATCACTGCAGCTGGTTTAGCACTAGCCAATGGTGCTGT
TCCTATGTATGACATTATAACTGCTAGTTCAATTGCTATTATTGGAGACAAGATGTTCATTGACCCAACT
GAACGTGAAGAACATTTAGCCTTGTCTAGTCCAGAAACCAAACAAAACCATGGAGTTATCACAATGTCAA
GGATGCATGGGTTAAAACAAATCGCTGACTTTCGCCAAATAGGCTCATTAGATGTTGATTGCATTCTCAA
AGCAACAGATATTTTAGAAGAAGAATGTAATAAAATTGTTCCTAAAATACAAATGATACTAGTGCGTTAT
ATAAATAATGGTATCATACAACAAAAGAAGTTAGCTGAAGCAGCAAAGGAACGGGAGGCTGCTTTAAAGA
TCAAAATGAAAGAATGGAGTTCTTCAATAATAAAAATATCTGATTGATGTTGTTTTGTTTAAATTTTAGT
CCCATCTGCTTAGCTCAAGTCAAGCCATATATTATCTTATCATTCTCATAATAGAAACTCTACAAATATT
AAAAAAAGTGTCCCAAGCTAACCTATAAAAAAA
>PaContig248 [organism=Pararge aegeria] [location=genomic] [moltype=transcribed RNA] [tech=tsa] [tissue-type=ovary] [gcode=1] Pararge aegeria conserved hypothetical protein (PACG248)
GGAAGGTATAATTTATTAAGTGTACACCTGCAGAATTTTTGTGTACGTCTGCAAAATGTTTATGTCAATG
GAGTAAATGCTCTTACAGATTGTGTTTCTTCAACCATTGATAAGTTAATGATAGAACAAAGCGAAACAAA
TCCTTGTGTCATAACCAGATGTAGTGTTCTAGGTTTTTATTTACGAAGAATAATGTTGTACTTGGATAAA
CTTACTTTTGTGCAAGTTGCCTCACTGTACAAAGCTTTTTGTATATACTATCAAAGAGGTAGACCCGGAC
TGATGATGAGATCCCTGAGCAAGGAGAAACTGAACAATGTTGAGGTACAAGCGGCAGGACCCACAATATC
AC
>PaContig250 [organism=Pararge aegeria] [location=genomic] [moltype=transcribed RNA] [tech=tsa] [tissue-type=ovary] [gcode=1] Pararge aegeria Cullin-5 (Cul-5)
TTGGTGTAAGAGAGTCATATGTTAATTTATGCTCAAATTCTATTGATAAGCTTCAAATATATAGAGATAA
TTTTGAGGCTGCTTATATGCAAGCAACTGAAGAATTTTATAAATTTAAGGCAAATGAACATTTGCTTGCC
AATGGTGTGCAATCATACATGAGATACGCTGATCAACGTCTTAAGGAGGAAGAAGCTCGGGCCCATCGGT
ACTTAGAACCAGGAAGTGGAAGTGTAGCTGCACTCACTCAGTGTTGTGAAAAAGTTCTAATAGGTGAGCA
TCTGCCAACATTGTTAGCAGAGAGTGCTCCTTTAATAAAAGCTGGAGAAACAGAAAAGCTTCAGCTTATG
TTTCGTCTTCTCGATAGAGTCCCTGAAGGTGTTACACCTGTATTAAGGGATTTAGAAGCTCACATTGTGT
CAGCTGGGTTGGCAGATATGGTAGCTTCTGCCGATATAATAACATCTGACTCTGAGAAGTATGTTGAGCG
ACTACTAGATCTATTTAAGAGATTCAGTACTTTAGTAAAGGATGCTTTCTTGGATGATCCAAGGTTCTTG
ACCGCCAGAGATAAGGCATACAAGTGTGTTGTGAATGATACTACTGTGTTCAAATTGGAATTGCCATCCT
CAGCACTTTTACGTGGCAGCAAAGGCACAGCACCTGAAAGTAAATGCCCAGAACTACTTGCTAACTACTG
TGATATGTTGTTGCGTAAAACACCTTTGAGCAAAAGGTTAACTAGTGAGCAAATTGAGTCTAGGTTAAGA
GATGTATTATTAGTGCTGAAATACATTGAAAACAAAGATGTCTTCATGAGATATCACAAAGCACACCTCA
CTAGGAGGTTAATATTAGACTCCAGTGCAGATTCTGAAAAAGAGGAAGATATGGTTGAATGGCTACGTGA
AGTTGGTATGCCAGCTGACTATGTCAACAAGTTAGCTCGTATGTTTCAAGATATTAAGGTCAGCGAAGAT
CTTAATACTCAATTTAGGGGAGAAACTACTAGGCATGATGCAATTAATATTAAAATACTCAATGCTGGTG
CATGGGCCCGTGGCTCGGAGAGAGTCACTGTTAGTCTGCCACTAGAACTAGAGGACTATATACCGGAAGT
AGAAGACTTTTATAAGAAGAAGCACTCTGGCAGGAAATTGCAATGGTATCACCATATGAGTAATGGAACC
ATTACATTTGCCAATTCAGTGGGTAGATTTGATTTGGATGTTACAACTTTCCAAATGGCTGTATTGTTTG
CTTGGAATCAGAGACCTA
>PaContig251 [organism=Pararge aegeria] [location=genomic] [moltype=transcribed RNA] [tech=tsa] [tissue-type=ovary] [gcode=1] Pararge aegeria Lipopolysaccharide-induced tumor necrosis factor-alpha factor homolog (LPS-induced TNF-alpha factor homolog)
CGCAACCCCCTCCATCGGCCCCGCCTAGTTATTCCCAGGCTGTCGGGGGAGTGGGACCTTCTAGCCCATA
TACTCCACAATACCATCCTTCATCAGGTCCTACAATAGTGACAACAGTAGTACCAGTGGGACCCCAACCA
ACTCACATGATATGTCCAAGCTGCCATTCTGAAATAAACTCAGAAACACAGACTAAGCCAGGAATTATTG
CTTATATATCTGGAGCCGTCATATTTATGCTAGGGGGTGTTTTGGGCTGTTGCTTGATCCCATGCTGCAT
AGATAGCTGCATGGATGTTCACCACACATGCCCCCAATGTGATGCCTACCTTGGACGCTACAGGCGATAA
GTTTCA
>PaContig252 [organism=Pararge aegeria] [location=genomic] [moltype=transcribed RNA] [tech=tsa] [tissue-type=ovary] [gcode=1] Pararge aegeria hypothetical protein EAI (PACG252)
CTAAACGGCAAAAGTCATAGCGCCACAGTGGCCTAAAATTAGTTCAATATTGTTTTCATAGATGGAATTA
GTATTACTACCACAGCCTATCAGAAATTTTAAAAGTTTGGTAGCGCTATAGTGGCCTAAATGAGTTAGGC
CATTTTTGCACTATGGCAATACTAATTAAATTGACATTTCTTTGACGTTAGGCCAAACTGTCATAGTTTG
CCGCGTGATTGTTTTTAATGTTGAACGAAGGTTTTTCTTGCAATTAATGGCTTAAAATGGATAACATGGA
AGCTGGAACCTCTAGTAACATAGAAAACACAATGCAAGGTAAGCAAAACATGATTTTGATAAGAAAAATT
GTCAGTCAATTGAGTGTTGTAACTAATTTTGTCAGTCTACTATTTCGTAAGCAAATTACTTTACTTTCAG
ATATCTTCGGAGTGGATGAGGAAGACCCATATCAAGATTCAGGCTCTGAGTATTTACCATCCAGATCGCC
ATCGCCAACTCCCTTGGATCTAATTGATATTTTAGAAGATAACCACTCTCAAAACAACCAAGACCCTCAA
AACGACCAAGAGCAACGGAAGCCAAGAAAGCGAGTTCGACAGCCACATAAGTGGAAAAAGAATATACGCA
AGGCAAAACGCGCGAGAGGTGAGGAATATGTGAATGCAAAAGGCAAAACTGTACCTTCGAAAAATATAAA
CACAGATATACCATGTAGATGTGGACTAAAATGCCACGATAAAGTTGGTGCTGCACAGCAAAAAGCACTC
TTCGATAGGTTTTATGCCATGGAAAGTTTTACTTTGCAGTCATCTTACTTATTTTCATTGGTAAAAGTGT
TACCTAAAAAAAGATGCTCTTTTCTCACTGATCGCCGACAAACTGAGTCTAGACGCTCCAATACCCGAGT
ATATACTATTCCAAATTCCGATGGTTTGTATACTACGGTATGTAAAGAATTCTTT
>PaContig254 [organism=Pararge aegeria] [location=genomic] [moltype=transcribed RNA] [tech=tsa] [tissue-type=ovary] [gcode=1] Pararge aegeria hypothetical protein Phum (PACG254)
CGTCTTTGTAAATTGCGTACATTAAAAAATGGCTACGGTTTTCGATAGTCCTTTCATTCGACAACGTTTA
CATCGTCTACGGCATCGTGATTTTGACTTGGATGAAGATCAAAGATTTGGCCGATGTGATTGCACGAGCT
ATTCGTATTTTGTGCTATCCATGGTCTTATTTTCCGTCGGAACCGTTATTACCGTTTTGGCACTGGGTGA
TGCCGATGGTTACATTTTGAGTAATTTAGGCCACATGTGGCTCGTGGGCCCTATATTTATATGTTCTGGA
ATGATGGTGGCCGTAAAGAGTATGTTATATTTACGAAGGAAAAGTGTTATACAGATGCTTCTTCATCAAC
GAGCGATTATAAGGGATATGGCCAGTGTTCAAGCTGAACAATCATACAGTGGCCAAGTGCCACGGACAGC
ATCCAGTGCTACATTACCCCCTTCATATGATGCACTCATTTCAAGTACTTCTGCAAAACCTCAACCGTCC
AGTTCAGAGCCTCCACCCCCAACATATGATGAAGCGATGTACCTCATTGATGATGGAAAATATAATTTAG
AAAATAAGAGTATCAATAGTCCTAAAGAAGAAACTAGCGAGCAGACAAATTCTAACCATGATGTTAGTAA
ACCATGAAAATATAATT
>PaContig255 [organism=Pararge aegeria] [location=genomic] [moltype=transcribed RNA] [tech=tsa] [tissue-type=ovary] [gcode=1] Pararge aegeria Clathrin heavy chain (Chc)
GTCAGCTACTTTGGCACCCTTTCAGTGGAAGATTCCCTTGAGTGCCTCAAGGCTATGCTCCAAGCCAACA
TTCGCCAGAATTTGCAGATCTGCGTACAGATTGCCACCAAATACCACGAACAACTCACCACTAAGTCACT
GATCGAGTTGTTTGAGAGTTTTAAGACTTATGAAGGCCTTTTCTATTTCCTCGGGTCTATTGTTAACTTC
AGCCAGGACTCTGAAGTTCACTTCAAGTACATTCAGGCCGCCTGCAAGACTGGTCAGATCAAAGAAGTGG
AACGCATATGTCGCGAGTCCAACTGCTATAACGCTGAGCGCGTAAAGAATTTCCTGAAAGAAGCTAAGTT
ACCCGACCAGCTGCCACTTATCATCGTTTGCGACCGATTCGACTTTGTACACGACCTTGTGCTGTATCTG
TATAGAAACAGCCTGCAGAAATACATCGAGATATACGTGCAAAAGGTGAATCCATCTCGTTTACCCGTGG
TCGTGGGCGGATTACTTGACGTTGATTGCGCTGAAGATATCATCAAGAACTTGATACTTGTGGTGCGCGG
ACAGTTCTCTACTGATGAGCTAGTT
>PaContig256 [organism=Pararge aegeria] [location=genomic] [moltype=transcribed RNA] [tech=tsa] [tissue-type=ovary] [gcode=1] Pararge aegeria Glycogenin-1 (PACG256)
ACTGGTGTAGCGGGTAACTTAGCACGTGTAGTACCGGGAGCACCCCTGCAACAAGAGGCCGTTGACGAAC
TGGCCAGGAGACAAGGTTGGGAAGCTGGAAACATTGATTACATGGGTGCAGATTCCTTTGACAACATCTG
GGCAAAGATATCGCAGACATTGAGCCAGCCGCCAAATTCCGAACACCCAGAGCCCCCTAAAGAAGAGGCG
CAGCCTGTAGCAATGGCTGATCCACCAAGCGCGTCTGCACTAGTTGATACTGTTTCCGAGCCAGCACCAG
TGGCAGTTCAGGCAGTAGATGTACCCAAGCAAGAAGAAGAGGCTTCTAAAGAAAAAAAAGTTGACGTTAT
CCCTAGTGAGGCAGTTCCCGTTGAAGTTCCTGCGCCAGTAGAATCAGAAACGGTAGAAAACACCTCCGAA
GCAGAAGCCGTGGCTCCAGCGGAGGTTGCCGCAGTCGTGGAGCCTATTCCAGTTGAAGTTCCAGTTCCAG
CCGATGAGGCTCCGACTCCAGCAAGTGATACCACTGAAGCACCAG
>PaContig258 [organism=Pararge aegeria] [location=genomic] [moltype=transcribed RNA] [tech=tsa] [tissue-type=ovary] [gcode=1] Pararge aegeria Transmembrane protein 120 homolog (PACG258)
TGAACAACAAACAACTTGGAAGGGTTTTAAAATAAAGTAATTGATAAAAACAATGATGGATGTCGAGGAG
TGTATAAAAGAGTGGGAAGATTTAGTCGTCGATTACAAACGTTTAGAGACTATAAACAAAGATTATGGAG
CAAAGTTAGAAGAAGTTGGGGAATTGCAAGCATCATGCTTGAAGGAACTAAATCACCAAAGATACCGCAT
GTCAATAATAACTGGCGCATTGAAAAGGATGGAAAAGAAAGGTGTAACGAAAGATGAACGCCTGGCGAAC
TTAGAAAAGGAAGTTATGAAGAGGAAAGCCATGCTGCACGAAATTGAAGCGACGCTCCCAAAACAGAACG
GTCTCTACCTGAGAATCATACTCGGCAATGTCAACGTGTCAATTCTGAACAAAAACGACAAATTCAAGTA
TAAGGATGAATATGAAAAATTTAAATTAATCCTCAGCGCGATCGCATTTGTCCTCGCTGTTGCCAACTTG
TTAATAGACTTTAGGCCGTTACAATTGATACTGATATTCCTGCTAGTCTGGTACTACTGCACGCTAACGA
TCCGTGAGAGCATTCTCAAGGTTAACGGCTCACGGATCAAGGGCTGGTGGCGATTACATCACTTCATCTC
CACAGTGGTCGCGGGGATTCTACTAATTTGGCCGCAGAATGAACCCTGGAACGAATTCCGGCATACATTC
ATGTGGTTTATTGCTTATATCAGTGTGGTGCAATACATGCAGTTCAGATACCAAAGTGGTGTCCTATACA
GGCTTAAAGCCTTAGGCGCCAGACATAACATGGACATCACGATTGAAGGCTTCCACTCTTGGATGTGGCG
AGGGCTGTCCTACTTACTACCGTTCCTTTTCGGAGGCTATGTATTCCAGCTTTACATTGCCTATACGCTG
TACAATATTAGCGACCATCCAGAAGCTTCTTGGCAGGATCAAAAATGGAGGCAGAAT
>PaContig260 [organism=Pararge aegeria] [location=genomic] [moltype=transcribed RNA] [tech=tsa] [tissue-type=ovary] [gcode=1] Pararge aegeria Uncharacterized protein PACG260 (PACG260)
TCATCGTGCTGGAAGGAGCTCTTGATGCTTTGTCTCCGTTGCAACACCATGAGGACCCCAGCGTGCGTTG
CGCGGCGGCGGGCGTGCTCGTGAACGTGTGCGGCGCGGGAAGTGCGGGCGAGGCAGCGACTGCCGCGGCG
CGTGCCCTGAGGCATGCGGCGCACACACGTGACGTGCCAGCCGCCGCGTTGCTCACTCGCGCGCTTTGGA
ACGCTCAAGCGCATCGCCCGCTCGACCCCGCGCAAGCTCAACAGACCACTGCTGCGCTATCCGTCTTTAT
TGACGATGATACGATGTTCACCGCCTGCGAAGCATCAAAAATCGGCGAGCGACGTGCCAGCGACCCGCAA
TTGTCAAGGCTTCATCACGTAAAATTTGATGTCGACAACAACAATTATCAGGACGAAATGAAGGATCTTT
GTCATGAACCAAACCTGGCAGTCAAGGCTTACAGTGTAGAAGAAGACCTGCACTTGGATCATTACGATGA
TGATGACGGGGAGCGGTATTCTGGTGAAGACCTAGGGTTTGAGGAAGGTGAGATAGAGGAATGCGA
>PaContig261 [organism=Pararge aegeria] [location=genomic] [moltype=transcribed RNA] [tech=tsa] [tissue-type=ovary] [gcode=1] Pararge aegeria Probable alpha-ketoglutarate-dependent dioxygenase ABH6 (PACG261)
AAAAAAATCGTAGTAATTCGTCATAAACAAAGTTTTTCAAAGAAAATAAATTAACAATTATTTCATATAA
ATACGGTTTAACACACAAGATGTTGAGTGATGCGTCAAGTATTGAAAACTACAGGATAACCAATGTGGAA
CCATCAGCATACTATCTATCAGAGTTCATTACACAAGAAGAAGAAAAGTACCTCTTATCCAACATCTATG
CAGCACCAAAGCCAAAATGGACACAGCTCTCCAACAGGAGATTACAGAATTGGGGAGGACTCCCACACAA
CAGGGGCATGATCGCAGAGGAGATACCAAAATGGCTCCAAAAATACCTAAACAATATAAACTCCTTAAAT
GTTATGGATGGGAAGATGCCAAACCATGTTTTGGTGAATGAATATTTACCTGGACAAGGTATCCTTCCTC
ATTTAGATGGATCATTGTTCTATCCCACAATAACTACCATATCGGTTGCTTCTCATACTATTTTGAAGTT
TCTAGAACCTAATTCTGCAGAGAACCCAACTTTAAAACCAGTTTTTTCATTGTTATTAGAACCTAGAAGT
TTACTAATTCTGAAAGATAAACTGTTCCACTACTATCTACATTGTATTGAAGAGGTGAATGAAGATTGCT
TAGATGATTCTATTGTAAATTTGAATATGTGTTCTGATAAGTATGTTAAAGGAGTCACACTGCCTCGTGA
GACAAGAATTTCTTTGACAATAAGACATGTGCCAAAGACAACCAGTTTTAAAATTAATATTGGAAATAAA
AGATGATGCAAACTTTTAAGTTTTGACAACAGATATCATGCTTACTT
>PaContig262 [organism=Pararge aegeria] [location=genomic] [moltype=transcribed RNA] [tech=tsa] [tissue-type=ovary] [gcode=1] Pararge aegeria Uncharacterized protein PACG262 (PACG262)
AAATACTTTAAAAGAATAGTTATTAGGTATGGTGTTTTACTGTAACAAGCTCATTACGGATTAAGGAAAA
CAGTGGTGTCAACAACTGTGGCTCAGAGAGCAGGCCTATACTCAGTAGTGGAACTAACGGCTAAGAAGCC
GATGATGATTACGAAGAAATACTTTAACGGAACAAAAATACTTTAAAATTCTTTAATTAACTAGGATATT
ATATAACCTTTTCAAAGGCCGTACTTGTCCCGTCTAGCTGTATGGTAGTTACGCCACTGGTAAAACCGTA
TACCGGTAACTCTTCCGTGGAGGCTCTCAAACTTAGCTCGCATTATTTTTGTTTCTGGAGAGTGTTGAGT
GGAGATAAATGCCCCCATACATATCGAGACATGCTAAGATCCATCGTTTCAAATGGTTTGCAGTACATCC
TATTATTACCGTTAACTATTTACTTAATCGAAGGTAACAAAATTATAGAAGATCTCAATCATGGATATGT
ACCAACTCATCTTGACTCTCGTAAGAATAAATCGACAGCTCTTTGATTTTGTGACCAATTGATTCGTATG
CATCTAAGAAACACTGGATCTTCAAGTTTCACCTCAGCTCCGATTGATCGAGGCAGCGGATCGTCCCGTG
TAGAGGGGCCCTAAATATTTGCTCACAATATTCTTATGATATATAGTAAATGGAAGGATGCAAGCTCTAA
AAG
>PaContig263 [organism=Pararge aegeria] [location=genomic] [moltype=transcribed RNA] [tech=tsa] [tissue-type=ovary] [gcode=1] Pararge aegeria TPA: putative cuticle protein (PACG263)
GTTATCGGGATGTCAGCTTTGGTAGAGATATTAGGTGCTAGTCCTGCTGTTGATAGTCAACCTAGGCCTC
AAGTCATACGTTATGACTTAGATACAGATAATATGCCGAATTCTTATAAATATCACTACGACGCAAGTGA
TGGGTCGTCAAGAACGGAGCACGGCGCTATGGTAGATTCAGGCAAAGGGGAAATGGCACTAGACGTCCTT
GGCGCCGTCCGTTGGTACGACGAAAAGGGTCATCTCTTCGAAATGACGTACAAAGCGGGAAAAAGAGGCT
ATAGGACAATAATAAAAATGTTATCTTAGAGATCATATGAAACGAAATTCAAACGAGACTGGAG
>PaContig266 [organism=Pararge aegeria] [location=genomic] [moltype=transcribed RNA] [tech=tsa] [tissue-type=ovary] [gcode=1] Pararge aegeria Uncharacterized protein PACG266 (PACG266)
ATCAGAAACTAAATTGCGCAAATCCAAATCTACCGGAGATATAAGGAACGATTTAAAGTTTGTGAAATGT
GCCGACGATGACGACTCGTGGACCGGATACGATACACTGCTGGACAGTTTGTATAAATCTCACAGGAACA
TCTTGGATTTGAAAGGAAATAATCATAAGTTAAGAGGTATCGTGAGACAGCAGCAGCGCATATTAAATAA
AATCAAAGATGATACAAAAATATCTTACAGAAACATAATCGCAAGCGTCTTAGAGGAATCCGAGGAATTT
ATGAAAACCATGGATGAGACAGGAGATATATTTGAGGACACAGATAATTCCGAAGTTACCTCAAACAAAC
AAGCAAGAACCCTTCTCGCAGCCATTGAACCGAAACACTTGAAATCTGAGGACATGAGAGGAAAAAAAGC
TCTTAAAAAGACAGCCAAGAGCTTTGACGAGCGTCAAGACAACATCAACGCAGACAAAGGTCCTGTCATA
ATTCTGAAGCGGCCGAACAAAACACTGCCACCCGATGTTACAGTACCGAGCTCAAAACGGGACATCGAAG
AAAAAGAATTTCCTCAAGAATGGTGGAAAAGTTCTAACAGAGATGATCAGTCCAGAGATACTATGACGCC
CAAGCTAAAGTCTTTTTTTAAAGAATTAAAGATATCTCGCGACCAATCTCCGAAGATTATACTGCCGCTG
CTTCAAGTGGAGTCAAGTCTGTCTAGCAGCCAAGTAGGGCATCTTAGCCTAGATTTTTGCCAAGCAACGC
CTATAAGTGGAGAAAAATTCGATCCATACGAAGAAGAACTGAAAGTACCTCCCAGTCCCCCGCAGCCAGT
GGATCCCGAAGTATCCGTAATAGATCATCTCATGCAGTCAGCAGTAATCAACAAAAAGATCTCCGAGGGG
GACTTCAACGGGTCATTCGAGGAGGCATTATCCTACTGCAACTTGTCGCTGGTGATGGGGGCGTGCAGGG
CCGTGGACCCGGCCGCGGTGTTCAACCCGTGCAG
>PaContig269 [organism=Pararge aegeria] [location=genomic] [moltype=transcribed RNA] [tech=tsa] [tissue-type=ovary] [gcode=1] Pararge aegeria Insulin receptor substrate 1-B (PACG269)
GAGGAACAACTGTGTATAGTGGCTGATAATGAAGTTGATTTACACTCCTGGCTCTCAGCTATCCTCAAGC
TGTTCCGATCAGATGACACCAGAGATGAGCTGCTCCATCCAATACAACATGTATGGCAAGTAAACGTGCA
GAAGAAAGGTCTCGGTGCCTCGAAGAACATCCAGGGTCTGTACAACCTGTGCCTCACGGACAAAACGCTG
GCCCTGGTCAAAATCAAGAGCCATAACAATTTCATCTGCGACCTTGGCATACCGGAACGAGTAGAGTACT
CCTT
>PaContig270 [organism=Pararge aegeria] [location=genomic] [moltype=transcribed RNA] [tech=tsa] [tissue-type=ovary] [gcode=1] Pararge aegeria Soluble calcium-activated nucleotidase 1 (SCAN-1)
ATCGTTAATAAGTTATGTATGATTATTACGAATTAGAAGATCATAAAATGCAAGGTAGCCTTCGAGATTG
GCGTAAAGCGCTGCGGACTCCTGCCACGTACAGAGTTGGGAATACAGTGAGAATACAACCTCAATTTCTG
TTTCTTATCGTCGTGACTGCTGTGTGCCTTGCGATATTCTTCTATTACAATTGGTGTACTAGTAATACGG
ACACGAAGTATAGATGGATAGTACCGACGCGGCAATACAATACCACGTTTCCATTATCGAAACCATTTCG
TGCTGGAGATGTTATAACGTACAGAATAGCTATTGTAGCGGACTTAGACACGAAATCTAAAAGCGACAAG
CCGCATACGTTTATAAGTTATTTAAAAAAGGGTTTCTTGAGCTACGACACTGTGAAGCAGTATGCAACTG
TGTTATGGGACACTAGACCTACAACAATGCTGTCATCAACCTATTCACACAAAGGTCGAGGAATGGAGCT
GTCGGAGCTTATTGTGTTTGATGGAAGATTGCTTACCTTTGATGACCGCTCAGGCATGATTTTTGAAATA
ATCAACAACAAAGTTGTGCCCTGGGTGATATTATCGGATGGTAATGGACATAATGAGAAAGGTTTTAAGA
TTGAATGGGCAACTGTTAAAGATAAGGTGTTATATGTTGGTTCAATGGGCAAAGAGTGGACCACTGCTGG
GGGCGACTTCCAGAGTTATGACCCTATGTGGATAAAAGCTGTTAATATGCATGGAGAGGTACAGCACTTG
GGCTGGGTGCGAGAATTCAAATCTATAAGAAGGGCTATTGGCATAGAATGGCCAGGCTATATGATCCACG
AATCTGGTGTATGGTCACACATTACACAGAAGTGGCACTTTCTACCGCGGCGATGTAGTCATGAAGCGTA
CAACGAAACGAAGGATGAAGTGATGGGATGTAATTATTTGATCACAGCTGATAACAGTTTTAGCAACATT
CAAGCTATAGAGATCACCAAACACGAACCAAAATTTGGCTTCTCGTCATTTAAGTTTGTTCCCGATACAA
ATGACGAAGTCATAGTCGCCTTGAAGACCACAGAGTTTGAAGGGCAAACGGCTACATACATTTCCGCATT
TAGAACCGATGGCAAAGTAGTACAAGAAGATACATTTATAGAAAACCTTAAATATGAGGGAATTGAATTC
ATATGAATGAATTAGGTAGTAAGAGTTTATGAGAGCGCAGTTTATGTTTACTTAGTTCCTTTGGTATGAA
GTAATCTAGGACATTGCTTTCATAGTCCTCAATCCTATCTGAAAAGTTCCATCAAAATTGGTTCACCCTT
TCTTGCAGTGAAAGGCCTAGACTATTAATTTCAAAGCTTACCTACCTGCCTGCTG
>PaContig271 [organism=Pararge aegeria] [location=genomic] [moltype=transcribed RNA] [tech=tsa] [tissue-type=ovary] [gcode=1] Pararge aegeria poly(A)-specific ribonuclease (PACG271)
TTATTATTTCATTTTAGTTCTTGTTTACACTGGTAAACCTGTTACCACTGGGTACAATTACTTTTAACAC
TCACCCTGACATTACACAATGGAAGTTACGAGAAAAAACTTCCAAGAGGCGTTGCCTCTAGTTGGTGCAT
CAATACACAAGGCAGACTTTTTAGTAATAGATGCAGAATTTACGGGACTAATAAATGGACGGGACGTAAC
TATATTCGATTCCCCTCAGGAATATTATACCACATTATTGAACGGGTCGACCGACTTCTTGTTAATACAG
TATGGGCTAAGCGCTTTCTGTTGGGATGAAGCAAAG
>PaContig274 [organism=Pararge aegeria] [location=genomic] [moltype=transcribed RNA] [tech=tsa] [tissue-type=ovary] [gcode=1] Pararge aegeria Uncharacterized protein C18orf37-like protein (PACG274)
CGTTTGTGCTCGGTAGTCTGTGATAAATATTTAAATATATTATTATTTTGACATCTATTTGTTTTGCTAA
TTTTTATTCCAACTGAAATAAATTAAAAAATGACTAGTGAATCGGAGAAACTTCATTGTTTTAAGGTAGA
AAATAAGTTTATTGTTAAAAGTGGCTGTAAAAAGCGTATGTGGAGATCATTAAAACAAATATTAGCAGCT
GATAGAGCTTTACCATGGCCCAATGATGCTGTTTTATATTATTCAATAAATGCACCACCTTCGTTTAAGC
CTACAAAGAAATATTCAGACATATCTGGGCTACCAGCACCTTATGTTGACCGCCACTCAAAGCTATATTA
TAGTAATGCAGATGAATTTGCTACAGTGAGAAGTCTACCCATGGATATAACAGCAGGATATCTACAATTA
AGAGGAGCTACAACTATTGTTGGATAGTAATCATTGTAAACCAATTAAATAATTCTTAAGAAAATCTTAT
AACATAGAATGTAATGTTACTACTTCATGAAAGATAAATATTCTGTACCAATTCTTTTGTCCCCAAATAT
CTAAAGTTAACTGAATTGACACCATTTATTTTTGAGATTAAGAGATTATGTTTAGAAATCTCTAAAACAA
ATAAAGTTTTCTACAGGCAAA
>PaContig275 [organism=Pararge aegeria] [location=genomic] [moltype=transcribed RNA] [tech=tsa] [tissue-type=ovary] [gcode=1] Pararge aegeria Structural maintenance of chromosomes protein 2-2 (AtSMC2-2)
GCTGGCGGCGCGCCTGCAGCGCTGCAACTTCCACTACTCGCCGCCCGAGCACAACTTCGACACCCGACGC
GTGTTCGGCACAGTGTGTCGGCTGATCGACGTGGAGGATCAGCTTTACTGCACGGCGCTGGAAGAAGTCG
CCGGTGGCAGGCTGTACAACGTGGTGGTGGACTCGGACGCCACCAGCAAGCTGCTGCTGCAGCGCGGGCG
CCTGCAGGCGCGCACCACCATCATCCCGCTCAACAAGATCCGCGCGCACGTCGTGCCGC
>PaContig277 [organism=Pararge aegeria] [location=genomic] [moltype=transcribed RNA] [tech=tsa] [tissue-type=ovary] [gcode=1] Pararge aegeria transmembrane protein 70 (PACG277)
GGGGGACGTGCTTGGCATCTCATGTCGATGTCACTATGACATTAAAAATATGTAAAAGTTAACCTGTGAA
TATTGATTACATTTTCTAAAAAATGTTCCGGATTTGCCAACAAAAAATTTATTTACAGAATAAATCAATA
TTCAGAAATGATTTCTACAAAGACTTTGTTAAACCAAACTCCAAAGTTATCAGTATTTGTCAGAAAACTA
TAGCAAGACACTATGCTAACAAAGAAAAGCTGGAAAACAAATTTGAAAAGATATATTATGGGCCCTTGAC
ACCACAAATAAGGGCTGTTAAAATATTTTCCGTGAGTTCCAGTGCAGCTGGATTGGCAGCGCAACCGTTA
ATATTAAACGAAGCCGCCAATATAGGCAGTACATCATTGATCATAGCGCTATGCTCTGTAGTCGGCTTCT
TTACATTTGTGACACCGATATTATTACACCTTATCACAAAGAAATATGTGACTGAAATCCACTATGACCC
TGAAACCTCCACATACAAGGCAACTACAATCAATTTTTTTCTGTCACCAGTTGTATTGGAATTCAAAGCA
GATGAAGTAGACGTACCTGACATCCCTGGAATGTTCACAACAATGAATGCAAAAGGCAAACCTCTGTTCA
TAGAGGCTAGGCATTTTACTGACCCCCTGTACTATGCAAAGATTATGGGTTATGACAAACCTTTGGACTT
CAAACTAGGTGAAGATCAAAGTAGTGATAATAAAAGTAGTTAAATATGTTATTTATGATTTAGTGCTAGT
CTTTAATAAAAAATAAAATTTAAAAA
>PaContig278 [organism=Pararge aegeria] [location=genomic] [moltype=transcribed RNA] [tech=tsa] [tissue-type=ovary] [gcode=1] Pararge aegeria ras-related GTP-binding protein 4b (PACG278)
GCAATATATTCATAGCTCATATTCATAATTCATAGCTGTATTGTTATAAACATCTATTGTATTTCCTAAC
GGAACATTGCAGAAATTGGTTGCGATGTCCGAATCATACGAATATTTGTTTAAATTCTTGGTAATTGGAA
GCGCGGGCACAGGGAAATCAAGTCTACTAAACAATTTTATAGGAAATAAATTCAAAGAAGATAGATGCCA
CACTATTGGAGTTGAATTTGGTTCAAAAATAATAAACATTGGAGGAAAATCTACAAAGTTACAAATATGG
GATACAGCAGGTCAGGAGCGATTCAGATCTGTCACGCGATCCTATTACAGAGGTGCTGCAGGAGCCCTTC
TTGTGTATGATGTTACATCACGCGACTCTTTTAATGCACTTGCAAATTGGCTGAGAGATGCTCGCACATT
GGCCAGCCCTAATATTGTAATATTACTTGTGGGCAACAAAAAAGATTTGGAAGAATCCAGAGAAGTAACA
TTCACAGAAGCTAGTCAATTTGCCCAAGATAATGAATTAATGTTCCTTGAAACCAGTGCTAAAACAGGAG
AGAATGTTGAAG
>PaContig279 [organism=Pararge aegeria] [location=genomic] [moltype=transcribed RNA] [tech=tsa] [tissue-type=ovary] [gcode=1] Pararge aegeria Uncharacterized protein PACG279 (PACG279)
AGAAAGGGTTTTAAGAACTTTATTCGTAACAAACTGGTAATCAGTTAAAATATTAACCAACCATTTTAAA
AACAACAGGTATTTTGATAAAAGGGGTCAAGAGTATCAAATGGTTTCAACACCCGTTTATGGATAGAGGA
TTATGGATATCCAAGGGGTCAACAAGTGGGATCATCAAAATCATTTTAGGAGGTGATGGATTGGTCCTAG
CGGTTTCGTGTATAGCGGCAATTATCAGAGCCCTGCTCAACTCTGTGATATTTGATCAAG
>PaContig280 [organism=Pararge aegeria] [location=genomic] [moltype=transcribed RNA] [tech=tsa] [tissue-type=ovary] [gcode=1] Pararge aegeria Heat Shock Protein 20.1 (Hsp20.1)
GTAAGCGATACGGTGAACCAGTCTCGCAGAAGCAGTCATATTTTCTAAAAGCTCAACAAGAACGTACAAC
GCCATGAATCCCTTTTTCATGGGCTTTGATGGTCCGCCCTTAACTCGTTCCCGCTTCGTCATCCCGGATT
TCGGGTTGCCTATGCCACATGATCATATATTGCAGGCTATAGGGCCCATGATGACACGAGATCCTTACAG
GCCGTGGCCGATGGCCCCAGCTGAGAGAGATTTTGGTTCCACCATAAAATCCGACAAGAAAAAATTCCAT
GTCACCATGGACGTGCAACATTTCGCCCCTGAAGAAATCACGGTGAAGATAGTTGACAATTACGTCGTCA
TTGAAGGCAAACATGAGGAGAAGAAGGATGAGCACGGTTTTATTACCCGGCAGTTCACTCGTAAATACGC
GCTGCCCCAAGATTGCGACCCCGATACTGTGGAGTCCAAACTTTCCTCAGATGGTGTTCTCAGCATCATC
GCACGGAAAATAGCGGCTGCGAAGAACGAGCGAAATGTGCCGATAACGCAGACAGGCCCTGTGCGGATGG
AGATCAAAAATGAAAACGTACCTCAAGCCGAGCAGAACGCCGAGCAGAACGCCGAGTAGTCTCAAAAACC
CTGTGCAATGTTCTCTTTGTTTATTTCGTATTTTGCAAGACTGAGTTTGTACTTCTACGGTAATTAAGTT
TGTACATTGATTTTACCAAGTACCTATTTGATATTAATATTTATTTCAGTTCGGTGTATAGTTATTTTTA
ACTCTATATTAAACTGGCTTACCATAAAAAAAA
>PaContig283 [organism=Pararge aegeria] [location=genomic] [moltype=transcribed RNA] [tech=tsa] [tissue-type=ovary] [gcode=1] Pararge aegeria Ras guanine nucleotide exchange factor L (PACG283)
GTTCACGTGCAACAACAAACGACATAATAAAAATAATTCTAAACAGGAATCTAAAAGTATTGCCAAAAAC
GACAGCAAGTCGACTGCATCCATAATTACATTAAGCGATGAGGAATACGACGGTTTACAGTACGAAGATA
TAAGTTCGTGCACGGACGATGAAGTTGACACTTTATTGGAGTCCACTCGAAAGAGGATGAAGGATTCAGA
TGAAGAATGGAAGCTTCTACCTAGAAAACAGGCCCCTGAAAACGATAACTTGGTCAAAAATAACATTTAT
AACCGCGCAACAAGAAGCCCATCTTTAAATTCTATCGATACTTTAGTTCTTGATAATATGGAAAAAAAGT
TATTGGCTACACCTAAATTGAACACACTTTATTCCCCAATTACGAGTCCAGAGGAGATATTGAAATTAGA
TTCCCATGACACAAGCAATACTGTAAAACGTAGGCTTAAATTAGAACCAAGCGAAAGCCTAAAGCGAGAA
GAATATTTCTATAAGAATGAAGTTGAGCACTCCAACCCAAAAAAAAAGATAAAATTAGAACCACTGGCAG
CTATCAAAAGGGACCCGCATAATGTAAACATACAGAATGGTGAAGAGCAAATAAACTTTAAGTACGCTTA
CGCAGCCTTTCCTAAAACTGAGCTAGTTAATACACAAAGTAGAATCAAACCAGAGCCTCTGGAAACCAAT
AATAATACAATAACATATAAAGCAG
>PaContig284 [organism=Pararge aegeria] [location=genomic] [moltype=transcribed RNA] [tech=tsa] [tissue-type=ovary] [gcode=1] Pararge aegeria hedgehog (hh)
ACATCAGTGAAAATTCCAAGTCCGCCAGTGGCCCTCCGGAGGGCCGCATCACGAGGGAAGATGACAAGTT
CAAAGACTTAGTGCCCAATTATAATCCGGACATTGATTTTAAGGATGATGAGGGCACTGGTGCCGACCGC
CTCATGACACAGCGGTGTAAAGAAAAGCTGAACACGCTCGCCATTAGTGTGATGAACCAGTGGCCCGGCG
TGCGGCTCAGAGTGATCGAGGGTTGGGACGAGGAGAATTCGCA
>PaContig285 [organism=Pararge aegeria] [location=genomic] [moltype=transcribed RNA] [tech=tsa] [tissue-type=ovary] [gcode=1] Pararge aegeria Uncharacterized protein PACG285 (PACG285)
AAAATTTATTTTTATTGCATGAAATGCACATGTTTTAACGATAAAGGAAAAATCGTAAGCAAAACTGCAT
GGTTGAGAGTTGGCCATAATGTTCTCAAATGTACCGATTCGCACTTGGCTAGTACAGTAGAGCTCAAACC
CTCTTATTCTGAGAAGCGACTCGTGCCCTGTAGTATGATGGTTATGATTTTATCGAAGTTCGAACGGCAT
GCCAATAATAGTTACGTAAAATGAAACGTGAAATCACATAGATAACTTACTTATGATGCTTGATTATAGT
TTTGCATAATGTCAAGTCTACCAAAGTTAGTGTAAAACGACTCGGAAACCAAGTTTTTTTTTGTACTCGG
TCGGGACTTTTTACAGAGTTAAGTTTTATATGTAATTTTTTCACCGACTAAATAGCAAAAGTGAAGCTCG
ATAAATCTTTCCTTTATTTCATCCGGGG
>PaContig286 [organism=Pararge aegeria] [location=genomic] [moltype=transcribed RNA] [tech=tsa] [tissue-type=ovary] [gcode=1] Pararge aegeria bendless (ben)
TGGCGGCTTTGTCCCCGTCGGAGAGACGGTTGATGAAAGAACTGATGTCGTTAATGAAAGAACCTCCACC
GGGTGTTACTGTGGACGGAGATCAAGCCAGCCAAAATCTGACACTGTGGACAGTACATATGGAAGGCGTA
CCCGGCACGCTGTACGAGGGTGAAAAATTCGTATTGCAATTTAAATTCACAAATAAATATCCCTTCGATT
CTCCAGAGGTCACGTTCATAGGTAATAACATCCCAGTACACCCTCACGTTTATTCTAACGGACACATCTG
CCTCTCCATACTGACGGACGACTGGTCGCCCGCACTCTCCGTGCAGTCGGTGTGCCTCTCCATAGTCTCT
ATGCTTAGTAGCTGTAAAGAGAAGAAACGGCCGCCGGATAATTCATTTTATGTAAAAACGTGCAACAAAA
ATCCTAAGAAAACAAAATGGTGGTATCACGATGACTCCGTTTAACAAATCGCGACTATATCGACAATGGA
CGATAAATCTAATTTGTGATAAGTGTTATATCGATATAGATACAGTATGTTAACATGTATATACGAGTTG
CGAGTGTGTGGGACCGCGGCGTTGGTGCGAAATTGTGTTGAACTAGTGATGTGCTAGTGGCCTAGTGCTG
CCCTCTGTTGCGTTCATTAATCTGTATTTACAACGTATTATTTATAGTCTGTGTCACTGGCTTCTCGAAA
CTCTTATTTGTGTAATCTGTGGACATTTGGTGCGGACTTTCAAGGGCATGTGCACTTATTTTTTTTTTCT
AATTTTC
>PaContig287 [organism=Pararge aegeria] [location=mitochondrion] [moltype=transcribed RNA] [tech=tsa] [tissue-type=ovary] [gcode=5] Pararge aegeria mitochondrial ribosomal protein (PACG287)
TCTAACCTCAAACAGTTGTCAAAAGTCAAAACATTATTTTTAATTGATTCTTTCTTATTTAATGAATCAA
AATGCCTTCTTATGAATTAGCTTTGATGTTGAAAGCTATGCCTAAACCAGAGTTAAAAACAACCTTAACG
CGAATATCTCATGCCATATTTAACCGTGGTGGTATAATCCGAAATATTGAAAATTTGGGTTTTAGAGCGA
TGCCCTATAAAACAAGCTCACACAGTTTAGTTCATCGAGAAGCAAATTATTTTGTTTTCAAAATAGACAC
CGCAACACAAGCAGTTGCAGATTTAAAAGAAGAGTATAGCAGGGATGTGGATATTATAAGACAGCGAGTA
TATAAAATACCAGATAAAGCGGACCAAACATGTACATTGGAACAAGAGCTCTTACCCCCTGCTTATCGAG
AAGAAGTTCAGAAGATGATTGAATTAGGAAAGTCCCAAGTAAATCGGTTTACCTATAAATTTAAATATAA
CTCTGGACTGGATTATTATCCTTTCCAAAAGTAGTAATTTCAGTATAGTTTTAGTTTAGTTGTATATAAA
TTTACATAATAAATATAGTTGGTAGTATGAAAAAAAA
>PaContig288 [organism=Pararge aegeria] [location=genomic] [moltype=transcribed RNA] [tech=tsa] [tissue-type=ovary] [gcode=1] Pararge aegeria Uncharacterized protein PACG288 (PACG288)
CGCCATGTTTTGTTACGGTTTGACGTAAAGACGTAAGAAAAAGATCACCTACAAAATTTTCGAGTGCACT
TTCTATGAAAACGCAACAACCATCTCACCTACATGTAACATGTTCTCATTGAACTCTATAAACACTCAAA
ATCAGATTCTAGTAAGTTTTAGCCAGTTATCGTCGCGTTATTCAAGTCTATTTAGACATAGGAAGCAAAG
CAACGCTAAAAACAAGGATGTCAAAGGGAAAGAGGGTGCAGCAGCTTTGTATGATGCAAGCATTTGCCCG
GAGAGTTTTGAGGAGGCCTTGCACCATCTAGATAAGAATGCCGTGGC
>PaContig289 [organism=Pararge aegeria] [location=mitochondrion] [moltype=transcribed RNA] [tech=tsa] [tissue-type=ovary] [gcode=5] Pararge aegeria Elongation factor Tu (EF-Tu)
AGAAAAAACATTGTAACATTGGTACCATAGGTCACGTAGACCATGGAAAAACTACTCTTACTTCCGCAAT
AACTAAAGTTTTGTCCCAACATGGGTCTGCGAAATATGTTTCTTACGACGACATTGACAAGGCTCCAGAG
GAAAAAGCGAGAGGCATCACAATTAACGCTGCACATGTGGGTTACAGCACAAAAGCACGTCACTATGCAC
ACACAGACTGCCCTGGTCATGCAGATTACATACGCAACATGATCTCTGGTGCATCACAAATGGATGCAGC
AATACTGGTTGTAGCGGCTAATGATGGACCAATGCCACAGACAAGAGAGCATTTATTATTGGCCAAACAA
GTTGGGATACAGTATTTAATAGTATATATTAATAAAGTGGATTTGGTGGATGCAGATGTTATAGAGTTGG
TAGAAATAGAAATGAGAGAAATGTTATCAGATTTTGGATATGATGGAAACAAGGTGCCCGTGATTATGGG
ATCTGCATTAAAAGCCCTTAATGATGATAAATCAGAAATAGGTGCACCATCAATATTGAAACTGCTTGAC
ACCATAGACAATTATATTCCACCTATCATACGAGACCTAGAAGCACCATTTCTAATGCCAATAGACAACG
CTTTTACAGTACCTGGTCGAGGTACCGTAATAATTGGTACCATTAAGAGGGGGGTTATGAGGAAAAACGA
TGAAGCTGAATTGATGGGATTCGGACAGAATATTAAAACCACATTATCCGACATACAGATATTTAGGTCT
AGTGTTCCTGAGGCTATAGCTGGGGATAACGTAGGTGTATTACTCCGTGGTATGAAGCTACGTGTGGTAG
AAACGGGAATGCTTCTCTGCGCAGCGAAAAGTGAAACTCTGAGTAACCACTTCCAAGCGAAGGTGTACTT
TTTGTCGAGGAGCGAAGGTGGAAGGAAGAAACCAATATTTTCCAAATATTCCCAACAGATGTTCAGTGGC
ACTTGGAATATTGCTTGTCGGATTGATTTAGAACCTACAGTAGACATGATGATGCCAGGTGATCACGGCG
TAGTGTACCTAACTCTTCTGGAGTCTATGGTGATGACGCAAGGACAACCATTCACGATAAGAGAGAACAA
CGTAACAGTCGGTACCGGCATAATTACTGCTACTTTAAAATCTGTTAATGTACCCAATGGGAAGCTAGGA
AAAGTTGTGCTGAATCATGAATCGTAGTAAGCATGTGCTTAAAATTGTCATCACGAAAGTAGAAACTGTA
TAATTGTCGCCTTTTTACCTGACCAGTTTTTTAACCTTAGTGACCTTGTAACGTGTGAACAAAACTAAAC
GTGCAAAAATAAATAAATAGTATAGTAGCGATA
>PaContig290 [organism=Pararge aegeria] [location=genomic] [moltype=transcribed RNA] [tech=tsa] [tissue-type=ovary] [gcode=1] Pararge aegeria Bombyx mori putative cuticle protein CPG48 (CPG48) gene (PACG290)
CTGGGCCAATCTTCTGGCGGTTTGGCTTCTGGCGGTCTCGGCGTACCCCATGGGAGCCTACTGCCGCGCA
TGCTCCCGCAGAATGTTGGCGACTTCGGTGGACAACAGGCAGCTAACTTCACCGCTTTTGGTTCTTATGG
TTCTAAAAATATTAATAAAAGAACACAACAAGGAAATCCGGATGGAGATTATAACGAAAGCAATATTGAC
GGTCCCGAATATTATGGCCATCAAAACATGGGCCCCGGCCGACCTTTTGCTACTAATATGGATCAATTTT
CCAATGGTGCGCAGGCTAATGGCTCTATGGGGTACAGAAATGACCGCCAGGGCAATCGCCAACGACGGTG
AATGAGATTGAGAGAATGGCTATAATGGTGAT
>PaContig291 [organism=Pararge aegeria] [location=genomic] [moltype=transcribed RNA] [tech=tsa] [tissue-type=ovary] [gcode=1] Pararge aegeria Uncharacterized protein PACG291 (PACG291)
TATCCTCGCCGATGTCGAGGTACTTTGCCAAACACCGACGAAACACGTCCAGAAAATCCTCGAAGACATC
GCCGGTCGGAACCGTGGTTTCTTCCAACTCCATAGACATTTTTAGTGTATACTTAACAACTATTTTAGTA
ACTTTAATATATATATGTAAAATAATAAAAACTAAATCACAGATGAATTTCTTCTTTGGAACTATACTAT
CAGATCAAATTTTTAATACTTTAGTTAGATTGCAGTTTAGCGAGGCGCGGCGTAACATCGAGCACGCGTA
TATTCACGCGAACACGCGTTTCCTCACTAACT
>PaContig292 [organism=Pararge aegeria] [location=genomic] [moltype=transcribed RNA] [tech=tsa] [tissue-type=ovary] [gcode=1] Pararge aegeria RE26725p (PACG292)
CAAAAACGTAGTGAACTCTACTACTTTGTGTGAAAATAAATAATATCTTATATTCCTTTATTTCTCCATT
AATCTGTCTATTAATATTTTAACTTACAAAGCAGCAGATATTAACTTTAATTTAAAATGAGGTTTAGTGA
GAAGGAAACTTATCAATTTGTTAAAACATATTTTAAACAAGAACATTTATGGAACACCAGACATCTAGCG
TACAAATCGAACCAACGAAGATTAATTGCATACAGAGCGCTAATCGAAGAGTTTAGTCAATCCACTGGTA
TTGAACTTTCGCTGACACAGCTGAGAATGAAAATAAAGAATTTAAAGTCGACATATTTACAGGAATTGCA
TAAAATAACGCACAGGGCAGATTACAAACCAGCAATGAAATGGTTTGCTGTCTGGCACAAACACATTCAG
AGCATCAACAGTCGCGAATCTTTGGAGGAGTCAAACACAAC
>PaContig294 [organism=Pararge aegeria] [location=genomic] [moltype=transcribed RNA] [tech=tsa] [tissue-type=ovary] [gcode=1] Pararge aegeria Transmembrane protein 199 (PACG294)
CTGAACTGTCACGAGGTACGATCATTCGCCAATCTCTAATTATTTTGTGAATTTAGGTACCTATATTCGT
TTCGATTTTTCCTATAGAAATTAGTGAAGTCTGGTCAAGATTATTTGACCACCGACCCTTTCTCAGTGGT
GAAATAAAATTCATGTTAAGAGAATTTGAGGAAAAACGAGGTGATAGAGAAGTTGAAAACTTGTTTGCAA
TCGTAGAAAACTTAACGGAAATCAAAGACACACAAGTAGAAAGAATATCAAAGAGTTCAATTGCAGCACT
ACCTGTGTTAGCAGAAAAATTGGAGCAGGCATTAAAACTTTCCGACCAAATTGAAAAAGATTACCTGGAA
CTACAAAAGATTAATAAAGAAAAGAAAGCTAAGAACTTTGAGAAAAGACAGAAGGAATGGGATCAGTTTA
TTGATGATATGAACTTCAAGTGCCAAAGAATTGATAATACATTTGAAGAAAAAGAAGAGGAACTTAGAGA
CTTGTATGCTGACCTAAACCACAAGTTAAATATAACTAACAAATAAACATGGATCTCCTAGGCTCACTCA
TTGATACCAATCTAAGAATTTACCCGTCAGAGAAAATGATTAAATTTCTGAAAACAGTACCATCTTCAGA
CCAAATACCGTATAATATTTTGCAGATAATAGAACCAAATTCCAAAAATATATTTAATAGTTATAAACTA
CAGGATTTTGAACCAGTGCAATTAAGTAGTTTAGAACTAAAAGATTTAAAAAATATAAGAGATGGTTTTG
ATGAAATTTATAACAATAAGTCCATTGGGAACCAAACAAAACCACCAAATGAAATAGACAGTGAAATTAA
AGAAAAGAAAAAAGTAAAGGAAAAAAATAATGAAGATACAGATAATAGCACTACAATATCTGAAGGTGAA
GACAAAAATGAAAACACAAAGTCATCAAAAGAAGGTTTAAACAGTAATGATTTTGAAACTACAAAAGCTG
GACCTTATCTAGTAACATCTGATATAGACTGGTTATTTATACATATCAAAAATAGGAGAAATAATGGCGA
AACAGACATTCCATATTTACATACACTACTTGAAGGTGCATCTATTGAAATGCCAGAAAACGAAAAAATA
AAGAGGAATCCTGTTTTAGAAGCAAGATGTGTTAAATTGAGAGCTCAGCAAGAAGCTCGTGAATATAGAA
AAATGACTAAAGGTGTTGATAATGTTAGAATGAGATTTCCAGAAGACAGTATTTCATATCAAATGAAACA
ACTTAATCGTCATCTGATAGCAATTGGGCAATTCATATTATCAATATTTGCTGGGTTCCTCTTTGGATTT
AGAGGAGTTGAATGGATGGTTGGTAATTTAGATTTTGGATTTAGATTACTTCTGGGTGTTATGTGTGCCT
TAGTAATTGCTTTGGCGGAAATTTATTTCCTAGCAAAAAAGCTTAATGAAGAGTTATGTATTCCTGAGAC
TGTGCAACTGGGAGGTCCTGTGAAGTTTGCTGATCAAGACAGTTATAATTACAAAAACAATGAATCCTTG
CCAAAGCCACATCAGGATTAACCAGTTTTCAATTATATTTTTGTAACCTAATAACAGCCAACTATATTAG
TTTGTAT
>PaContig296 [organism=Pararge aegeria] [location=genomic] [moltype=transcribed RNA] [tech=tsa] [tissue-type=ovary] [gcode=1] Pararge aegeria wd-repeat protein (PACG296)
CGAAGAGGGAATGTGGACTTTTGTATGATTTGAGAGCCGAGATATTTAATAAACGGCTTTTTGCGGCTAA
AAACTTGTATCGGCGTGATTTGGTTTGCCATTTTGGATGCGTCAATGCCATCGAGTTTTCGGCAAATGGC
GAATTACTTGTATCAGGAGGAGATGATAGGCGGGTTATGGTATGGCAGTTTGGACAAGCTATCCTGGACA
AGGGCAAACCTGAACCAATGAAAGCCCTACATGCATCCAACATATTCTGTTTGGGTATAACTCCGGATGG
TAATAAGATTTATTCTGGTGGAAATGATGATATTGTTATTGTGCA
>PaContig297 [organism=Pararge aegeria] [location=genomic] [moltype=transcribed RNA] [tech=tsa] [tissue-type=ovary] [gcode=1] Pararge aegeria Uncharacterized protein PACG297 (PACG297)
GATTTAAAAGTATGTTGTGGTACGTTACTATAATAAGCATGACAAATGTGTGAAAAGGGACAAGCTATTT
GAAACGAACTATAGTCACTACTTACCTAAGATGTCACCATGGCCGCATGATGCAACTTCGGACTCGCGGG
CGACCCCCGGCGCGCGGAAACTAACTATCGCTATACGTTACTCTATCTCTATGAGCTTACAAATAATCAT
ATATAACCGCCACTCTT
>PaContig298 [organism=Pararge aegeria] [location=genomic] [moltype=transcribed RNA] [tech=tsa] [tissue-type=ovary] [gcode=1] Pararge aegeria Ubiquitin conjugating enzyme (UbcD6)
CTGTCATCTTCGCTGCGAAGTGATCACAGCCCACAGGGTCGTTTTTTTACTATATTCATGGTCATCCTAA
CAAACCTTTCATTGGTGGTGACGACGTCGTATTTTGCAAACAAAGAAAGAAATGCAAGTTGACCTCATGA
TAATAATCATCAGGGCAGCAAATTTATGAGAGCCACAAGACTTAAGCCCATTTGAGTACAATTGCCCATT
TTTCGTGTAGTGAATTGATTGTGAAACAAAATGTCAACTCCTGCAAGAAGACGTCTGATGAGAGATTTCA
AGCGCCTGCAAGAGGACCCACCAACTGGTGTGTCGGGTGCTCCCACAGATAATAATATTATGATCTGGAA
TGCTGTGATATTTGGACCGCATGATACTCCATTTGAGGATGGAACTTTCAAACTAACAATTGAATTCACA
GAAGAATACCCAAACAAACCTCCTACTGTTAGATTTGTTTCTAAAATGTTTCACCCAAATGTGTATGCTG
ATGGTGGTATTTGTTTAGACATATTGCAAAACAGATGGAGCCCTACCTATGATGTGTCTGCCATTTTAAC
CTCAATACAGTCATTGTTAAGTGACCCCAACCCCAACTCTCCAGCGAACTCGATGGCTGCACAACTATAT
AAAGAGAATCGGCGGGAATACGAAAAACGTGTGAAAGCATGTGTGGAACAGTCTTTTATTGATTAGCAGG
GAGTTATAGAGTTGAAATATACACATTATTTGGAAAGCTCTGGTGGTATTGGCCTCCATCTCCATAGAAA
GTCATTGGGACATGTGTATAAATTATTATGATAATTAATTAATATTCAATCATAACCTGCATTACTGCCA
TTTAGCATTTGGCAGTTAGAAATATAAATACAAAAAATGAAAAGCAATTTATAAAGCAAATATGTCATCA
GTAGATTAATATGATAAAATATATTAACCAACATTAATATATGTATAAACATCGAAAATTTAGGAGTTTG
CATTGCATACAATTAACAATAGAAGT
>PaContig299 [organism=Pararge aegeria] [location=genomic] [moltype=transcribed RNA] [tech=tsa] [tissue-type=ovary] [gcode=1] Pararge aegeria Zinc finger protein 460 (PACG299)
ACTGTCACTTGCAATGTTGTGATTTCATTTTTATATTTTTCACTGTTTTAATAATCAATCGGAAATTACT
TTTCTTTCTTTAATCGGACTGTATATCCAAAAAGCAAAGAATCCAAATTGGCTATCTAATTAAGAGCGAT
ATAAATAAACAAGTTATTTTCTCTGACAAAGAACTAACAAATACAAAATAAACAACATAAATCGATTCAA
ATATGGACAAGGAAGCTCCAATGGAAGTCGTTGCAATAAATTCAGATGATGATGAAGTCCCAGATAAGCC
GATCATACAACTCTTCAAAAGGCTGATATTCAATGACAATAAGCAGAGTACAGTTTTGACAAACGCTCAA
ATCGTTGATATACTTGACAAAGAATTTTCCATTAACTTATGGGATATCCACGAATTGGAGGGTGAAATCT
ATCTAACGATAATGAAGAAGTATTTGAAAGACTGGCCGCAATGGGACGACTTTGACAAAAATATCAACAC
ATTGAAGAGCAAGGACAATGTGGAAAAACTAAATAAAATGTTGGAAGCCAACTATCAAAATCTTAAAGAG
TATTTGAGGGTAATCATAGAGCGCTCGCAAACTCTAGCTAAAAGTACAGTTAATAAACTGATTAAAGACA
AAACCCTTGATGCAAAGGCATTAGATACCAATGACAGTAAAAGTGACAATATTGTTTTGGAAATAAAATG
CTCCAGGAATCAACTGAATCAACTATTCTTCCGTCGTCCAAACCCATCATTGAACGATTCTATTTTCAAC
GGAGCAAATGTGGAACCAACGCAAATAAAACTCAACTCCATACCACTAGAAGCCATACTCAATTGGTGGG
AGATCAAAATAACTATACAAAGGGGTTCAACGTTCTTTTACGAGCGTAAAACTGTACACAAACTTAACCA
TGTGCTTGTCAACAAGAATTTGATGGCACGTTATAATCCCCTCAAAGTTCTGCCGCAAGAAATACAAATC
AGCCGTTCAGCTAAAGCGGATAAATCTGCCACAGCATCTATGCACCAATACATTGCATACGTGGACAGTG
TATTGATGAAGGAAAATCCGACATTGGTGCCTTTACTTACATTCATCCGGAAGGATATGAGATTGCTGCC
CGATAAAGTTATACCGAGGTCAAGTTACAGACGTTATACAAACAAATATCCGTATATAAGGTATTTGTAT
ACGGATGTGAGAAATCCAGATATTAACTCAAGGAAGTACGATTTACAGTTAGAAGAGACCGTGTCACCGA
TATACAGAGTATACTTGGGGCCAGTGCAGTTGTCTAATGCGAGTGTGGAGGTGGAATGCGTTCAGTGCGT
CCGCAAGTTTTCTGGCCCCGACTTGGTTGAGGAACTGGTGGCTCACTTCGATGAATTGCATACCACCGAG
CCAGATTGGAAGTGCACTAACTGTGGGAAAACATTCCCAATGGCAACACTCGCTAGCACATGGTGGATGC
ACAAATGTTAATACTATGTAATAAAAATTAAAAAAAA
>PaContig300 [organism=Pararge aegeria] [location=genomic] [moltype=transcribed RNA] [tech=tsa] [tissue-type=ovary] [gcode=1] Pararge aegeria yolkless (yl)
GAAAAAAGATTCTCGACAGTCATTGTATCCACCCCTGCAAGGGGAATTTGAAGTTGTTAAAAAGCTTTTC
GATGACAGACCTATATGGTCGCTGAACTTGATAAAATATCAAACCAAAATAAAAATTAACTCACTTAAAG
TGATAGTGCCGTGTTTGGCAATTTACATGAAGGAGGGGCCCTGGAGAATGATGTGGGTAAGGTACGGCTA
TGATCCTAGAAAAGAACCTGGAGCACGGATATACCAGACGTTAGACTTTAGAATGAGGCATGCAGCTGGA
GTTCATTCGATGGTGATGACTCGTGATCAAGTTGTTCACTGCAAGAAAACTGATCGCGTGAAGAATTTTA
AAAAGCACGCAACAGATGCATATACTTTGGATGACATTGTATACGAAGGTGCGGTTTACTTCCGCCCAGG
GATGGTTCCATCCCAGCGGCAGGTCTATTATCAGTACTGCGACGTGGAGCTGCCGGAGGTACAACAGCTG
CTGGCGTTGGAACCTCCGCAAGGGTACTTGTGCCATGCGAGACGCGGCTGGCTGCCCCCCGATGCCGACC
AGTTGTGCCGGGACCACGTGTTCCGCAGCGTCAAGCAGACATTGCTCGATACACACAAGGCGGACCTGAA
ATTTGAGTTCCAGGACAGCAGCTCAGCGGAATCAGAATCTGAAGAAGAGGAAGCGGGTGGTGCGAGTACG
TCCATGAACGAAGCAGACGAATCACTTAATATAAAC
>PaContig302 [organism=Pararge aegeria] [location=genomic] [moltype=transcribed RNA] [tech=tsa] [tissue-type=ovary] [gcode=1] Pararge aegeria GTP-binding nuclear protein RAN1 (PACG302)
GCGATGGGCTTCTTACTGCTTTTTGATTTAACAAATGAAGCTTCGTTTTTGGAAGTGCGCAATTGGATAG
AACAATTAAAGACACACAGTCTCAGTGATGATCCAGACATCGTTTTGTGCGGTCATAAATGCGATCTACA
AGAAAAACGATTAGTTAATCAAAATCGTGCTAGAGAGTTTGCAAAGAACCACAACTTACCATATCTGGAA
ACAAGCGCCAAAACAGGATTAAACATTGACCGTGCGATTGAAATCTTACTTGATAAGATTATGTACAGAA
TGGAAA
>PaContig303 [organism=Pararge aegeria] [location=genomic] [moltype=transcribed RNA] [tech=tsa] [tissue-type=ovary] [gcode=1] Pararge aegeria hypothetical protein AaeL (PACG303)
TATAAAATTTAGTAAAGAAACTATAAGGAGTAATGGCTTCATCATATCATCAGATCCTGTGAACACAAAA
CTTATATTGGATAATGTTGATTCACTGGGTGGCATGGACATTAGAGACGTTATCCGAGCTGAACCAGCAA
TCCTGAAGAATAATTACCAAGCAGTTTTGGAAATAAAAAATTTGTTAACGCAATACAACATTTCGGATGA
TGCTCAACAACATTGTCTCAGAGTGTATTGCATGCGACCGAAAACTGTTCGAGAACGTCTGGAACAGCTG
TCCAACGTGAAGGAATATCAAATTCTATCAACAAATCCTCGAGTGCTTTACATGGTCGTGCACGAACGCA
AGATGATGAATCGCCTAAACAAAATCAGAGCAGCTCAGAAACAGTGCTACAGTCTGAACAATTTAGTTTC
ATCGACAAAGTTATTTAACACATATATAAACAGTTTTGGTGAAAAAGTTTGCAGCAAAGATATTGCCATA
TTAATAAGCACATCCCTTCAGGCGCAAGGAATAACTAATAATTTTGTTTTGGACAAACTCAGAAGGCACA
AATACTATCTTCACGCCGCGTTAAACGTTATAGGAGAAAATATACATTTGTTAAAGAAACTGTTTGACGA
CGATGTAATATTTGAAAACTGCCAGATACTTTTATATCCTGTATTGGAATTAGAACGTTACGTTAACTTT
TTTCTAAAAATCCGCAAAGGAGATACATCAGCGAAAGAAAACAGCAACATCGAAGTCGATAGTACCTACA
ATAACATTAACTGTCGAATACTTACAGAC
>PaContig304 [organism=Pararge aegeria] [location=genomic] [moltype=transcribed RNA] [tech=tsa] [tissue-type=ovary] [gcode=1] Pararge aegeria membrane steroid binding protein (PACG304)
CGAGAAGTGATTGTAGTTTTATAAAATTTGTACACAAATAAAACCCCAGTGATTATTTAAAATTGAAAGT
TTTCTTGTTAAAGATTTCATTAGAATGGCATCAGCGCCAGAAGCCAAATCAGCAGATAGCGTAGAAACGG
AAAGTCCTGCGGCGGACTCTATTTTCAATGAAATCCTTAATCCGGTGAATTTAGTTTTAACTGCGATAAT
ATTGGTGTTGGTGTTTAAAATATTGAGGAGTAGGTTAGGTAAGCCGTGTGCTGAGCATCAGGTGCCTGAG
CTGCCCAAGATACGGAAGGATATGACAGTTGCTGAGCTTCGGCAGTACGATGGGACACAGGCAGACGGTC
GAGTTCTTGTAGCGGTAAACGGTTGGATATTCGACGCGACCCGAGGACGGCGCTTCTACGGGCCGGGAGG
TCCATATGCAGCGTTTGGAGGTAAAGATGCATCTAGAGGCCTCGCCACATTCTCGGTCACATCATCAGAT
AAGGAATATGATGATCTTAGTGACCTAAACTCAATGGAAATGGACTCTGTAAAGGAGTGGGAGGCCCAGT
TTAGAGAAAAATACGAGCTAGTGGGTAAACTATTAAAGCCAGGAGAGGAACCGACGAACTATTCCGATGA
GGAGACAGAGGAAACAGACAACTCCACCAGTAACCCCGAAGACAAGAAAGACAAATAGAATGGAAGGAAG
AACTATGGGCCTAAGAGCAGTTCAACCAACCATACCTCAAATGTGATATTTCCATGTACTTCAAAAGGCT
TTTGAGTCGAGTATTTATTTCGATTAAGTGAAGACATTTAGGCGGTTTTTT
>PaContig305 [organism=Pararge aegeria] [location=genomic] [moltype=transcribed RNA] [tech=tsa] [tissue-type=ovary] [gcode=1] Pararge aegeria Factor VIII intron 22 protein (PACG305)
ATTTGATTAAAAACAATCTGTACCATGGCAACAGACTTAAGTGCTAGCTTTAACGAGCAATACATCAGCA
TCAACACAAAACTAAAGAAGAGGTTTCTCCGTAAACCGAATATCTCTGAGGCAACTAACGAGTTCATAGC
TCTAGCGATACAATGCGAGCATTCGGAACAGCCTTCATTTGCTGGTCAGACATATATTGGTGCTGCAAAA
TGTGAGGCTTCTGCTGGTAACTTTCTTGGAGAGGCAGAACAACATTTGGCTGCTGCTAGACAGTTTATGA
AGGCGGAGAAAAAACTAGCCTCTTTAAAGTTTGATAGTCCAGATAGAGAGAATCTAGAGGCTGCAATTGG
CTGTTACATGTGGGCACTAGTCAAGTACCCAGAAAAGTCACCACTCCGAACATCCATTTTACTAGAACTT
GCAGATGGCCTGGTTGATTTGAACTATAAGCATGAGGCTTTGGTGTATTATGAGGAGGCAGCGGACACCA
TAGAGGATAAGACCATGAAGCTGATGTGTATGAGGAATATGTTTAACTTGTTGTTAGACTGTGGTAAATA
TGACCAAGCTCTGGAGACGGCCAATCAAATCTGTGATTCCAATTTTCATATACCGGAAGGAATTTTGACA
GAAATACAAGTGAGCCGAGTATTGTTGGTGCTCCTTGTCAAACCAGATGAGGACACCAAATCAGATTCTC
TGAAACAACTGCTGGAAAACCTACTCAATGATGAAGAAAGTCACACGATCCCCTTTAACACGGACTTGCG
GCTGAAGCTTCAATCGATCATCATATCACACGGTGCGATGGACCAACAGTCCCTCATCAGTGTAGCAGCA
GACACCAAGAAACACCTGACCATGCGGCAAAAAGATTTGCTTGAAACACTCATTCTGGAAAATAAACCAG
AGTAAAAAAGTTCTAATATGAAGGGTATAAGACCAGAGTTAAAAATGGATAGTTAGATAAAGTATCTTAC
AAGTACTGTATTAAAAAAATTATTTATTGAAACATAGTTTTTAATTCAGCTAAAATTAAAAAA
>PaContig306 [organism=Pararge aegeria] [location=genomic] [moltype=transcribed RNA] [tech=tsa] [tissue-type=ovary] [gcode=1] Pararge aegeria short-chain dehydrogenase (PACG306)
CCTTTGGGACCTTACAGTATCAGCAAAACTACTCTCCTTGGTCTGACTAAAGCAATTGCATATGAAGTTA
CCCACGAGAACATTCGAGTTAATTGTGTGGCACCAGGAATTGTTGCTACGAAGTTTGCCTCTGCAATTAC
TACATCTGACATGGCAGCGGAAAAATCATTGTCAATAGTACCAATGAAGAGATTTGGTAAACCCTCGGAA
ATTGCCAGTGCAGTTGCATTTTTGGTTTCTGAAGATGCTAGCTACATGACCGGTGAAACACTTGTTGTTG
CTGGGGGAACATATGCTCACCTTTGAATGTGAATTTATTAAGTTTCACATTAGTTTTATTGGAAACTGTG
CTGATTTATGAAGGTGGTGGGTTTAATATTTTTCAGTGGTTCTTTATAAAGCAAGGGTTTTCAAGTCAGG
TACCTGTTTTGGAAGACATAGTTTAAAATTAAAATTTAATATTTTCCGA
>PaContig308 [organism=Pararge aegeria] [location=genomic] [moltype=transcribed RNA] [tech=tsa] [tissue-type=ovary] [gcode=1] Pararge aegeria Enhancer of mRNA-decapping protein 4 (PACG308)
TCCCAGTCCGTGCTGCTGTCGCTGGTGCAGCAGCTGGCGACAGACATGGTGCACGAAACACAGCTTAAAT
GCAGATATTTAGAAGAAGCTCTGATAAACTTGGACGTATCAGATCAAGTAACACGGGCGCATCTACCATT
AGTTGTTGGGGAAGTCCGCAAGCACCTTTCAAAATTTGTTCGCGCCTACCCACACCATGTCGCAAATCGT
CGGATATCGCTGATTATTATGGCTGCTGATAATTTGATTAAATAACTTGGTATAAATTTT
>PaContig309 [organism=Pararge aegeria] [location=genomic] [moltype=transcribed RNA] [tech=tsa] [tissue-type=ovary] [gcode=1] Pararge aegeria PREDICTED: similar to A kinase (PRKA) anchor protein 10 (PACG309)
AAATTTTGGAAAAGCGCAGCTAAAGGTAAAACTGGCTGCCCGGTACGCCCTCCAGAAACTGTAGAAAACA
GGCCAACGAAACTATTGGATATAAAAGGAAACAATGACGTTGATGACAAATCAGATATTTTTGACAAAAC
ATCTAATTTATCTATTAATTTACATGACATACTTATAGGAAAAACAGCTATTAAATATTTTACAATGTAT
ATGGAGAATATTGGTAAACAATACCTCATAAAGTGCTGGATGGATTTAGAAAATTTTAGGTTTCAAATGT
CAATCTTGAATGTTAACAACAAGGAAAATTGCTCCCAAATAAGTCACACAAGGAGTTTAGATGGTGACTC
AAGTATAGATATGGAAAAGAACTGTGAAAATTTTATGATAAAGAAATTTGGCTGGAGAGGAAGTACCAGT
AACTTAAGAAAGGCG
>PaContig310 [organism=Pararge aegeria] [location=genomic] [moltype=transcribed RNA] [tech=tsa] [tissue-type=ovary] [gcode=1] Pararge aegeria DNA-directed RNA polymerase III subunit D (PACG310)
TGAAACCCAACAAAAAAATATTTACTCCGAACTTGAACGTCGCTAGAAATAAGAATAAAGGACCATCTGC
AGCAAACTCCCGCGATCATAAAAAGGATGAAAAGAATAGGAAAGATAGGAAAAACGACAGGAATAAAAAC
TTAAAAAATGGCCCAAAAATTATTAAATCAAGTGGTGTTTTCTCTGAAGGTCTGGGCAGTGCAGAGAGAA
CATCAAGTCAATCAAGGGGTTCATACAGTAGAGACACTAACGCCCCCCCAGCA
>PaContig311 [organism=Pararge aegeria] [location=genomic] [moltype=transcribed RNA] [tech=tsa] [tissue-type=ovary] [gcode=1] Pararge aegeria PREDICTED: influenza virus NS1A-binding protein-like isoform 1 (PACG311)
CGGCTGCACGGCGCGTTTACTGCGCGGCTACAAAGTTGCGTGTGGAGCCTGTAAGAGCTCATCTCGCTGA
ACGTCTGCTGCGACATCTAACGCCGAGCGATTGTCTTGCGTTGCGCTCGCTGCCCGAACTCGCGCCACAA
CACCGCACTCAGCTCGACGCGTATATTGCCGAGAATTTCGACGAAATTTGTTCGAGCGGTGCACTCGCTG
CATTACCCCTGATCCGCATTGAGCTGTTACGCGAGACGAGCGCTGAAGGCGGGGAGGAGGCCCCAGCCGC
CGTGGCTGATGCAGCCCTCGCCTGGTTGCGTGACCATCACGCTGCGGACATTGATTTGGACGAATTATGT
TCGCGCACACACTTGCTGTTCGTCGATGGTTCAGGGGCGTTACGGGACTGCGGGGAGCTGCCAGCTGCGA
GTGGGGACGCCCCAGAACTGCAAGAGTACAGGCGTGAGAGAGAGCGTGAGAGGGCCACACGACGACGTGA
CCGTTTTATCGCAACAAACCTCCCGGATGATGATCACGTACCGTCTCAACCACAATCGCAAAGCGGCGCA
CAATCTGAGTGCACGGTTATAGCGGCGCGTGCGGGCGCGTGCG
>PaContig312 [organism=Pararge aegeria] [location=genomic] [moltype=transcribed RNA] [tech=tsa] [tissue-type=ovary] [gcode=1] Pararge aegeria myeloid leukemia factor (PACG312)
GTGGAATTTTTCAATTTGCTAGAGAATTCGATTTTTCGACGAAGCTTTTGCGAAAAAGCAATTGTTTTCT
TGATTACTGCAGTCCGAGTTTGTGATCGTAAATAAATAACGGCACGATGTCTCTGTTTGGCTCACTAATG
GGGATGGGCGACGTGGATGACGATCCGTTTTTCGGGTCCCACATGAGACACATGCGCCAGATGAACAACA
TGATGAACTCTCTCTTCTCCGACCCCTTCGGCATGCTGGGAGAGAGTCCCTTGGCCATCATGGGAGCTAG
ACGCGGCAACGCGATGATGCCTTACATGCCTCAGATGCCATCACTTAACAGACTTTTTACAGATGTGGCA
GACGGTCACGGCATGGGCGCCAGTAGCTTCTCGAGCAGCACAGTTGTCATGTCCAGCGGGCCCAACGGCA
ATCCGCAGGTGTACAGTTCCACGAGCAGCACCAAGATCGGTCCGAACGGCGTCAAAGAGACCCGCAAAAC
TCTGCAGGACTCGCGCACTGGCGTCAAGAAAATGTCCATCGGTCACCATATCGGTGAGCGCGCGCACTTG
ATTGAGCGAGAGCAGAACGTGTATTCCGGAGACGCTGAAGAGAGGCAGGAGTTCATCAATCTTGAAGAGG
AAGAGGCTGAATATTTTGACAGGGAGTTCCAGGAGCGTGCGGGCGCCCCGCGGAACCGCGCCC
>PaContig313 [organism=Pararge aegeria] [location=genomic] [moltype=transcribed RNA] [tech=tsa] [tissue-type=ovary] [gcode=1] Pararge aegeria Uncharacterized protein PACG313 (PACG313)
TCTCGTCAAAGCCAGGTCGTTTCACCCTTCTAGTACGAGAAACTGGAGTGTTTTCTTCAAGCACTTTGCC
TGGACTGGTAACCCTTTTAATAGTCCTTTTATCATTAAGCCCTTTTACAGTTCCAGTCTCAACTTTGGAC
CTGGTTCTTCTCCCTAAGTCTTTCTCAACCTTCACACCTTCTTTACCAAGTTTCAAATCCGCTTTACCAG
ATCTTAAATCTTCTTTAACATGTCTCAAATCTTTGGAATTAATGAATTCTTCTGCAGCAGGTCTTATTAA
ATCTTCTTTAGCAGGCCTTGAATCTTTTGTTGTTTTA
>PaContig314 [organism=Pararge aegeria] [location=genomic] [moltype=transcribed RNA] [tech=tsa] [tissue-type=ovary] [gcode=1] Pararge aegeria Ubiquitin carboxyl-terminal hydrolase 14 (PACG314)
ATATTATTGTGAACTTTAACAGTGACTTTGGAATAACACAAACATGCCGAAGGTTTCAGTTAAGGTAAAA
TGGGGGAAGGAGATGTACCCGGATGTGGAGGTGAACACAGATGATGATCCAGTGGTGTTCAAGGCCCAGA
TATTTGCTTTAACTGGTGTTCAGCCAGAGAGGCAGAAGGTGGTCTGCAAAGGGGTTACACTTCGAGACGA
TAGCTGGGCCAATTTCAAATTATCAAATAAAGCACTGGTACTAGTGATGGGCAGCAAAGAGGAGGATGTG
CCAGCAGCCCCTGTTGAACAGACTCGCTTTGTTGAGGATATGAATGAGTCTGAGTTGGCATCTGCTCTCG
ACCTCCCAGATGGT
>PaContig316 [organism=Pararge aegeria] [location=genomic] [moltype=transcribed RNA] [tech=tsa] [tissue-type=ovary] [gcode=1] Pararge aegeria Uncharacterized protein PACG316 (PACG316)
CCGGGCGCCTCGCGCGTGCGCGGCGCCGTGCTGGCCACGTGCTGCCACCACCGCTGCGCGCGCGCCGCCT
ACCCCGCCGCGCCGCTGCAGAAACTAGGCATAGATGCAGAGGAATTCAACATTCTGCTGGGCATCGTCTC
CTGGGCGACCTGCGGCGACGGCCGGAGCCGCGACCTACGAAATCAACACAAACGGGCAAACTCACCGGAT
ACTGCCGACGCAGACGATATTGAAAGTCTCGGTATCAGCGAAACGCACGAAGTCGACGATCCCAACGCGG
GCACTACGACGTCGCATATCGACGATGACCTCCATCGACGTAATATGGAATTCAATGAACTAAATGAAAC
CGACAGCGTCAGTCGAAGCAATGCACGAGACGATGGCAGCAACGAGGACTCTGCAGCAGCCGCGCGGCCG
AGCGGGGCGCGGCGCGCGGCGGCGGGGCGAGGCG
>PaContig317 [organism=Pararge aegeria] [location=genomic] [moltype=transcribed RNA] [tech=tsa] [tissue-type=ovary] [gcode=1] Pararge aegeria Uncharacterized protein PACG317 (PACG317)
CTGGTCGTGTATTCTATCTTGATAACCCTTTGTCATGATTGTACTTGATCAATAGGAACAGCGCACAAAA
GCAAGCATTTTCAACAATATTGCCTGTATGCGAGGCGTATTGAAGGACTGAAGTACTGATCAATTATCAA
TTATTGAATGCTCACAACACCTTATCGGTCGAGGCTACATTATGCCTTGATTTAAAAAACAGAACAGCAA
AAAAACCGAAATGTGGCTACACTATAAAGCGTTTATGCATTATTGTAAAATACCCTAATTTCTCGCGTCT
CGTCTCATCTCGCTGGATATTGAATTTGTTTATGGTGCATAATGTAGCCATAAACTATAGTAATCTTTAT
TATGGGTTATTACTAGTGTTTCGTGCGCCGCTTAATGTAGCTTTAACCTGAACGTATTGCTGTGCATAGT
CTTTGTATTGATATGGGTTAAACCGGAGTAATTACATAT
>PaContig318 [organism=Pararge aegeria] [location=genomic] [moltype=transcribed RNA] [tech=tsa] [tissue-type=ovary] [gcode=1] Pararge aegeria armitage (armi)
AGACAAAATATTTACGCGTTCTGTTTGATTCTATGGGTTTGCCTCAACCGAAAATAGGAACAGTTGAAGA
TTTTCAAGGACAAGAAAGGGCTATTATACTTATTTCAACTGTAAGATCTAGCGAGTCAATAATACAAGAA
GATATGAAGCGTTACCTGGGATTTTTAAACTGTCCAAAACGTTTAAATGTCGCACTAACAAGAGCGCATA
TTTCATCAATAATTTACTGCAATCCACATTTATTGAGTACAGATCCTTTGTGGCATAGAGTCATAACCCA
TGCAGTTGCAAATGATAAGTATATGGGCTGTGACCTACCTAGTGTTTATGATAATATAATTAAGTTTTAA
CAGTAATTCCCTATGTCTAAGAATAAAAGTTTTTAATCAGTAAACAAAA
>PaContig320 [organism=Pararge aegeria] [location=genomic] [moltype=transcribed RNA] [tech=tsa] [tissue-type=ovary] [gcode=1] Pararge aegeria Uncharacterized protein PACG320 (PACG320)
AGGTGTATGCAAATCGAACTGCCTTATTAGTTATCTATTTGGAGGAGTGGCAGACAGAATCAAGTTTTAT
GATGATAAAGACAATCTTCACTACATCGACTTAAATACTTCACTCGATTCATTATTAGATTCATATTTGG
CACGCCGACATTTCTCCGGTAGCTCTCGCTTTTGGCTCTACACAAGGGATAACGTAAATGAACACGAAGA
ACTGTTCACACGATTCTCATTAAATTCC
>PaContig321 [organism=Pararge aegeria] [location=genomic] [moltype=transcribed RNA] [tech=tsa] [tissue-type=ovary] [gcode=1] Pararge aegeria nuclear matrix protein (PACG321)
GTGGCGGGCGCTTCGTTTGTTGGCCCGGCGCTCACCGCACTTCTTCGTTCACACCAACAACCCCATCGGA
CGGCTACCCGACTACCTGGATGATATGGTGAAACGAATAACCCGAGAGGTAGCCGCCAATGCAGCGTCGA
ACTCAAATGGTGATAAGATGATTAAACAGGAGCAGAACTATGAAGAAATGTGCGAGGAGCAAATAGAAAC
TGACATTATTAAAGAGGAAGATGCGACTGATATGGATGCGGTGAACGATTCGACCCACACAGTCGAAGAC
GACGAAAAACCATCGCGTTCCAGAGTGACTATGATAACCCACTCACAACTAGACGCTTTAGCCACTAAGT
TAACCGACTGGAAGAAGCTCGCCGCTAAACTAGGCTACAAGCCGGACGAAATACAATTCTTCGAGACAGA
AAACGCAACAGATGTCAGCAGAGCGAAAAATATGCTACAACTCTGGTTCGACGACGACGAAGACGCGTCT
GTGGAGAACCTACTCTATATAATGGAGGGATTAAAGATGGCGGACGCCTGCGACGTATTGAAGAGCGTCA
TGTGACGTCCGCTTAAACGCTCATGTAGAATGAGACGAGAGAAACATTCGCATTCTGTCTTCAAAAGGTT
ATTATAAGTGACTTTATGAACTATTTAGCAATAAAG
>PaContig322 [organism=Pararge aegeria] [location=genomic] [moltype=transcribed RNA] [tech=tsa] [tissue-type=ovary] [gcode=1] Pararge aegeria red protein (ik factor) (cytokine ik) (PACG322)
CTATAAATTAAATTTTAATTTTATCTTTAAAATGCGGTGAATTGCTTTACCACTTTACGTTGTAATTATC
TTATTCTGTATTGAACTTTTATTTTAGAGAGAAACCAAAAGCTATAAAAATGGATGAAAATAGAAGTGTT
GAGGACACGCCAGCGTCTCAGCGACTTACAAATGACGACTTCAGGAAGCTGTTGATGACTCCTCGGGCCA
CCCCGGCTGGGGGAGCCCACCCCGCTGGCTCCGTACGAGAAGCTATGGCCAATGCAGGTTCTATGCCTCC
ACCAACAGAGAACAAAAGTGAGCTTCGTCGCAAAAAAAAGTCCTACTATGCTGCATTAAAAAAACAGGAA
GACACCAAACTTGCAGAACTGGCTGAAAAGTATAGAGACAGGGCACGGGAGAGAAGAGATGGAGTCAACG
ATATAACTTCAGCAGATCCAACGAGTAACACCAGTAGTGCTTACAGAGCTGTGGCTCCAGATCTTAAATC
AGGAATAGATGCTAAAGAAAGGAGGCGCCAGATGATTCAGGAATCCAAATACCTTGGTGGTGACATGGAA
CATACTCACTTAGTGAAAGGTCTTGATTATGCTTTGTTACAAAAGGTTCGTTCAGAGATACAAACCCGTG
AACAAGAGCAGGAGGCAGAAATGGAAAGGCTTGTGTCAGAGCCGGTGGAGGAACCTATTGATGAAAAGAA
AGAAGCACCACCCTTGGAAGAAGAAATAGAATTTAAAATACCAACAGCGAGAGTCATTTATAATTTAATT
ATGGAACAAAAATCCAAAAAAGTGATGCGGAATGAACTGTTCGCGCCGGGGCGTATGGCCTACGTTGTGG
AATTAGACGAAGAGGGCACCATAGACAGTGACATACCGACGACTTTGACGAGGAGCAAGGCGGACGTACC
AGAGGCGGACGAGCGCAGTTCGGCGTCCACCGCTAACGACGTCGTGTTGGAGAAGTTATCTCAGATATTC
TCATACCTGAGGCACGGCAGACATCGCAAGCTGAAGAAAGCCAAGGATAAAACTGCGGAGAAAGGTCGTA
ACGACGACTCTATATATGGCGACATCGGGGATTACGTCGCGGGGGACAGGCGAGGCGAAAGACGCGAAGA
CCGTCCTAGGACTGGCTACTTCGATAAGCCCCTGGAGACTGAAAAGGAAGAAGGCCCCGGGCCCCTGCCT
CGTCGTCAAGTACCAGCGAACCCGGAGGAGCGCGATAAAAGAAGCGCGGCGCTGCTCTCGCGGCTCGCAG
CGGAGCCCGAGGGCTACGCGGAGTGCTATCCCGGCCTGCGCGAGATGGACGATGCGATCGACGACTCCGA
TGACGAAGTTGATTATACAAAGATGGACGCCGGCAATAAGAAGGGACCGATAGGTAGGTGGGACTTCGAC
ACGCAGGAGGAATATTCTGCTTATATGAGCAGCAAAGAGGCGCTACCAAAGGCCGCATTCCAGTATGGAG
TTAAGACGCAGGACGGACGCAAGACAAGGAAGACCAAGGATAAGAGCGAGAAAGCCGAACTTGACAGGGA
ATGGCAACAGATTCAAAATATAATACAAAAACGTAAAGCCCCGCAGTTCACTGGTGATGAGAGCAGTTTC
AAAACTCCACGCTATTAAACTGGGACCAAACGAAGTACTACTAAGTATTTACTATGAAAAAATATTAAAC
CTTAGCTTAAGATTTGTAAACGTGTTCATATTGTCTATTTGTAAATAGTGCACCGTTCGG
>PaContig323 [organism=Pararge aegeria] [location=genomic] [moltype=transcribed RNA] [tech=tsa] [tissue-type=ovary] [gcode=1] Pararge aegeria PREDICTED: integrator complex subunit 1-like (PACG323)
CGGCTCCCGACCTGCACCCCGGCCTGCAAGCCATCCTCGAGTGCCTGGACTCGAGCCAGCCGGAGGTGGC
GCAGTCCGCGGTGGACAAGCTGCCGGAGCTGGTGGTGGGCATGCAGGAGCACGCGGCGAGGATCCTGATG
CGCGTGTTCGAGCTGGGCATGAAGTCGCGCCTGCCCGTCGAGCCCTGCATCGCCAAGTGCGTCGCCACCA
TCAACCTTAACCGGGGCTGCTGAGCGCCGCTCGAGGTGCCAAGCATCGTTAGCCATCGCGACACTAACAT
TGTTCAATACCGCGAAATAGACATTGGCAAAATAGCGCGAAAGTAACAATGTTGAAAACACTTGTATTTT
TAAATACAGCAAAATTTCCACTTTCACACACCCCGAAAGTAACATT
>PaContig324 [organism=Pararge aegeria] [location=genomic] [moltype=transcribed RNA] [tech=tsa] [tissue-type=ovary] [gcode=1] Pararge aegeria Uncharacterized protein PACG324 (PACG324)
AGCGCCGTCAGTCGAAGCTCATGCTCATCTCGGAGGCTTCCGGCGACGCGCGCTCGGGCGCCGCGATGTC
GACGGCGGGGAACGCGAACTGCGGGATCTCCTCCTCAGTTAACGCCGCGTCAAGCCTATCAACGATGGCA
TCCAGTAGTGCCAAGGCCACCACGTGGTCCGGGTCCCTGGCCAGCGCCGCGTGCAGCGCATCCGCCGCCT
CGGTCTCCCTGCCCAGCAGTGCCAGGCACAGGCCTCGCGCTGCCAGCGAGCCAGCTTTGGCCGGTCGTAA
TGCCAGGGCCCGTTCGTGCCAGCGAAGCGCCTCCGCTGGGTTACCCAGCGCGCGGCTCGCGTGGCCCAGG
GCATCCAACGTCGCGGCCCAGCACGGCGCCAACCGCTCGGGC
>PaContig325 [organism=Pararge aegeria] [location=genomic] [moltype=transcribed RNA] [tech=tsa] [tissue-type=ovary] [gcode=1] Pararge aegeria polo (polo)
ATGACGTCAATCAAAGAAGATGAAAAGAAAGAAATTCCTGAAATTATCCACGATCCCCAAACACATTGCA
GTTATCAAAGGTTGAGATTCTTTGGAAAGGGTGGCTTTGCAAAATGCTACGAAATACAGGACATAGCCAC
AAACCAGGTGTATGCTGGCAAAATAGTATCAAAGAAGCTGATGGTAAAATCAAGCCAAAGAGACAAAATG
TCCCAGGAGATTGATATTCATCGGTCG
>PaContig326 [organism=Pararge aegeria] [location=genomic] [moltype=transcribed RNA] [tech=tsa] [tissue-type=ovary] [gcode=1] Pararge aegeria hu li tai shao (hts)
AGTGGGTTCAAGACGGATCGCCGGCGCACTCCAGCACGCCCGTCAAAATAGACACCCTGCAGTTCGTGCC
CAAGAACACCAATCCCAAGGAGTTCAAACAGCTGCAGCAACAGATTAAGGAGAACCGCCGCGCGGACAAG
ATCAGCGCGGGGCCCCAGAGCCACATCCTGGAGGGCGTGACGTGGGACGAGGCGGCCAAGCTTGTGGGGG
AGGATGCAGCCAACACCCACACCGGGGACCATGTCGTGCTGATGGGCGCGGCGTCCAAGGGCATCATCCA
GCGCGGCTACCAGCACAATGCCACCATGTACAGCGCTCCCTACGCGCGGAACCCCTTCGACCACGTCACC
GACAACGAGATCGACGACTACCGGCGCACCGTCGAGCGAAAGCAGCGCCCCGACTACGACACAGATATAT
CTGAATCGGAAGCTGTGAGCGCGGCGCAAGTGACGTCACCCAACACCGCGCCCTCCGACACCGAGGACGA
ATCGCGAGACGAACAACGCGTTCTACGGATAGAGACCAAGCAAGTCCCGGTGCGCAGCCAGCCGGAGGTC
GTCCTCAGCGATG
>PaContig327 [organism=Pararge aegeria] [location=genomic] [moltype=transcribed RNA] [tech=tsa] [tissue-type=ovary] [gcode=1] Pararge aegeria UPF0598 protein C8orf82 homolog (PACG327)
AAAAAAACAACATTATAATAACATTGCTATTTTTTCATTTGGCATAAATTCATGCCATTCTACTCTCGAA
AACGCAATGAACAAAGTTCACAGACAAATATGGATCCCTGCAAAATATTTAAACTTACCCAAGAGACTTA
TTAATTATGTACAGGGTCAAGAACCTGAACCTAAAATAAGAGAATACTTTTACTTTATTGATCATCAAGG
AGA
>PaContig328 [organism=Pararge aegeria] [location=genomic] [moltype=transcribed RNA] [tech=tsa] [tissue-type=ovary] [gcode=1] Pararge aegeria Uncharacterized protein PACG328 (PACG328)
CAGAAAGTAAGTTATACGGGATTTTTACGTGTGATTTAATCTTTCGCCAAAGTAGTAATTTGTCCAAAAA
ATGCTAACGCTAACTTAATTGGTTACGTAACTAGATGATATGGTGGGCACCGCGGTTTTGAAAGAAAATT
TTATTGATTCTCTGAAAAATCCCAGAAAAAGTTGAGGAATTGAAGTTTTTCACTATCATAATTACTTGAT
CAAGGTCCGCATAAAGTATGTACATGGCATCATGTTGAAAAATCCTAGATTTCATAAAAATTGTACACAG
TCACGCCACTGCCTATTTGTTATTGTACCCTGTTTCCAACGAGCCTTGAATCAATGGCTCTCTAGTCGTC
CTAGTCAGGGGCACCCAGACGGATCAACATACGCACCCGGACGCG
>PaContig333 [organism=Pararge aegeria] [location=genomic] [moltype=transcribed RNA] [tech=tsa] [tissue-type=ovary] [gcode=1] Pararge aegeria hypothetical protein SINV (PACG333)
ACAAAACATACAATGGTTTTGAGTAGTTTACAGAATTGGCTTTCTAAAGCGCCAAATTATACAATATTCA
GAGTGAATAAGTTAACAAACTTTGATATTAACCAATTGCAAAAATTCTTAGAGGAGCAAAGCAAGGAACT
AAACAGTGCACTAATACCTGACATAAGTTTTATACAACCTGACTGTGTTGTTGTTAAGCAGTGGCCTACA
GATACTGTTGTTGAGAGAAGTGGAAATGAAGTAATAGTTGATACTATATGCGGAGCTGCAGTGTTGAGGG
G
>PaContig334 [organism=Pararge aegeria] [location=genomic] [moltype=transcribed RNA] [tech=tsa] [tissue-type=ovary] [gcode=1] Pararge aegeria Skinny hedgehog (Ski)
CAAATGTGGAGGCATTTTGACGTTGGGCTGTACAGGTTTTTAGTTAAGTATATCTACAAACCTGGTTACA
GTGTACTAAACCAGTATTGCAACTTACCCAAGATAGCATACAAGTTAACCGCGTCGCTAGCTACATTCCT
CTTCATCTTTGTCTGGCACGGCACCGTGTGGCATATACTCGTTTGGTCAGTACTCAACTACTCTGGCATA
ACTCTAGA
>PaContig335 [organism=Pararge aegeria] [location=genomic] [moltype=transcribed RNA] [tech=tsa] [tissue-type=ovary] [gcode=1] Pararge aegeria Uncharacterized protein PACG335 (PACG335)
CCACAGGCGCGCGGTGACTACGGGGGCTGGGTCATGTGGGACAGCCGCGCGATGGGCGCGGCGCGGGGCC
GTGGCTGGGGCCCGTGGTGGTGCGCGACGCGCCGCTCGTGGCCGCCGCACGCCCAGCGCCATGCGTGGCA
ACCCGCGCGCCAAGCCAAGTTTACCAGGTAAACGCAAGCTCGACGGGGGTCAGCAGATCGCTGGGGGGGA
GCGCGAGAGCAAGCGGCGGCTGGGCGCGGCGGCGGCGGCGGCG
>PaContig336 [organism=Pararge aegeria] [location=genomic] [moltype=transcribed RNA] [tech=tsa] [tissue-type=ovary] [gcode=1] Pararge aegeria Uncharacterized protein PACG336 (PACG336)
TAGAAATTAGCGCCTGTACTTATAAACACAGCCTTAATAGCATTAATTACCTCTTTCCAGTCTTGTTCTG
TCAATGCCGGACGAACCAACGGGGAGTGAGCGAAGGCAAGTGATTTGGCAGTGTAAGAAAAATTACGAAA
ATATTGTAATATGTACGATAATTAAGATCACAATACAGTTAATACTTAGGAATAAACTTACCTTAGCCAA
ATACGACAAGCGGTGACAAATAATGTACAATGCCATCCCCTAAGCTCGCGTCTTATTAGTATTACCCCGG
CTCCTCGACAGGAGATAGATCGATAAAATTTTTAGTCAACGTTGACCGATCTATATCGGTTTTTTTTCCA
AAGGAAATGTTTACCAATATTCCCAGTTGGGACTGTTGCCAGGCATGTAGAGTACGTCATCTATGTGAAC
TAACAAAAATTTTGAAATACTTTTTATTAACTAGAAATAACGATACCTACAGCAACTTCTATATTAGACA
TATTCACTTTGTTTTTACCGAGAGTCTACCGTGTGCATGCCTAGTACAATTGATGGCCAAATTGGTAACA
ATAAATGCGCTGTGTGGAGCCGGGGTAAAGTACGATACTTTCACTGTCAAAACCTTATTTTATAAGTCTT
ATTTTAAATGTTGATTACTGATACAATATACTTA
>PaContig337 [organism=Pararge aegeria] [location=genomic] [moltype=transcribed RNA] [tech=tsa] [tissue-type=ovary] [gcode=1] Pararge aegeria Striatin-3 (Strn3)
GCGGACTTCGCGGACGCCGCCACGCGCGCCGCGGTCGTCTACCGCGACGGGAACCTGCTGCTGTTCGATC
TTGAAACGGGACAGGCCGTGCTGCGCGTGGCGTGCGACAGCCTGGCGCACCGCGTGCGCTCGCACCCCAC
GCTGCCGCTGCTGGTGACGGCGCACGAGGACCGCCACATCCGCTTCTGGGACGCGGTGTCGGGCCGCTGC
GCGCACGCCATGGTGGCGCACCTGGACGCCGTGACGGGCCTGGCGCTGGACCCCAACGGGCTGTTCCTGC
TGTCGGGCAGCCACGACTGCTCCGTGCGCCTGTGGAACCTCGACACCAAGACGTGCGTGCAGGAGATCAC
GGCGCACCGCAAGAAGTTCGACGAGAGCATCCTCGACGTGGCCTTCCACCCGCTGCGGCCGTACATCGCG
AGCGCGGGCGCCGACGGGCTGGCCAAGGTGTTTGTGTGAAGCCGAGTCTAGTCCCGCTTTAACGTATTAA
TATTGTAAACGTTGCGGACGCGCTCTCGACGTAGTGAACACTCATCTATGTATAGACATTTGAAATCTAT
TATAATATATTTTTAGATTTTCAGTACGTGAATTTTAGGTTTTTATCGCAACTTTTTCACCGATTTTACG
ATACGCAGTGAGAATATTGTTCGTTTCTATGCATCTGTAAGCGAGACCTTTGTAATAAATATCATGAGGA
TACCGACGATGTTTCCTTGATGCGTTTAACGTTTACGTGTCTGTACAGTTAGAGTTTATGCAGTATTTGC
TGATATTTTGCAAAGTACGGATGGAGTGATTCGATTAGTTGGTACGTTTTATTTAAATAAATCGGATCTA
CCTATATAATATAGTTAGTATACTATCTTGTTTTGTCACTTATATTGAATAACTATGCTCTCACGATATC
TTATACAAATGATGAGCGAGCGAACAAAAATGAATGAGTAGAAGTACTATATGGGAAGTAACATAAGTAA
TGTTTGTTCATAACGCATACTGCGATGTAGAATATATATATTATAAAAACATTACATATTCCTTTATTTT
CCTCGAATTCTTGTACACATCCAAAATTGATAGTAAAAAAACAACGTAACCGAAACTCAT
>PaContig340 [organism=Pararge aegeria] [location=genomic] [moltype=transcribed RNA] [tech=tsa] [tissue-type=ovary] [gcode=1] Pararge aegeria Calcium release-activated calcium channel protein 1 (PACG340)
CTTCATAGAATTGGCTTGGGCGTTTAGTACTGTTTTAGGTCTGTTCTTATTTCTGGTAGAGATAGCCATC
CTATGCTGGGTGAAGTTCTGGGACTACTCATTTGCTGCAGCCACTGCTGCAACCGTTATTGTTATACCAG
TATTAATAGTATTTGTGGCGTTCGCAATTCACTTCTATCACTCTCTGGTGGTGCAGAAATGCGAAACGTC
CGTTCAAGACATCAAGCAGTTAGAAAACATGAAACGGGATCTGGATACGGCGACTGTCAAAGTTAACATG
TACCCATAGACACTCTCCATAAACTAGAATTTAGGAACACAAAAAATACTTACAAATAGCAATATAATTT
CAATCTAGCAACTCAAAACAATTT
>PaContig341 [organism=Pararge aegeria] [location=genomic] [moltype=transcribed RNA] [tech=tsa] [tissue-type=ovary] [gcode=1] Pararge aegeria Unconventional prefoldin RPB5 interactor (RPB5-mediating protein)
GTTTGCTGTTTGTGTAAGAAATTTTAAAATTTTAGTAAATAATTGAATCAAGAAATAGTTACCTAACATG
AACATACTTGGTGATATTTACAAAAATAAGTTGCACGAAAGTGAGAAGAATATAAAATTCTGGGAAGAAT
ATTTGCAGAACTTAAGCTCATTAGACTTAAGTGTATACTCGGATAAATTGACTGTACCTATATTAGTACC
AATAGGTAACAAGATACTATTTAGAGGGACTCTCAAGCATACAAATGAAGTAACTGTTGCTCTAGGAGCT
GACTACTTTACTAAATGTTCTATAAAACAAGCTGAAGTACTGAGGCTTCATAGAATAAATGATGCAAAAA
ACAAACTGGAGACATTTGTTAAAGAAAAAGACTATCTTGAAAGTCAAATATCTTTTGGTAAGGGAATTTT
TCATGATATTCAAGGCCAAGATATTATTGAAGAATGCAATGAAGAAGAAGACAGGGCTTGGAGGGAGAAG
CATAGAAAAAGAGTCAGAGAATATTACCAAAATAAGAAAAAGGAAGAAGTTGAACAAAGTGGTATTACTG
ATGATGAGCTATGGTCAAGATTGGAGGAACTTGAGCTTCAGGAAGAATTAGAAAATGAACTAGCTCATGA
AAACATTGAACAAGAACTTGACGATAGTAACAAAAATGAATATGACTCATTTATAATAAAGGAAGATGAT
GTCAGTAATATTAGACAAGAACATCCAAATAAAGGACAAAACATACCACAAATCACTCATAATTTTCCAA
AGAACACTTCAAACGTTGATTTGTTGCTACAAGTTATTGACAGGCAAAAAATGCTTGAAGAAAAGTTGTC
TACCATTAAAAATAGAGAAAGAGTTGAAACCAAAACAGAAGCTGATTTATTGTCTAGATTAGATGAAATG
GAGCAGCTTGATGAATTAGAAGATGAGATGGAGAGGTTAGATGAGATAATTGAAGAAGATGAAGTTATGG
AAGATTCGATTAAAAGTGATGATAATTCAAGGAAAATTAGAAGAAAAGTTTCCTTTGCTGAAAATAATGA
TGATATCACT
>PaContig342 [organism=Pararge aegeria] [location=genomic] [moltype=transcribed RNA] [tech=tsa] [tissue-type=ovary] [gcode=1] Pararge aegeria Serine/threonine-protein kinase Nek8 (NimA-related protein kinase 8)
AGTTACAAGATCATAAACAGGACATAGCAAATGAAATAAAAATACTCTCGAAACTAAATCACCCTAATAT
AATAAAATTTTACAACTGTTACTATATTGATAATCATGTCATGATATCTATGGAATATGCCACTAGCGGG
AATCTAGCTGAATATATGTATCGGCGATGTCCCAAGCTAATAGATCAGAAGGAAATACTGTTTTTCTTTT
G
>PaContig344 [organism=Pararge aegeria] [location=genomic] [moltype=transcribed RNA] [tech=tsa] [tissue-type=ovary] [gcode=1] Pararge aegeria forked protein (PACG344)
GCGGAGGCCCGGCCGCCCCCGCCGCCGCCTGTGCCCGACAACATCCCGCCCCCGCCGCCCCAGCCGCCCG
TGACCTCGCACCAGCCCCTAGCGGTCATCAGCAGCGCGGAGCTCACAGCAGTGCGGCTAAAAACCATCGC
CACCAAAACCATGTCAGCACCACCGCCCGCCAGATCCGTCAGCTTGCAATGCATACCCAGCGCTGCGGAC
TTCAGAACTGTGAAAACTGACCTGATAGAGGAGCTGAAGATGTCCAAGGACATCACTGGGATCAAGAAGT
TGAAGGTGGAACGTGCGAGGCGCGAGAGTTTGCAGGATAAGGAGACTTTCACGGAGTTCACCAAACGCTT
CACGGCGGAAAACTTTGTTGATCAG
>PaContig346 [organism=Pararge aegeria] [location=genomic] [moltype=transcribed RNA] [tech=tsa] [tissue-type=ovary] [gcode=1] Pararge aegeria chromatin regulatory protein sir2 (PACG346)
CGCGCGGCCGCCGCGCTGCGCCGGGCGCGCGCTGCCCGCGCCGCCGAACGCGCGCGTGAAGTGGAGGACA
GCCCGCTCGTGCTGCGCGACAAGTGCCGCCGCCTGGCACGCGCGCTGCGCGACGCCAAGCACCTCGTGGT
GTACACGGGCGCCGGCATCAGCACGGCGGCCGACATCCCCGACTACCGCGGTCCGCACGGCGTGTGGACG
CGCCTGCAGCGCGGCGAACAGGTGGGGCGCGTGGAGGTGGCACGCGCGCGGCCCACGTTCACGCACATGG
CGCTGTCGGCGCTGTGGGCGCGCGGCGCGCTCAAGTTCGTGGTGTCGCAGAACTGCGACGGCCTCCACGT
GCGCGCCGGCCTGCCGCGCCGCGCGCTCGCCGAGCTGCACGGCGACATGTTCGCCGAGCGCTGCGCCGCG
TGCCGCCGCGTCACGCTGCGCGCCTTCGACACCACCGCGCGCACGGCGCGCCACGCTCACGGCACGCGCC
GCCTGTGCCACGCGTGCGGCGCCGAGCTGCAGGACTCCATCGTGCACTTCGGCGAGCGCGGGCGCGCCGC
CTGGCCGCTCAACTGGGCCGGCGCGCTCCGCCACGCCGCCGCCGCCGACGTGGTGCTGTGCCTGGGCTCC
AGCCTCAAGGTGCTGCGCCGCTACCCGCGCCTGTGGCGCATGCAGGGCGCGCGCCACCGCCGCCCCGCGC
TCTACATCGTCAACCTGCAGTGGACGCCCAAGGACGCCGTGGCCGCGCTCAAGATCAACGCGCGCTGCGA
CGACGTCATGGCGCAGGTGGCGCGCCAACTGCGCCTGCGCGTGCCGCGCTACGCGCCGCGCGCCGACCCG
CTGCTGGCGCACGCCGAGCCGCTGGCGCCGCCCGAGGCGCACACG
>PaContig347 [organism=Pararge aegeria] [location=mitochondrion] [moltype=transcribed RNA] [tech=tsa] [tissue-type=ovary] [gcode=5] Pararge aegeria Methyltransferase-like protein 17 (PACG347)
CACAAGAGTAGAAATCGATTCCAGTTTACGTGAAGGCTTTAATAGACAGGAATACAAACCAAGAAAACAT
CCTGGCAGGTCACAAGTTAAAGTTGCTATAATACCACCCGATATACAAAAGGCTATAAAACTTATTCTAC
AAGACTCCGGTGCTAAATCGTATCAACAAGAAAGTGTGAAGTTAAATAACTACATACATTCGCGCTTACT
CCCACCAGAAGATGATGATATCCGTAGAAAAGCCTCGAAGATACACGAAACTGTTTCGAAAAGAGTTTTA
TCGAAAATGGACAAAGAACTTACACAAGAGGAGGTAGAAACTTGTAATAAGAAAATAGATACAACAGTAT
TTAACGTTCTAAAGAAAAACGTTTACCGATGGGGCAATATATCGTATGATAAAGCTACTTCTTTGCAATA
CTTGATGGCGAGAGCTCCTCCAGAATATGCTGCCCTAGTACGTATACTTGACGAAATCAAACGTAGATTA
CCTGATTATACGCCTAGAAGCTTCTTTGACTTTGGTTCAGGAGTCGGTACGGGCACGTGGGCTGTGAATA
CGTATTGGAAAAATGATATTTTTGACTATTTCACAGTTGACACGTCCACCCATATGAATGATCTCGCCAG
ACTTATTTTGTGTCAAGGAAGAGATAACGTAGTAATGCCCTTTAAATCGTATCACCAAAGACAATTTCTC
CCAGCGTCAGTTGATTTGAAATACAACATTGTCCTTTCAGCATTTTCATTATTCGAAATGCCTAGTATGC
AAAGTCGTCTAGAAACAATACAAAAACTATGGAATAAAACTGAAGACTTTTTAATTATTGTTGAACATGG
CTCAAATGCTGGATTTCGTGTTGTCAACGAAGCCAGAGAGTTCATACTAAATGGCTGCAAGGAAAAAGGC
TATGCATTTGCTCCATGTCCTAACAACAATGTGTGTCCGAGATATTTGGAACTTGAGACACCTTGTAACT
TCTTAATTAAATATGAAACCCTAGGATTTCCCTCAAAAGTAGAAATAATGGCTAATTTATTCTCGTATAT
CATTTTAAGAAAAGGTGATAGGCCGTCAGATGACCCTCAATGGCCGAGAATCGTAAGGGCACCCATAGTT
AGGTCAGGGCATACAATTTGTAGGTTATGTACGCAAAATGGTGAGCTGAAGGAAATTATTTTTTCAAAGG
GAAAATATGATCAGTCTACGTATAGGTGTGCCAGATCTAGCAATTGGGGCGATACATTGCCTGTTAAATA
AAAATATATGAAATCAAA
>PaContig348 [organism=Pararge aegeria] [location=genomic] [moltype=transcribed RNA] [tech=tsa] [tissue-type=ovary] [gcode=1] Pararge aegeria dribble (dbe)
TAAGAAAACAAGGATTAACCAAGAAATAAACAGAAATTAATATTTCAATTTGTAATTAAAATTGTTTTCG
GCAATTGAAGTTCCACTATGGAAAATCTTACAAATGATGAAGAGCAACAAGAAATTGGCCCAGTTGAAAA
TGCTTGGGCGATTAAAACACCTAAGTTTACGGCAGAGGACAATCCACATGGTCTTTTAGAAGAAAGTAAA
TTTGCTACTTTATTTCCGAAATATCGCGAACAATATTTAAAAGAGTGCTGGCCTTTGGTCCAAAAGGTGT
TAAAAGAACATCACCTAATTGCTGACTTGGATCTTATAGAGGGAAGTTTAACAGTCAAAACAACAAGAAA
AACTTGGGACCCTTATATCATTATTAAGGCCAGGGATTTCATGAAATTGCTTTCACGAAGTGTTCCATTT
GAACAAGCAGTTAGGGTCTTAGACGATGAAATAGGTAGTGATATAATAAAAATTAATTCATTTGTCAGAA
AGAAAGAAACCTTCCTTAAAAGGCGCCAACGTCTAATAGGTCCAAATGGTGTTACACTTAAATCAATTGA
ACTACTTACCGAATGCTATGTTCTAGTACAAGGCAATACAGTGTCAGCTGTTGGACCATACAAGGGATTA
GTACAGGTGAGACGAATATGTGAAGATACTATGAAAAATATACATCCAATGTACAATATTAAAAGCCTCA
TGATTAAAAGAGAGTTGATGAAGGATTCAAGACTCAAAAATGAAAGCTGGGACAGATTTCTACCAAAATT
CAAAAGTAAAAATGTCCCTAGGAAACAACCTAAAAATAAAATTAAAAAGAAACCATACACACCATTCCCA
CCACCTCAATCTGAAAGTAAAATTGATAGAGAGTTGGCTACAGGTGAATATTTTCTTAAAGATGAACAAA
AGAAAGCAAAACGTCTATATGGCAAAGATGAAAAACAAATGCAAGTTAAGAAAGCTAGAGAGGAAGAAAG
GAAAAAGGACTTTGTACCCCCTGAGGAAAAAGCGGCCACTGCACCTAAACATGCAGAAGGGTTGCCAATT
AATATTGATCAATTTAAAGCCAAAATGAAAAAAGTTTCAAAAC
>PaContig349 [organism=Pararge aegeria] [location=genomic] [moltype=transcribed RNA] [tech=tsa] [tissue-type=ovary] [gcode=1] Pararge aegeria adhesion regulating molecule 1 (PACG349)
GCAGCCAATCAGTTTTCTTCAGCCCTGACGTCTGGGCAGATGGGTCCAGTTGTTTCTCAATTCGGTCTCC
CGGCTGATGTGACTTCCGCTGCCAACACAGGCGACATGCAAGCTTTCTTCAAGGCCTTAGAGAGTGCTTC
CTCTGGTTCCGAAAGCAATAGGTCGCAGGAAGCTGACAAAAAGAAGGACAAGCCACAAGAAGAGAAGAGT
AGCAAGAAAGACGATGACGCTGGAATGTCGTTGGATTAAACTTGTTTTTCTATATAATAAACACTTTAAT
TTTCATATAAAAAAAGCAGAATTAAGTGTCCTTTTGCTGTAACGCAATCAATTATATTCCAAAATAAAAA
ATAATATTTACAGAATACAATAATTATTTTTACAGGGGTAAAACCAAATATGTGACCAGTAAATTAAATT
TTATTGAGTGATAAAAGTATTTCAATATTCTCTTTAAAATCGGCGAGAACGAAGTCTTGAGGTTTTTATC
TCATTCAATGTAGTTATTAAATGAAAAATCAAAATCAAACATATTTATTTGGCCAAAAAAATATACAGAA
CAAATTCATTAAGTGAAACAAGTGATTACATGTTTCACATTAAAAATATGTGTACCGTATTTCTTCATTA
AATTGTTT
>PaContig350 [organism=Pararge aegeria] [location=genomic] [moltype=transcribed RNA] [tech=tsa] [tissue-type=ovary] [gcode=1] Pararge aegeria hypothetical protein AaeL (PACG350)
TTTTTTTTTTCATTCAGAAGTTTAAACATGGGCAACTGGAAATTGGAAGTTGGGAGGATGGCTATGTATA
CTTCTTTTCCGGTTGGTTTATTCTTTTTCTTCAACCAACCATCCTATTTCGAGGAATGGGTAACTAAAAC
AAAACGCCAAATATATCCTCCAGAAAATAAGCAGAATAGAGAAGATATACAGAAGTTAATTCAAGATATG
AAAAAGAAACAAATGAGATCACTAGAAGAGGAATAAGAGAATAGGATAAAATATTAGTCTATACATAGGT
ACTTGTGTAAATAATTACATCTTTCAATAAATAATTTATTTTCAGTGCACTTAAAAAAAAATTATTTATT
G
>PaContig351 [organism=Pararge aegeria] [location=genomic] [moltype=transcribed RNA] [tech=tsa] [tissue-type=ovary] [gcode=1] Pararge aegeria Uncharacterized protein PACG351 (PACG351)
CCTTGGAGTAATATGGTTCTGTGTTTGAAGATTTTTACTCAGTTCTAAATTCTATTGTCTATAAATTAAA
CACCAAAATGTATACTAAAGTGTTGTTAAGTGAAGTAGAATCCTTTCAAAGTATTTACGAATGTCATATA
ATTATTATATATTTTCTTTCATTGTCATGGATTCTTCGAGAGTGTTCAATTATAGATAGAGAAAGTGGCA
GGTACCTTTTAAAACGGAA
>PaContig352 [organism=Pararge aegeria] [location=genomic] [moltype=transcribed RNA] [tech=tsa] [tissue-type=ovary] [gcode=1] Pararge aegeria Uncharacterized protein PACG352 (PACG352)
GATGATGATGAAACGAACATTGGTGAAATTAATAATATTAGTAATGAATGTCCAGCCGGAAATTCTGTTG
AAAAAACATCTTCTGCTCATAGTTCGGGTGTAACAAATAGTAATGTGATTAAATTACCCATTAAAGAATA
TTCTTCACCGATTGCGCCCATACTGTCTCATTCATCTATATTAGACATATTAAACACTACAGACTATGAT
TTCCCGCTTCTAAGCAAGCAGCCAGATAATTGTACAGAAAATGATTTTTCGCTTCTAAGCGAGCGGTCCG
ATGAATCTTTGGAACACCTAGAAGCGGAAAGAATAAATACATTTTAAAAAACGTTGGCGAAATTCTCTCG
AAGCATCTAAAAGGAACACACATAAAGCTGATGCTCAATGTCGAAACAATTACGAACCAGTCGAGTCCAC
AAACATACTTTAAAATAT
>PaContig353 [organism=Pararge aegeria] [location=genomic] [moltype=transcribed RNA] [tech=tsa] [tissue-type=ovary] [gcode=1] Pararge aegeria WD-repeat protein (PACG353)
CACGCACATCGCACGCCTGTTAACTTGATAAAGTTAACCTTTCTCTGTTTGACTGTTTATTTTCATTCAT
GAACTTATTAATCCAATCCTCACAATTATTAATTACAAGCCACATATTATTCATTACGATTAATTTTGAT
ATTTTTTCATTATGACTTTAAATTTTCGAGAATTTGATAAAGATTCTTCTGACGATAGTAGTGAAGATGA
CAGTGATCATGAGGTGTCTGAAATGGAGCAAGGAGTAATAGATTCATCTGTTGATACTGAAGAGGATGAT
GAAAATGAAAATAACAAAGATGACCAAAACAGTTCAGATGACAGTGAAGATGAAGTTGTTAAAGCTATTA
AAGCAGAGAAAAATAAGCCTCGAGACCATCCTCCAAGCATAAAAACTGAAGACTTTATTGTAGATATTTG
TTTCCATCCAGCAAACAACATAATAGCTATAGCAAACATTGTAGGAGATGTACTGCTTTATGAATATAGT
AATGATGAGACAAATTTGCTTAAAACAATGGAATTACATTTAAAAGCCTGCAGAGATGTAGAATTTGACA
ATAACGGTGTTACTATGTTTACTACAGCCAAGGATAAAGCAGTGATGGCTACTGATGTAGAGAGTGGAAA
ATTAAAACAATGTTTTGAAAATGCACATGATGAGCCTGTATACAAATTGTTCCCCCTCGATTGTAATAAA
ATTGTTTCAGGTGATGACAGTGGTACAGTTAAATTGTGGGATCTAAGAAGACAAGATCCAATATTTACAA
TAAAGATTGGTGAAGAATATATTTCTGACATGATCACAAATGACGCCCAAAAGTATCTTGTGTGTGCTGG
AGGGGATGGAATGCTTACATCAATAGACCTAAAAGGAAGCAAAATATTTTCTAGATCTGAACAATATGAC
GCAGAATTAACTTGTATGGGATTATTTCGTTCTGAGACAAAATTGCTAGTTGGATCTTCAGTTGGCAAAT
TTTACTTATTCAATTGGAAGGAGTTCGGACTACATAGTGATGAATATATTGGTCAGAAACATTCAATACA
ATGCATGATCCCTATTACACAAAACATTGTTGTGTCATCTGGCGAAGACGGCATATTAAGGGCAGCACAT
ATGTTTCCTCAACGTCAACTAGGTGTTGTTGGTCAACATAGTTTGCCGGTCGAAGCTCTTGACATAAGCC
ATGACGGTCAATATATTGCTTCATGTTCACACGATAATGATGTAAAATTTTGGAATATTTCATACTTTGA
ATCAATTGACTCCCTTATTGATGTCAATCATAAACATAACAAAAAGAAAGATATGATAAACAACTTACCT
TCAAGTAATATTAAAAATGCTTCAGATTTTTTTTCAGGATTAGTATAGTATCAGTTCATCAAAAAACCTA
ATAATTCATTCTGGTTAAAAAAAAATGTTTAACAT
>PaContig354 [organism=Pararge aegeria] [location=genomic] [moltype=transcribed RNA] [tech=tsa] [tissue-type=ovary] [gcode=1] Pararge aegeria transposase (PACG354)
AAAAAATTTTTTAGTATCGTTCTGTTGGCTGTAGCAGATGCTAAATACAGATTTGTCATTGTCGATGTAG
GTGCTTATGGTAGAAATAGCGACGGTGGTATATTAGATCATTCAAAATTGGGTTTAAAATTGCAAAACGA
CACCTTAAATATTCCTCAAAATGTGAGCTTACGAGGAATAACTGAAGAATTACCCTATGTTTTTGTTGCT
GATGAAGCATTTCCACTAACGAAAAATATAATGAGACCGTACCCTGCGAATCAATTGGCAAATATAGAGA
AAAGAGTTTTTAATTACAGACTAAGTCGAGCAAGGCGTATTGTGGAGAGTGCTTTTGGCATTCTTCAATC
AAGGTTTGAAATATTTCAGAGGAGAATGCAAGTACAAGCAAAATATATAGATAACATCATTTTAGCCTGC
TGTTCTTTACATAATTACATCATTAACAATGCAACGACGGAACTTCCAAACCCACTACAGGAAAGTGACA
TTTTAGAAAGTTCCGTGGATAACAATGTAGTTGGCGATACCGATATTATCATGTGCGAGGGTATGGTCAT
TAGAGATCAATTTAAACAATATTTTAACTCTGAACATGGGTCAGTTAGTTGGCAGAATAATATTGTCAAT
>PaContig355 [organism=Pararge aegeria] [location=genomic] [moltype=transcribed RNA] [tech=tsa] [tissue-type=ovary] [gcode=1] Pararge aegeria Chromobox protein-like protein 5 (PACG355)
AGCGATTAGTAAATTAAAAAAAAAACATAGCGTTAGCGTTGCGTTTTCCCTCCGTTGCCTTTGCTTGTTG
CTTTAGTTAAAAGTGTTTCGCATCTTAGTTAAAAATAATCTTCCATTATTGTTTACTATCCAAAATTTAG
GATGCGTAAAGTTTCTAGAAGTCGTGCGGATGATGATGTCGTTTCATCTACAAATGGGTCCGGATCAGTG
GCCAACGAAGAACGCCAAGAAGCCGAGAAACCAGATCGTAATGATGAAGATACGGGTGATAAAGGCACTA
ACGATGTAGACGATGACTCTGATGACTATTTAGAATCACCTAAAAAGAGTAAAACTAAGACTACTAAAAA
AAGAAAGTCTGATAGAAGTAGTAACAAGAAGGAAGAAGAAGAGGAGGAAGCTGAATATGAGGTGGAAAAA
ATTATTGATTCAAAGAAAATTAAAGGAAAACTGCATTATTTGATTCGCTGGAAGGGATATTCCGCAGGCA
ATGATACATGGGAACCCCATAATACTTTATCCTGTCCTGAGTTAATCAGCAAATTCAATGAAGAAAAAGA
AAACTCAAAAAACAATTCACCTAAAAAGGCTGCAAAAAGGAAAGGCACCAAGAAGGCAAGTAAATCTTCT
CCAAAGAAAACAAAAACAGAGTGGCATGATAAGGATACTGATGAAAATGCAGAGTATGAGGTGGAGCGGA
TTCTTGAAGTTCACCACAAAAAGAATGGCGAGCGTTCCTTCCTCATCCATTGGAAAGGATGGTCTAATAA
ATTTGACTCTTGGGAACCAGAAAGCAATTTAAATTGTCCAGAATTGATAAAAAGATTCATGGAGAAGGTT
GATGTTGCACGCTCCACGGACTCGCGAAGCTTGAGAGTGGCTCCGGAAACTACTCATCGTTTCACATTGC
AAGATCCGTCATCTGGTCGTCGTCTTAGCAAGCGCAGAGGTCAACGGCAGCGCGTAAGATACGATAATGC
CGAATAATAATAATTGTTGTTGTTCAATCATTTTGACGCATACAGCATAAGTGCATGACTCGTTTTTGTG
TGTATCAATCACAACAGTAAAACGTTTCAATGCTGGATGTTTCTCAAATAAGGATTAAATGT
>PaContig356 [organism=Pararge aegeria] [location=genomic] [moltype=transcribed RNA] [tech=tsa] [tissue-type=ovary] [gcode=1] Pararge aegeria Uncharacterized protein PACG356 (PACG356)
ATTCAATAGATGGTTAAGTAAAAATTTACACAAGAATTGAAATAATATTTTGGAATAATTTAGAATATTG
TAATCTTTGAGAATTTTCTATTTTTCCTATTTTTATTTTATATTCTTAAAGATCCGTATCATTATGGCAT
ATTTAAATCAAATTCACTATACGATCTCTTCATTGATTGATTTAAGTGAAGATGGGATATCTATTTCATT
AGAACGATGTGCTCACAGTAGAACTTTAGAAGGTCATCAGTTTATAGAATTAGTGTTCTCAATCACACCT
ATTGAATCATTACATTCTCCTAAGTTAATCTCTTATCTCTCGGGATTAGAGTTTTTAGGATTAAAGTTAG
AAAGGTTACATTTTTTAGAAGAATTAATTATTCCTGAAATGCCATTTAGATCATTAATCGCAACTCATTG
GACTCTACCTTCAAACGCTCAATCATCTTTATTTCTTCCTTCTTTTCCTTGACTACAAGAAGAGAAAATT
AGAATTCATCACTCAGCATAATAGTAACA
>PaContig357 [organism=Pararge aegeria] [location=genomic] [moltype=transcribed RNA] [tech=tsa] [tissue-type=ovary] [gcode=1] Pararge aegeria high temperature requirement protein A2 (PACG357)
CAGATGTATATGTCGGGACCAAGCATCGTTCAATGAGCATAATCATAGTTCTAACAGCAAATACCTCTTC
GGTGGACTTTTAGTGGCGTCTGGCGTTATAGGTTACTTTTGTGCAAAGGAAAAGTTAAATGCTGCATCAG
TGATAAGCCTCGCTGGTAGACGGAACCAGTTTAATTTTATAGCGGATGTAGTGGCAGTGTCAGCACCCTC
AG
>PaContig358 [organism=Pararge aegeria] [location=genomic] [moltype=transcribed RNA] [tech=tsa] [tissue-type=ovary] [gcode=1] Pararge aegeria domino (dom)
TGGCCGAGTTCGACGAGGCGCTGCCGCTGGAGCCCGCGCCCGCGCCGCGCGCCGACCCGCACCAGGCCGA
GCTGGCGGCGCTCATGAAGCAGCTGACGCCGGTGGAGCAGTACGCCATGCGCCTGGTGGAGAGCAGCGAG
GCGGCGGGCGAGGCGGAGCGCGCCGCGCTGGCCGACATGCGGCGCCGCCTGCAAGAGTGGGT
>PaContig359 [organism=Pararge aegeria] [location=genomic] [moltype=transcribed RNA] [tech=tsa] [tissue-type=ovary] [gcode=1] Pararge aegeria zinc finger protein (PACG359)
GGGTGATGTGACACTCAATATCAACAACGTATCAAAAGCTTCCCAAAGCAATGACGCAAGCGAGACTGAC
GAAACGGCGTCGGAGACAGCTGTAGCGAAACCCTTCCAATGCCACGTATGCGACTACAAAGGCACATATT
ATCACAATTTCAGGAGGCACGTAAAAACGCATTCGGGCGAAAAACCCTATTCCTGTAAGTACTGCGACTT
CAAATGCGCACTCAAACATGGTTTGGTGTTGCATATGCGAGCGCATTCCGGCGAAAGGCCGTACTCGTGT
AAACAATGCGAGTACAGAGGTTCAAATTCATACGCACTGTTGACGCACGTACGGACGCATACCGGCGAAA
AACCGTACACTTGTAAGATATGCGGGTACAAATGCGCACATAGGAGCACCCTGGTGTTGCACACGAAAAG
TCACAAATAGTAGTGTTCTTTACTAACACATGCTAACAATATGCCGATAATATGTATGCGGACG
>PaContig360 [organism=Pararge aegeria] [location=genomic] [moltype=transcribed RNA] [tech=tsa] [tissue-type=ovary] [gcode=1] Pararge aegeria C3 and PZP-like alpha-2-macroglobulin domain-containing protein 8 (PACG360)
GTTCAGAGGCCGGCTTCACTCCGAGCTCACGTACAGTGAATAATATATCAAGTGACTAAGTTATCTATTT
ATCTCCATCATGGCAAACATTCTAGACGTTTCCACGGGAGATAACCTGCAATATCAATTCTTCCCGGTGT
CCAGCGGTTCCGTCCAGTTCAAGATAAGGGCTCCAAATGACGCGCATATTGCACTCACCATGGGCCCCCA
GGAGTCTGACCCGATGTGCGAGGTTTACATTGGCGGTTGGGGTAACACGAAAAGCGTAATTAGGAGAAAC
AGAACGAAACCGGAGAAAGCTGAAATCGAAACCCCAAACATCCTCAATGCTGGTGAATTCCGTGGTTTCT
GGGTGCGCTGGGACGGTGGCATCATTTCAGCTGGACTTGAAGGAGAGGCAATTCCATTCATCTCTTGGGC
TGACCCAGAGCCTTTCCCAATCGCTTTCGTCGGAGTTTGCACTGGCTGGGGCGCGTCTGGCACGTGGAAA
ATTGAAG
>PaContig362 [organism=Pararge aegeria] [location=genomic] [moltype=transcribed RNA] [tech=tsa] [tissue-type=ovary] [gcode=1] Pararge aegeria Uncharacterized protein PACG362 (PACG362)
GTTTACAGTGTTAAAATAGAGCATGTCTTCGCACGTGAATGGGCGAATTGTAGTCATGGTAAAAAGTATT
TTGCTGTATAATTTTAAGTGTTTTTTTTTTAACCGAAACAAATTTACGAGTTTAAATATGTTACTTTTAG
CCAAAACTGAGAATGTGCTGAAAAGTCAATTTCTGTGTTATCCTGTTTTCAGGAAAAAGAATGAAGTGTT
TTTTTTTATTCGCTCA
>PaContig363 [organism=Pararge aegeria] [location=genomic] [moltype=transcribed RNA] [tech=tsa] [tissue-type=ovary] [gcode=1] Pararge aegeria Deformed epidermal autoregulatory factor 1 (Protein DEAF-1)
GAAGACATTGGCCAGACTCTAATTCATCTTTCCAGTGAATTAAAACAGTGTGTTGAAGAAGTAAGAATTG
TCAGTGCCAGACAATTGGACAGACTTGAGCAAGAGCGTGCAGCCTTAATGCTTGAGAGTGTGGATACTGC
CGTAGACGCAGAACAGGTGTCACTGCATAGTGTTGATGAATCACTCTCAAAAAAGTGTGCTAACTGCAAC
CGTGAAGCATCAGCTGAATGTTCCTTATGCCGAAGGACGCCATATTGCTCT
>PaContig364 [organism=Pararge aegeria] [location=genomic] [moltype=transcribed RNA] [tech=tsa] [tissue-type=ovary] [gcode=1] Pararge aegeria conserved hypothetical protein (PACG364)
GCCATAGCGGTCAGCCGCGATAAAAGCGCGTTCAGCGGTTGGACCGCTCGAAGGCGCGTGGCCCATAAGC
AAAATGGACGCCGTCGAGATAGCTTGTGTTATTTATTTTTACTCCCGAAAACAACGAAAGAAAAATAAAA
AAAGATACTGGATTCATCCTTTACTAGAAACACGCAACGAATTTGGCCAGTTCGCAAGTTGTTTTCAAGA
ACTGAAGAAGCACCAAGATAAATTTTTCGGCTATGTTAGAATGAGTGTTTCGTCATTTGAAGAATTACTA
ACAGTTTTATATGACACCATCAAAGGACAAGATACAAAATTTCGTGA
>PaContig365 [organism=Pararge aegeria] [location=genomic] [moltype=transcribed RNA] [tech=tsa] [tissue-type=ovary] [gcode=1] Pararge aegeria Hippocampus abundant transcript 1 protein (PACG365)
GTCCGCGCCGCTGATCGGCGCGCTGTCGGACGTGTGGGGACGCAAGTTCTTCCTGCTGGTGACGGTATTC
TTCACGTGCGTGCCCATCCCGCTGATGACGCTCAACACGTGGTGGTTCTTCGCGATGATCAGCATCAGCG
GCGTGTTCGCCGTCACCTTCTCCATCGTGTTCGCGTACGTGGCCGACGTGACGACGGAGGCGGAGCGCTC
GCGCGCCTATGGGCTGGTGTCGGCCACCTTCGCGGCCAGTATGGTGATCTCACCCGCGCTGGGCACGTAC
CTCATGCACACGTACAGCGAGTCGCTGGTGGTGGCT
>PaContig366 [organism=Pararge aegeria] [location=genomic] [moltype=transcribed RNA] [tech=tsa] [tissue-type=ovary] [gcode=1] Pararge aegeria PREDICTED: SLIT-ROBO Rho GTPase-activating protein 1-like (PACG366)
GCTGGAGAAGCGGCGGCTGCGGCACAGCGAGGCGCGCGCGCGGGCGCTGCGGGCGCGCGCCGACTACGTG
CTGAGCCTGGAGGCGGCCAACGCCACGCTGCAGCGCTACTACCTGGACGACGTGGCCGACATCATGCTGT
GCACCGAGGTGGGCTTCGAGGCGGTGGTGGGGCGCGCCGTGCGCACTGCGGGCGCGGCCGAGAACGCGTG
CGCCGACGAGAGCCGCGCCGCC
>PaContig367 [organism=Pararge aegeria] [location=genomic] [moltype=transcribed RNA] [tech=tsa] [tissue-type=ovary] [gcode=1] Pararge aegeria Vacuolar protein sorting-associated protein 53-like protein (PACG367)
CTGGCGGGCGGCGCGGCGGCGCTGCGCAGCGCGGCGCAGCGCCGCCAGTACAAGGAGCTGCTGCTGCCGC
TGCAGGCCATCATGGAGGTGCTGCAGCAGCTGCGGCTGTACCGCGACATCCGCGAGCTCAACGCGCTGCG
CGACGACGTGCACGCCGTGCGCGCGCAGCTCGCCACGCAGATCCTGGCAGACTTCAAGGACGCGCTCACG
GGCGGCGGCAAGGGCGCGGTGTCGCAGCGCACGCTGGCGGAGGCGTGCGGCGTGGTGGACGCGCTGGAGC
CCGCCGTCAAGCACGAGCTCATCCAGTGGTTCCTCGCCTCGCAGCTGCAGGAGTACGAGCACCTGTTCTC
CAGCGAGCAGGAGTGCGCGTGGATCTCGTTCGTGGAGCGGCGCTACGCGTGGCTCAAGAAGTACTTGCTG
CGCTTCGAGGAATCCCTAGCCGCCATCTTCCCCGCGTCCTGGCGGCTCAGCGAGCGCCTCGCGCACCGCT
TCTGCAAGACGACGCGCGCGGCGCTGGCGGGCGCCATGCGCGCGCGGCGCGGCGAGCTGGACGTGAAGCT
GCTGCTGTTCGCCGTGCAGAAGACGTACAACTTCGAGTTGCTGCTGCACAAGCGCTTCCTCGGTACGGAG
TTGGGGTCTGAGGGTGCAGATGAAGAATCCAGTAAGCTAGCTTTCGACGATGACGATAAGGAGGAGCCTC
GCACGGGCGCGGCGCAGGGCTCGCCGTGGGTCGGGCTCATCGGCATCTGCTTCGAGCCGCACCTGTCGCT
CTACATCACCAGCCTCGACACGAACCTGCGCGCGCTCATGGACCGGTTCATACAG
>PaContig368 [organism=Pararge aegeria] [location=genomic] [moltype=transcribed RNA] [tech=tsa] [tissue-type=ovary] [gcode=1] Pararge aegeria Laccase-1 (PACG368)
GTGAAATGTTAATGGAGTGGTCGAAAGACAAAACTTTGAAACTAATCGAATTATTGCAGCTGAATGCAAA
TTTATGGAATCCGTCCCTGTGCGATACCCGCAGGGACAAACAGAAACGTAAGGAGGAGCTGCGCGGAATA
GCTGACCTACTGAACATATCAGTGTCTGATGCTACCAAGAAAATACAGCATCTTAGAACACAATACAACA
GGGAGTCTGCTCGTGAAGTACGGGCTAATAGCGAGGGCCCGAATGAAAGCTACATTAGCAATTGGTACGC
GTACGAATATCTACACTTTATGAAGGACTCTAATAAACCATATAGAGTTTTACAATCGGAGGACCATCCG
GAAATTAACATCACTTTGCAACCAACAGAGAACTCAGTCTGTAAACTTGACAATCTCTCACCACCATCTA
AAATAGCTCGGACTGATTTGCTACACTCTTATAAACCTGAAATTGTTTACCCAGCAACATCTGTAAACAG
GGATGAGTTTTCAGTATTTGGAGAATATGTTGCCAATGAATTAAGGTCTTTAAAAGGAGAAAAGAACTTA
CTTGTGGCAAAGAAGAAAATACAAGACATTATATTTGAAGTTAAAATGGGTATGATAAATGAGCCAAGAG
TAGAGCAAACTGCACATACATGCACAGTTTATACACCATCAACACAGCCACATACAACTATTCACAATGG
GAAACTTTATACAACTCCAGTAATGAGTACTATACCTATAGAAACATTAGCAACGTCTCAAGCAACACCT
ACTTCAGGGATCAGTGAAATAATCATTAACGGTGCATGCCACTACTCAACATTCAAAGTTGATGAACAAT
AGCAGTGTCAGCGACTTCCCA
>PaContig371 [organism=Pararge aegeria] [location=genomic] [moltype=transcribed RNA] [tech=tsa] [tissue-type=ovary] [gcode=1] Pararge aegeria Uncharacterized protein PACG371 (PACG371)
GAAAATACAGTAATTAAACAAAGCATGCCTAATTATAAAGATAAATATTTAGAGTAATACTAGTTTTATA
CTACCAGCCGAGTCCGTAACACAAACATCATTGTAATGTAACCTTGCAAGACTTGTACAATAATTATGTA
TTAAGTATTAATTTACTAACATTTAATAAGGCGTGTACACATTGTATGAATGTTACAAGGTGTTAAGTGT
TATGGGACTTTGCAGATGACTTTAAGCAATATTTTTATTAATCATTGTTATTGATTGAACAAGAACTATG
TCAAATTTGGCAATAGTTTGTTGTTTAATGGCCATCCCACACTATATTCACTCAACAAAATTGAGTATGT
GTCACATAATTCTATAACACTATTATATCTCATAACATTGCAACTCACTTTTCAATGCTACAATTTGTGT
ATATTTTGTGTTGAGTCAATATTGTCTGCAAAGGCCACGAATCTAACAATTCGTAACTGGTTAATTAAAA
AAAAAAAAAA
>PaContig375 [organism=Pararge aegeria] [location=genomic] [moltype=transcribed RNA] [tech=tsa] [tissue-type=ovary] [gcode=1] Pararge aegeria Mo-molybdopterin cofactor sulfurase (PACG375)
ATCTGTGTATCTGAGTGCCGAGTAAGAGATATCCACATTTTTTATTCAAAAAATGAGTTCTAAAGGTTCA
TTGGTTACTGCAGCGGTAGCTACTGCCAGTGTGCTAGGCGGTGCATACTGTGCTTACCTCTACAAGAAGG
CAAGGGAGCCTAAACTACCAACAGAGTGGATAGAAGTTGGCTTCCTAAAAGACCTTTACGCGTACCCAAT
CAAATCTTGCGCTCCGATTATTTTAAATCAAGCTGTGACTACTGTGCTGGGGTTAAACGATGGATGGCTG
CGAGATCGTATTTTAATGGTAGTAGATGACAAGTACAACTTTATCACAGCAAGAGCATACCCAGAACTGC
TGCTAGTTCAGCCTGAGATACGAACTGCACCCTACCCCAGTTCAG
>PaContig377 [organism=Pararge aegeria] [location=genomic] [moltype=transcribed RNA] [tech=tsa] [tissue-type=ovary] [gcode=1] Pararge aegeria Uncharacterized protein PACG377 (PACG377)
GTTATCTATCAATAATAATACAGTGATCTGGAGATAAGTTTTGCAACGAGGCAGTCCAGCCAGGGCCATT
TCAGGGGCTTCATGAAACTGAGGCGTATCCTACACGGAACGCGACAAGCAAATATTCGCTGTCTAAGCGA
GACAGCGAATTGCTATTGAATTTCAAACTGACGCAATTTCACATGCGCGAATTGAACATGTGTCTTAATT
TAAGTAGAAGTTTTAACTGTGAACGTTCTGTATCTAACAATGATTTGAAAGTTGACTGCTCGAGTCCCGT
GCGTTTCTCACCCCAATTTTAAAAGACCCTTAAGCCACAAACACAAGTGTACAATCCAAATTACAAAGAT
ACATATTTCAGATACATCAGAATGATGTTAAGCACAAAACATA
>PaContig378 [organism=Pararge aegeria] [location=genomic] [moltype=transcribed RNA] [tech=tsa] [tissue-type=ovary] [gcode=1] Pararge aegeria Coiled Coil Domain containing Protein 25 (Ccdc25)
GTTTTGCTATAGGAGGTCTTAGTGGTGGTGAAGCAAAGGATGACTTTTGGCCTATGGTCAGCCTAGGAAC
TGAAATACTAGATAAATCTAAACCACGTTATCTGATGGGAGTGGGATTGGCTATTGACCTTGTTGTGTGT
GTTGCACTAGGAGTGGACATGTTTGATTGTGTGTTCCCTACACGTACAGCTAGATTTGGGTGTGCACTAG
TAA
>PaContig379 [organism=Pararge aegeria] [location=genomic] [moltype=transcribed RNA] [tech=tsa] [tissue-type=ovary] [gcode=1] Pararge aegeria glutaredoxin (PACG379)
AAACCATGGTAGTCTATGGCTTATGTCAATAATAAAGATTAAACCTAATATTTCGAGAATAATAATTTTA
CTTTGTGTTGGTTGATGGTTGTAAGCTGTAAAGTGTAACTAAAAGTATCTAATTTATTTCGTGGTAATTT
TTATCATAAAATAATAGTTGAAAGAAGCAAAAATATATTGCACGTAACCTTATTCCGAGATGTCGGTCAC
TAAGATAGATTCTGTTGATAATTTCGTTAATTTTATAAGATCACCAGCTTTAACAGTTGTACATTTTTCT
GCTGAATGGGCAGAACAGTGCAATCAAGTTACTGAAGTCCTTAAAGAATTGGCAAAACTAGATGAAGTCC
AATCCAGTGGGAGTAAATTTGGATTATGTGATGCTGAAAACCTTTCGGAAATCTCATTAAAATATAAGGT
AGATTCAGTACCAACAGTTATATTATTTAAAGATGGATCAGCAGTAGATAGAGTTGATGGTGCTGATGCA
GCCCAAATCACATCTAAAGTCAGAGCCAATAGTGGGGTTAAATATCTAAAGAATGCCCCACCTCAACAAC
TATTAGAGGAAAGACTGAAAGCTCTTATCAATAGACATAACATCATGGTGTTTATGAAAGGCACTAAAGA
GTCGCCAAGATGTGGATTTAGTAAAACACTTGTTCAAATACTTAATGGAACTGGGGTTCAGTATGAGACT
TTTGATATTTTAACTGATGAAGAGGTTCGTCAAGGATTAAAAACATATTCTGATTGGCCAACTTACCCCC
AGTTATATGTTAAGGGAGAATTAATTGGAGGATTAGACATTGTTAAAGAACTGCAGGCAAACGGAGAACT
TGAGTCTTCTTTAAATGCTTGAACTATGCTTATCAATAAATGTAGCTCATTTTTTATTTATTTTAATAAA
GATTTTAAATAAAAA
>PaContig380 [organism=Pararge aegeria] [location=genomic] [moltype=transcribed RNA] [tech=tsa] [tissue-type=ovary] [gcode=1] Pararge aegeria conserved hypothetical protein (PACG380)
CAAGGCTCGCACGGCGGTGCTCATCAACTGGCTGCTGGGGGAGCGGAGGTGCGCGTGCGCGAGCCTGCTG
CTGGTGCTGACGGACGCGTACCGCGGCGCGGCGGGCGTGGGCGCGCACACGCTGCGGCGCTGGGCCTACG
AGATCCAGTCCACCTTCCTGATGCCCAACGCGGTATTACAACTGAATGGTGTGGATGAGAATATGGCGAA
TGAAATCGAACATGTTTTAGTCAACGAATTTGACAAGGAAGAGCTGCTCCGGAACGTGTTCCGCAAGGCG
CGGCGGCAGGCCAAAGACGAGCTGGCGCGCCAGCTCAGCGAGTTCCAGGTCAAGCGGCAGGTCGGGCTCG
GCACTCTGTACGGG
>PaContig382 [organism=Pararge aegeria] [location=genomic] [moltype=transcribed RNA] [tech=tsa] [tissue-type=ovary] [gcode=1] Pararge aegeria Uncharacterized protein PACG382 (PACG382)
AGTTCAAATTGGGCTATTGGTTTGAAAGAAATACAATGGCAGTTGAACACTTTAACTGCAGATGGTAGTG
TAACAAAATCAAGAAAACTGGTTAATCATGAAATAATGTCCCCATACCATGCCCATTTTGGTTTTATTCC
AAATGAAAAAGTTATTCAAAGAACTAATAAATTGCCAAAAACAGGACATGTTTCTGTAACTAATTCAAAA
AATAAAGTCTTCT
>PaContig384 [organism=Pararge aegeria] [location=genomic] [moltype=transcribed RNA] [tech=tsa] [tissue-type=ovary] [gcode=1] Pararge aegeria DNA repair protein complementing XP-A cells homolog (PACG384)
GCAGGGACGACGCGGGCGCGCACGCGCTGCTGCCGCGCACGCAGGCCAAGAGCGACTTCCTGCTGCAGGA
CTGCGACCTGGACGCGCGCCCGCCGCCGCTGCGCGCGCTGGCCCGCCCCAACCCGCACCGCGCGCGCGCG
CCGCCCATGCGCCTGTACCTGCGCGCGCAGCTCGAGCAGCGCGCGCGCGACGTGTGGGGCTCCGACGCCG
CGCTGGAACTGGAGCGCGCCGCGCGCGTCGAGCGCCGCGAGCGC
>PaContig385 [organism=Pararge aegeria] [location=genomic] [moltype=transcribed RNA] [tech=tsa] [tissue-type=ovary] [gcode=1] Pararge aegeria glycosylphosphatidylinositol-specific phospholipase C (PACG385)
CCTGACTTAAATGGTGTGACGCTTAATTCTCTACAAAGATTAAGACAACAGGTGATAGTTGTGTACCGAC
ACCCTTCGGTACTGTCAACAGGCGAATTCTGGCAGCCGCAAATGCTACCGTCCCCGTGGCCTCGGCAGGA
CAGCATCCGGGGCTTACTAGAGTTCCTCAAAAATGTCAAGCGACATCCCGGCATGGGTTTTGTTCATCAA
GCCGTTTTAACGCCTACGCCTGGCTTTATTATATTTAGGTGGATTTCCAGCTTAAGAGAGAGATGCGCTA
AGCCTGTCAGAAACGAAATCTACCCTAGACTAGCGGAATTTTCTCCAGGAAGGCCCACAGACAGAGATGG
GATGACACCTGTCAATGTCATTATTGCCGATTTCGTTGAAATGAACGATGCCATATTCTCCAAATCAGTT
ATTCAC
>PaContig386 [organism=Pararge aegeria] [location=genomic] [moltype=transcribed RNA] [tech=tsa] [tissue-type=ovary] [gcode=1] Pararge aegeria pita (pita)
CTGAAATGGCCGCATTTACATCGAATTATGAAAGCGAGCTCAAACCTGACTTGGAGAGCGGAAAAGCGAT
TTGCCGTTGTTGCCTTTCAACCGATAGACGCATGACGAAAATCGGAACCTTTTGTGGCCTTTTTATCGAT
TTAGCTGATATTATTGTTACAGAGTCAGACGGTTTACCGCAATGGATTTGCTGGGAATGCAGTGCATTGC
TTTTTAAGAGTGTACGGTTCAAGCTGAAGGTGCTCCGAGCTCATGCCATGCTGTATGACTACCACAGCAG
ATGTGCCCCATTTCCAATAGATGGCGCTGATCCAGAACTAACGAAATACGCGAGCCCCCACCTAGGTACC
TGCCCCACCCTCTTGTTTGATTCGGGAAAAAGCAGATTGGGCTATCATAAAGTTTTAGAGCACGAGAAGC
CCCTGATACAGACGAAATTGGACGATATCCTCATCACCGAAGACGGAGATGTGAACTTGTACAATGATGA
CATCTCCATCAAAGATGAAGCCATACTCTCCGACTGTAATGACAATGTACCTTTGGAAGTAGTTAGAACA
AACAAGATAAAATATGAAGAAGAGAAACCTAAAACGGAAATAAAAGAAGAGAAGAAAG
>PaContig387 [organism=Pararge aegeria] [location=genomic] [moltype=transcribed RNA] [tech=tsa] [tissue-type=ovary] [gcode=1] Pararge aegeria Uncharacterized protein PACG387 (PACG387)
CTTCACTTGGCAAGCTGACTTTTGTGCCTTGGAATAACATGATTCTTATTTTCCTAAATTGCTTAACGAT
AAATAAGCAGACATTGTGGAACATTTATTTTCACAAATTAGCAGCCTCTCTGAATGGGTCCAACTCCAGA
ATGATATACACAATGCAGAGGGTAAGGGAGACTGATAAACTTAGCGACCAAAGGGGATTGGATTACAACC
ATGGGACATGACATCAGGCAGGTGAGAAAAAAAATCCAAAATAAAACAAACGGTCAGTCTTCAAGCATGA
AGAACAAGGTGAAAGCAAGGAGAAGATGAATAGAAT
>PaContig388 [organism=Pararge aegeria] [location=genomic] [moltype=transcribed RNA] [tech=tsa] [tissue-type=ovary] [gcode=1] Pararge aegeria Syntaxin-binding protein 5 (PACG388)
TGGTGAACTACCTGTCCACCGGCCACCTGGCGGCGTACAGCCTGCCGTCGCTGCGGCCGCTCGTGCACAT
CGACTTCCTGCCGCTGTCGGAGCTCAGAATAGCGAAGACCTTCTGCTTCAGCAACCGCGGGCACGGTCTC
TACCTCGCCTCGCCCACGGAAATACAGAAATTTACCATCGACGCAGAATTCTGCCAGCAGCTCAACGAGA
TGATCGGCGAGCTCTTCCTGCCGCGCGACATGCCCG
>PaContig389 [organism=Pararge aegeria] [location=genomic] [moltype=transcribed RNA] [tech=tsa] [tissue-type=ovary] [gcode=1] Pararge aegeria transcription factor IIIA (PACG389)
TGAACATTGTGATATGAAGTTCACTCGATGGACTGAGTTGATGCAACATAAACGAGTGGACCATGTATCT
CCAGAATATATTTGCCATGATTGTGGAAAGGTATTTAAAGAGAGAGGACATATAATACGACACGTCAAGA
AGCATATGCCAAATGCACCAGTTACCATATTTTTCTGTCCACACGATAATTGTTTAAGACACTACTCTCG
TAACAGCAATCTAAAACAGCATATTTTAGTGAAACATGAAGGGATGACATTCGATTGTTCACTTTGCGGA
GCCAAATTATCTACGAAGGTGAGACTAATTGAACACATACAGAACCACAGTCGTGCTGAAATAATTTTGA
GAACTTATAAAACATTAGAAGA
>PaContig390 [organism=Pararge aegeria] [location=genomic] [moltype=transcribed RNA] [tech=tsa] [tissue-type=ovary] [gcode=1] Pararge aegeria acyl-CoA thioesterase 13 (PACG390)
GAAATTTCAAGAATGTAAACAAATGTAACCAAGAGCACCAGAGAATTATGTAGCGATTCAAAAATAAGGA
TTCTCTGTAAATAAACTCGAATTAAAAATGAGTTCAAAAGGAGCAAAAATAGCAGAGCTATTTACCAAAA
CAATTTCTACTACGAAGTGTTTCGATCACAACCTACGAAAGGTGAAGGTAGTATGCTGTGATAATGGAAG
GATGGTGACAGAGTTCCAAGTGGGTCCGGAGCATCTAAACCAGCGAGGAACTCTGCATGGAGGCTTCATA
GCTCACTTGGTAGATGCTATATCCACTTATGCACTCACAGCTAATGATAATGTTGATACCAGAGGAGTCT
CAATTGATCTTAGTATCAGTTACATGAATGCAGCTAAGGAAGGCGATAATATAGAAGTTGAAGCTGTTAC
CAGAAAACTTGGCAAAAAAGTTGCATTTCTTGAAGTTGAAGTAAGGAATAAAGATAGAAATAAAGTAATT
GCAACTGGCAGGCACACAAAATATGTTGGTGTCTAAAATAGCATCTGAAAAT
>PaContig392 [organism=Pararge aegeria] [location=genomic] [moltype=transcribed RNA] [tech=tsa] [tissue-type=ovary] [gcode=1] Pararge aegeria Uncharacterized protein PACG392 (PACG392)
GAAGACGCCACTTATCACTGAATACTAATATATGTGTGTAGTGATTTGGCCGCTCGATAAGGCAGCGAAT
GGGTGCGATCCAGAGTGTGGTGCCCTTCCCCTCTTGCCCGCAACCCCTGCGGTATGTCTGCTCGGCTTTA
CTTGCGTGCCGGTATTCTCAATGAGTATACAAATAAGTTTATCATTACACATAATTCTGTTTAAACTGTG
TTCAGTCCAGTTGCAAGCTAGCTCGCAGACAATTACTAGCTTTTCGAATGCTCAAGCATTCGAAAACTTG
TGATTGTTTTATGTGCCGTGGCGTGTTCTAAGTTATTT
>PaContig394 [organism=Pararge aegeria] [location=genomic] [moltype=transcribed RNA] [tech=tsa] [tissue-type=ovary] [gcode=1] Pararge aegeria GPI transamidase component PIG-S (PACG394)
AAAAAAGACTCCGTACCTGATCCGGAAGAAGCCAACCGTATGTGGGCGAGCACCTCCTTCGTGGGCGTGC
TACTCATCATCGGCGTACCTCTATGGTGGAAAACAACAGAAGTATACAGGGTGGCCTTGCCGTACGACAA
GATAAACGCATTCGACACGGAGTCCCACTTCATCACATCAGAGGTGACGGTGCTGGCGAACGATGATCAA
ACCGCCAACAACATTGCTGACCTGTTGAAGAAAGAGTTTGAACAATTTGATGTGATAAAACTCAAGATTA
AGAAACAGATACTCACGGAGAA
>PaContig395 [organism=Pararge aegeria] [location=genomic] [moltype=transcribed RNA] [tech=tsa] [tissue-type=ovary] [gcode=1] Pararge aegeria Coagulation factor IX (PACG395)
CTGGTGTTATGACGGCATCTGGTCTCAGATAATGCCGAAATGTGTCCGTTTCTGCAGATTAAACAGGCAT
CCGAGCGTTGAATATCGCTGTCTCAGCACCGGCGCAATCACTGGCTCCAGGGAATGCGGGCCCCTGGAAC
CAGCTGGGACCATCGTCCAGCCGAACTGTCGCACTCCCAACTACTACTACCCTGGTGTCCTTTCGAACAT
GAACTGCATTGACGGCAGCTGGGACTACATCGCGCAATGCAAGCCAGAATGCGGCACAATCACCCCCTTG
GCCAAGCCGCTCATAATAGGGGGGCGTACAGCTAAAAAGGGGGAGTTGCCATGGCACGCGGGCATCTACG
ACAAGTCGT
>PaContig396 [organism=Pararge aegeria] [location=genomic] [moltype=transcribed RNA] [tech=tsa] [tissue-type=ovary] [gcode=1] Pararge aegeria optic atrophy 1-like (opa1-like)
AATGTATTTACGTTAATTATTTTATTTCCAATACAGCAATTAATTACTTATTATACGTGTTGATTTAATA
AAAGTGGCCGGCATAGGTTATGATCTGGAAATAGTTTATTGTTAATGGTTATTATGTTATAAAATAGCAC
TTCTACATTTTTAACCCTAGTTTAAAAAAAAAAAAACAATGTCGAGGATATTAAATCATCGTATGAGAGC
TTCACTGAAGAAGCCATCATGGTCACCCATAGACAAGAGGGCACTAGCATTTTCAATATACACCGGCCGC
AGCTTGTTATTACACAAGCCTATAGCCCCAAGTCATATACCGAGAAGAAAGTATGGCATGCTAGTAGCGA
GAGCTGTGAGGGGAATGTTGAAGATACGATACTTGATACTAGGTGGGGCTGTTGGTGGAGGCATGACTTT
AAATAAGAAATATGCAGAATGGAGAGATGGCCTGCCAGACATGGGCTGGCTTAATGAACTACTTCCAGAT
AACGATCAGTGGGACAAATTCACAACTACCCTCATTTCTGCTAAGGATAGAATTGGTGATCAGTTTCAAA
TTG
>PaContig397 [organism=Pararge aegeria] [location=genomic] [moltype=transcribed RNA] [tech=tsa] [tissue-type=ovary] [gcode=1] Pararge aegeria histone H3 methyltransferase (PACG397)
ACGAAAGTATGAGAGCACTCTGCGATCGCTTCAACCGCGCCATCGACTCCGTTGTCGCTCTGGAAAAAGG
CACTTCATTACCAGCACAGCGATTGAACAAATATCCGTCGAAAGGTCTACTCAAACACATACTGCAACAA
ACGTACAATCAAGCAGTTTCAGATCCTGACAAATTGAATCAATATGAACCTTTTTCGCCTGAGGTGTATG
GGGAGACGTCGTATGAGC
>PaContig398 [organism=Pararge aegeria] [location=genomic] [moltype=transcribed RNA] [tech=tsa] [tissue-type=ovary] [gcode=1] Pararge aegeria Solute carrier family 25 member 46 (PACG398)
GTTTTTGTAACCTTTATATTTTTAATGATAATTTAAACAATAGATATCATTGCACACTTTGGATAATCTT
GTTATTATTCGTATAAGTGCATGTTAAATACATTAATTCATAATTCATAGGGTACAATGTGCTAGTGGTT
AGATAATTGCGGATTATGGCTGGTTTTGGTGATTTCAGTGGTTATCATCGCCCTCATGCATTGGATCCTA
ATAGAGAAACAAACGACCTGTATGATACTCGTTATCAGCAAATATATGGATATCACACCCCTTTAACTGA
GGAATATCAAGGTCCACCATTGGTTATGGATGAAGTCCCAGAAGAAGAAAGCAATGGATATGTAACCACA
GCAATAAGCGTGGCCAGTCTAATTACAGAAAATCTGTTGAGCCATCCATTCATTGTGTTGAGACGTCAAT
GTCAGGTTCACAACAGTTTAAGGAACTACCACATAGTGCCATATACACTGTTGCCCGTTGTTGTAAGATT
ACATAGAAGACAAGACTTTACCACACTTTGGAAGGGAATAGGCTCCACTTGTATTGTGAAGGGACTTAAC
TTGGCAGTGGAGGATGTTATGTCTAAAGGGACAGGTTGGCCAAAAGAAATTGGAAAGTGTAGCTCAGTCC
TACAATTTCTTCAACATTTAACATTAAAATGTTTTAGCATAGCTATTGTTACTCCATTCTACTCGGCAAG
TCTTGTTGAAACAGTACAAAGTGACATAGCTAGCGATAAGCCAGCTATATTGGATGTCTTTAGAGAAGGA
TTTGTACGCATCTTGGAATGGGGAACTCCAAGCAGAGGTAGAATGTTGCCCATATGGGCCATTGTGCTAC
CCACTGCTGCACTTGGAATAACAAAATATTTTGCCCACATGTTATTAAGAAAAATAACAGTAAAAGTCCT
CAGATTCCAGCAGAGGCATAGACATGAGTTGAGTGATTCATACAATATTAATCATACAAAAAATGAACAA
AATCCTCTCATTGAAGATATGAATTTAAAAGCGAATATATTTGCCTTTATAACTATGGAAATTATATTTT
ATCCTATTGAGACAATCATCCATAGACTTCATATACAGGGAACAAGAACAATCATTGACAACTTAGACAC
AGGAACATCAGTGACCCCAATATTAACAGGATATGAGGGATTCATGGATTGCTACAACACAACCATTGCT
AGAGAGGGTATAGGGGGTCTCTACAAAGGTTTTGGTGCACTTGTGTTACAGCTTGCAGCTCATCTGGCTA
TTATAAAACTAACAACACTAGTTGTATCAGAGATGTCAAATCTTTTGAAACCAGCTATTACGCCAACAAA
TTCAGAGGACTCTGCTCCCACACAACAGAAATATATATTTAACTGATTTTAGTAAAATTAGTGAAGGTGA
TTATTTATTGATTCATAATATCATTTGAGCACACAGGCATGCCTTTATTAGCTTGTGTTGATTAAAGACA
TTTTTTTTTTACGTTGGCTGCTAATTATTCAGTGTCTGTGATATTTACACAAAACTATTGTAAACAAGAG
CATTTAAATTAAAGTTTTATAAAAAGTGATAACATTGTTGTAGAATGACAGCTATAATAAAGCTGTGTTC
ATTGCTTGCTTCAATCTGATGGCTGAAACTATTGGCTTGAATATCAAATTTGTAATTGCAATAATACTAA
ATGATAATGCCAATAATAAATGATATAATTTCCATGTGCCATAAGTTCAATCACCTAGAGCCTATCATAA
AAATATGTTGTAATTAACATCTCTAAATATTAAATAGCTTCTTGTCTTCCCCATGCTTGTGTACTTAAAT
GACATGAAATCTTGTGTGAGATATCTGCTAGTTTAAAAACAATGTAATATTGATTACAGTCAGATTAGTT
GATTAAAGCTTTGGTAAGAAATTATTATGT
>PaContig399 [organism=Pararge aegeria] [location=genomic] [moltype=transcribed RNA] [tech=tsa] [tissue-type=ovary] [gcode=1] Pararge aegeria SLIT-ROBO Rho GTPase-activating protein (PACG399)
CCGCGCCGCTGGGCGACGCGCTGCCCGCCGTGCTGACGTCGTGCGTGCGCGTCATCGCCAGCTACGGGCT
GCAGCACCAGGGCCTGTTCCGCGTGTCGGGCTCGCAGGTGGAGATGGCGGCGCTGCGCGCGGCCTTCGAG
CGCGGCGCCGACCCGCTGGCCGGCGTGCGCGACGCCAGCGACATCAACTCCGTGTGCGGCCTGCTCAAGC
TGTTCCTGCGCGAGCTGCGCCCGCCGCTGC
>PaContig400 [organism=Pararge aegeria] [location=genomic] [moltype=transcribed RNA] [tech=tsa] [tissue-type=ovary] [gcode=1] Pararge aegeria U6 snRNA-associated Sm-like protein LSm2 (PACG400)
CTTAGCGTCAACTGTTGTCACTTCTGCTGTCACTTTCAAATAGGTACACATTCTCCTAATATTATTTTGC
CGCTTTGTCGAATCAAAATAAACAAAAATGTTATTTTACTCTTTCTTCAAATCCCTCGTGGGTAAGGACG
TAGTGGTGGAGCTTAAAAATGATCTTAGCATTTGCGGTACCCTTCACTCCGTGGACCAATATCTAAATAT
TAAATTGTCGGACATAAGCGTCATAGATCCCGACAAGTATCCTCACATGTTATCAGTAAAGAACTGTTTT
ATAAGGGGTTCTGTGGTGCGATATGTGCAATTACCAGCTGATGAAGTAGATACGCAGCTTCTCCAAGACG
CAGCGAGGAAGGAAGCGACGGTCTCAACAAGATAGTCCATAACCTAAAACTTTTGTGTTTAACCCACACA
TTTGTGTTATTCAAGTGTATGTAAATAATATTAAGTTTAAGTTTGGCTAATTAAAAGGATGTGATGTGAA
AAAAAAAAAAAATAAAAA
>PaContig402 [organism=Pararge aegeria] [location=genomic] [moltype=transcribed RNA] [tech=tsa] [tissue-type=ovary] [gcode=1] Pararge aegeria Trifunctional purine biosynthetic protein adenosine-3 (GARS)
AAAATAAGATAATGTCAGAAAATGTTCTCGTGATCGGGAGCGGGGGTCGGGAGCATGCTTTGTGCTGGAA
ACTCGCAGAATCATCGATAGTAAAGCGAATTTTTTGTGCACCCGGCAGTGTTGGTATTTCTTCCACAAAG
GATAATGTAGAAAGTGTGGAAGTTGATGTTAAAGACTTTCCTGCGCTGGCAACATGGTGCAAAGACAAGT
CAGTAGACCTAGTCGTAATCGGGCCTGAAGATCCCCTCGCAAATGGCATCGTAGACGCTCTACATCCGAA
GGGCATCAAATGCTTCGGCCCCACTAAAGCTGGTGCCCAGATTGAAGCCAACAAGGACTGGGCCAAGAAG
TTCATGCAGAAGTATCAGATACCAACAGCTAGATATAAATCCTTTACTGACGCTGATGCTGCGAAAGACT
TCATTAGGAGTGCACCATATCCAGCTCTGGTTGTCAAAGCATCTGGGCTTGCGGCTGGTAAGGGCGTAGT
CGTTGCCTCTTCGAAAGAGGAAGCCTGCCAAGCCGTTGACGAAATCCTGACAGAGGCCAAGTATGGTTCA
GCTGGGGAGGTGGTGGTTATTGAGGAGCTGCTGGAAGGCGAAGAGGTTTCGGTCCTAGCGTTCACCGATG
GCGAAACAGTGTCAATCATGCCCCCAGCGCAAGACCACAAGCGCATCGGGGACGGGGACACGGGGCCCAA
CACGGGCGGCATGGGGGCGTACTGCCCCTGCCCGCTCATCACCCCAGAGCAACTCGCTGACGTCAAGGAC
CAAGTGCTGCAGCGTGCTGTGGACGGACTCAAGGCTGAGGGGATTAAATATGTTGGTGTACTTTACGCCG
GGTTAATGGTGACGAAGTCCGGCCCGATGACCCTGGAGTTCAACTGCCGATTCGGGGACCCCGAAACTCA
GGTGCTGATGATGCTCCTGGAAACTGATCTTTATCGCATCATGAAGGCGTGCGCGATTGGCACACTGAAG
GAAGTGCCAGTGAAGTGGAACACTGGCATGTCGGCCGTTGGGGTGGTGATCGCTTCGAAGGGATATCCAG
AAACATCTACCAAGGGCTGCGTTATTAGTGGTCTCTCCCAAGTGTGTAAGGACGAGGACATAGTAGTGTT
CCACAGCGGCGTCGCCCGGGGAGCGAATGACTCCCTCGTCACAGCGGGCGGCCGCGTATTGCTTGTTGCG
GCCAAACGCAACTCGCTGCGGACCGCAGCCTCCTCTGCGACAAACGCAGCCGCATCCATCGACTTCCCCG
GTGCTCAGTATAGGAAGGACATCGCAAGAAGAGCCTTTTCCAACTCCGAATGGAGAACGAATGAATGAGT
TGCGCACGAAACTAGCATTAAAATTTATTTTTT
>PaContig403 [organism=Pararge aegeria] [location=genomic] [moltype=transcribed RNA] [tech=tsa] [tissue-type=ovary] [gcode=1] Pararge aegeria lethal (2) k14505 (PACG403)
CATGAATTAATATATTGCGACAGTAACTATGAATTTGAACAGAAAAATGTTTAACTCTCTTTCAAAATTT
AACCTCCCAAATCAATGTCCAAATTGGCTTAGATTGCAGCGATATGCTACGCATAAACGATTCTACCGGC
GGACTGACATTGTGCAAAATGAAAAGAAATGGGAGGTTACCTTAGATCATCGTCGACTGAAGACTCCGAA
CGGTAGTGTACTAACGGTCAACACAGAGCCATTAGCGCGGGCAATAGCTGCTGAATGGGACGCCCAAAGT
GAATATATAACACAGCCTACAATGCATTTGACAGCATTATGTAATACAGCAATAGACAATCCAGGAAAAA
TCAACTTGCATGACATAGCAAGCTACTTACTTGATTTCATAGCAACAGACACCTTGCTATTTTATTCTGA
GGAAGAAGAGTTAAGAGCACTTCAAGAGAAAAAATGGGATCCTGTGTTGGAATGGTTTTGTAAGAGGTTT
GGAGTTGAACAGGAAGTGTCTAACAATTTGGAGCCCCCACCAATCACTACAGAGACCAGAGCAGTTTTGG
CAAGGCATTTCTTGTCCTTTGATTTCCCTGCTTTAAATGCTATGTGCTTTGGTGCGGAAGCCCTAAAGTC
TCCCATACTTATGTTGGCCTGTGTGGACAGATACTTGGAAGCAAAGGATGCTGTCCTGTTGGCTAGATTA
GAGGAGGAGTACCAATTGGCGCACTGGGGGCGGGTCCCGTGGGCGCACGAGCTCAACCAGGCAGAGCTGT
CGGCACGAGTGGCTGCTGCCCTCCTGGTCATACATAGCTCAACCGAAAGGCATTCGGCTTCGGCAAAAAA
AACATCGGAAAAAAGCGTTTAAATGCTTATTGCACAACCTGGCTTGTGTCTAGCTGTGGGACATTGATAA
AGCATTAATAACTCGAGTGATATGCACTTTATGGAATACTTCAACTTATTCGGTAAATGTAATTTGTCGC
AGACTAAGATCGTAGGTATGTTTAGAAAGTCATTGGTTGCAGTTTTTAGCTTGTTTACAATATTTAAAAT
GACCTAAGTTGTTTGTGTAGGTACATAGATATCTAATTAAAATGAATTACCACTGAGATTTGCTTACGTG
CATTAAGTTTAGTTATGTCGAACAATATTGACACAGGAAATTGTGTCCGATTTTG
>PaContig404 [organism=Pararge aegeria] [location=genomic] [moltype=transcribed RNA] [tech=tsa] [tissue-type=ovary] [gcode=1] Pararge aegeria Uncharacterized protein PACG404 (PACG404)
CCCTCTGGGCCCCGCCGGGGCGAGGGCCCGGCGTCCGTCGACCGGGCGTCCGGCGTGCGGGCGTCCGGCG
TCCGAGCGCCCGGTCCGGTCGCCCGCGAAATAAATAAACATAAATACAACAATAATTAACGTTTATTTCA
ATCCATAGAACCATATAAATTAACTCTTTTAAATACTACATACATCAATATGGTTTTATGCGGTCCCAGG
GCTGCGACGCAATAAATAAGGAGGCGGCAGCTCCGGTGCTTACGGCCTACTACGGTAATGTTACACATTT
ATACACCCATTGTTACAATGTCTGCAGAAACAATTTTATTTATTTATGTAAACTGTATAAGTACCACATA
CATGATATTTTGCATAATTTAATGTATACCATTTAACAAACAAGGTGGAATATCAAATGCCGATTAACAA
TAAGTTCATTACATAATATAAGAGTTATACCATTTGATATGAAACAGTGCATTTTAAAAGTTCACCCGTC
ACACCTTTATAGTATCCTTCACATGTAAACCTTTATAGAAAAAA
>PaContig405 [organism=Pararge aegeria] [location=genomic] [moltype=transcribed RNA] [tech=tsa] [tissue-type=ovary] [gcode=1] Pararge aegeria ras-related protein Rab-8A (PACG405)
AGCGGGTCAAGAAAGATTTCGTACTCTAACTACGGCATACTACAGAGGTGCAATGGGGATAATTCTCATG
TATGACATCACCAATCTGGAATCCTTTAACCACCTGTCATACTGGCTGAGGAATATTCAAGAGTATGCAT
CCCCAGACGTTATAAAAGTTTTAGTGGGCAATAAATGCGATGTGCACGACAATCATCGGGCAGTTCCGAA
AGAAAGAGGCCAAAAGATTGCTGATGATTTTGACATGCCGTTCTTTGAAGTATCGTGCAAAAGTAATATC
AACATAGAGGATGCTTTTTTGACGTTAGCCAGAAAAATAAGAGAATATCGAGAGACTAAGGCTGACGCTT
TCGAGTTAAAGGAACGGGACAGCGTAATAAAGGCATCTGAATCCGAAACAGACGTATCAAAGTGCAGCTG
CTAGCTTGACGAGATTTTATAAAGACCTTT
>PaContig406 [organism=Pararge aegeria] [location=genomic] [moltype=transcribed RNA] [tech=tsa] [tissue-type=ovary] [gcode=1] Pararge aegeria Uncharacterized protein C22orf25 (PACG406)
ATTCCCTTCCAGACAAGCCATTAAAGAAAGTTGAAGCTGGCAAGAATTATCTTACAGATATATGTGGCAG
GTTAAACAAAATAATGGATAAATCACAACTAATTGATGAACTGACATGCCTATTAAAAAATAAAGAAAGC
CATTTACCAGATGACCAGTTAGAGAGCAGACAACCAAAGCTTTATAAAGAATTAAGTTCAATTTTTGTTG
ACATCCCACAGGGGAAATATGGTACAAGAGCACACACCATTATGCTGCTAAGTAAGTCAGGACATATGGA
TTTAATTGAAATAAGTATGCAATCACCTATTGATCCAGAAAAGCCTCATTGGGAAAAGAGTGCATTTCAA
TTTGACCTCATAAAATAATTCT
>PaContig407 [organism=Pararge aegeria] [location=genomic] [moltype=transcribed RNA] [tech=tsa] [tissue-type=ovary] [gcode=1] Pararge aegeria Uncharacterized protein PACG407 (PACG407)
CTGAGCTGCTGTTTGGTGTTTAGTGTTTACTGGTCTGTGCTGAGTGTTGACTGCTGGGCGATCAGTAATT
TGATCGTGTGAATGTCAAATCGTGTGCGTTATTTACTGGTCTGTGTCGTGTGCCGTCTGTCCATCGTGGG
TGTTACTGTTTCTGCCACTACCGGTATCTATTAATCAGAACATGTATCATATGAAAAATATTGTATCACA
AGAACAGCTGTTATTGTTGCCAAAATGCATGTACCATATACGAAATTCCATAGAAGAGTGCACGAAAGAC
GAAACGGATATAAATATTAGTGACCAG
>PaContig408 [organism=Pararge aegeria] [location=genomic] [moltype=transcribed RNA] [tech=tsa] [tissue-type=ovary] [gcode=1] Pararge aegeria Uncharacterized protein PACG408 (PACG408)
GGCCGCCGCCGCGCCCGCGCCGGGCCCGCCGGCCGCGCCCGCGCCGAGCGCACTGTCGGCGCTGGACGCA
CTGTTGGCGCTGTTGGCGCTGGATGTGCGCACGTTCTTCAGTATCGCCAGGGTCGTCGCGAACGACTCCT
CGCTCACCTTTTTACTACGCGTCATGATACTGTGCCTCGGCGTCGTTTTTCGACCTTGAGACTCTCGAAC
ACTG
>PaContig409 [organism=Pararge aegeria] [location=genomic] [moltype=transcribed RNA] [tech=tsa] [tissue-type=ovary] [gcode=1] Pararge aegeria Uncharacterized protein PACG409 (PACG409)
AGAACCGTTACATTTACGAAATGTTCGGCTTGCAGTTCAAGAATATCATGATACACGGTGTAGTAACCGC
TGTATACAATAAAACTAGTGAAACTACGAATTTCGAGCTAAGTGACCCCACAGGCTGCATCCAAATTTAC
TATGATACTAAAAAAAACAACTACAAATTGCCTGATGGCACTATGAATGACCTAGTAAAATCTTTTGCGC
TTAAATCTCAATCTGCACATGATAAAATACTTACAATGTCTGCAATGCTGAATTCTATAGAAAATAATTA
TAAAAACAAGTTTAATTTTGATAGTGGTTCGCATGTTTGTGTTGTTGGTGATATTTTTGTGGATGATTTT
AGGAATGCAAGAATGATTTGTGCCTATAGCTGTAAAACTACTTCTGTTGAAAGAGACATAGTATGGTTAG
AAGAACTAAGATAT
>PaContig411 [organism=Pararge aegeria] [location=genomic] [moltype=transcribed RNA] [tech=tsa] [tissue-type=ovary] [gcode=1] Pararge aegeria osa (osa)
CGGCGCGGCGGCGCGCGCGGTGGCGCTGCACGCGCCGGCCGTGGCGCAGCTGGTGGCCTTCATCGAGCGC
GCCGAACAGACGGCGCTGGGCGTGGCCAACCAGCACGGCGTGGCGGCGCTGCGCGACAACCCCGACGCCA
TGGGTACGTCGCTGGACATGCTGCGGCGCGCGGCCGCCACGCTGCTGCGCCTGGCCGAGCGCGCGGAGAA
CCGGCCGCTGCTGCGGCGCCACGAGCGGCGCCTGCTGTCGCTGGTCATGTCGCAGATCCTGGACCAGAAG
GTGGCGCACGAGCTGGCCGACGTGCTGTGGCACGTGAGCCAGCCCGGCGACCAGTGACGCGGGCCGCGGG
CCACAGACTGACTACCGCTGGGTACGTGTACATATAGTGATACGGCGCGCCCGCGGCCCGCCCCCTGTAC
AATCTGATTTGTTATTTATGTCCACGATGATTTGTTTACGAGAATGTCAATGTGCTATAATCGATTTCTA
TTGTTCGATTGAGAAACAGATGTATTATAACTCGTAATTTTGATTTTTATAATAAAATGGGACTTGAATC
TGTTTATTGGTTTTATGATGGAGATTTTATACCGAGTACCTTAGCGCCTTGTCCGCGAGAGGACGGAGCG
ACGAGTGAGGAGCTTATGTGGGCTATAAGTTTTAATTAAGTTTAATGTGAATTATTACAATAATCTATAA
T
>PaContig412 [organism=Pararge aegeria] [location=genomic] [moltype=transcribed RNA] [tech=tsa] [tissue-type=ovary] [gcode=1] Pararge aegeria Uncharacterized protein PACG412 (PACG412)
AAATCTCCTTATTTTATTTATTGCGGCATAAGTATTTGTTTTTTCTTTTATTTTTCAACATACTTTGAAG
TAATCCTCAGAATTTTCACATTATAAGACTGATAAGAAATAATGGAGTAATTATACGCATTTCGCTATCG
ACATGTATCAGATCTAATACAGTTAGCTTGGTTGTAAGAGTTGCAAATTTTTGCATCTCTCTACTCCATT
GCAGAAAACCAGGACTCCCGGCTCGGAGAGGTCACCGTAATTCTATAAACTTAAGTTATACTTAAAACAA
TTTCGTAAACGTTCATTGTCTAAAGCAAAAGTATGGCGTCCAATTTGCACACTGACGACCTGCGTAGGAA
AATTCCTGCGATAGACGCGGCCTCTTTGTGCAAGTCAAAAGATTTTAGTGAACTTCACGTCTCCGGGACG
TAAAGCTGCCACCGCGTACGCAGGTTGAACGCCATTACCCTGGCCTTCGCTCTACTGTGGTATTTTTCAA
AGTGTAGCTATCGATTTTTAGTATAATGGAATGATCTAAATGATTCTAATGTAGCGTATCGCCAGCAATT
TTTCTGAGATTCCTAAATTTATTGCTAAATTTTCACTTATCTACATAATAATTACTCAATGGGTAGATGT
TTTAAGTTTGATTTTTAAAAGGATTCTGCACATAGTTAGCACAAGAAAAATCCTGCTAAGTAAACAATAA
ATAACAACATATTACAATCAAAC
>PaContig413 [organism=Pararge aegeria] [location=genomic] [moltype=transcribed RNA] [tech=tsa] [tissue-type=ovary] [gcode=1] Pararge aegeria Uncharacterized protein PACG413 (PACG413)
CTTTAATGCGAACATAATGAATGCGTTAATGACTCTTGTATGTATGTGGCACGCAGTAAGCGGCAGCGCA
ACCGAGAATGCTGGGGCGTTAGGGACCGCGGCAGAGCCCTGGCTCACAACGCAACGGGTTAAACAATGCA
AATCTTGTGAGTCAACTTTTTATTTTCATACTGTGTACTATAATATTAATTTATATAATATATAAGATCA
TATAATTTGCATGTCAATACATTTTACATAACAAACATGTCCATAGTGTACATACATACATGCGGATGGG
CGGCCGCGGCCCGGGCGGCGCGTCGTACATACTATATACAGAGGCGCGGGCGGGCACCGTCCACGCCGCT
CTACTAGATGATAGAAAAATTAATAGCTACAGCAATATCATACAAATTAATGACTATTTCCTTACAAATT
ATTATATCTACTACGGCATCGCTCTACTCCAATATGATCCGTTAACGTTTTTTTAGTTTTACACCAAACC
GTACGCGACACATGGGATATTCTCGGTGCGCTCGGTTCGCTCTGTTCGATCGTCGTGTCCCACTTCCCGC
AGCTATGTATAAAAATCACACTGCTATAAATTTATAATAAATAAATGCCTATTTACACTATGTATCTATA
CAAAATGATAGTACTTCAAAATTACATTTTTGTATTCAGCATCTAGTTAAACAAAATTTCATAGAACATA
GTAGGAGCGGGAGCGGCGCCCGCGGCGGCAGTCGACCCGCGCACGCCGCACCCGCCGGGCCGCAATATAC
CAAGTACACCTTCCAATTTACCTAGGTATTCAATTTTTTTTTTGTACAAACATTTTCAGCCGGAAGCCGG
TGCCCGATTAATACAATTACCGGTGATCCAAAATGCAAATACAAAATCACGCATCGACAATAATACATAC
AACTTTTAACTTATTAAACAATTTAACAATATTAAAAAATCCTAAAGTAATCTATGTAGTATCCTACGTA
AACGAATACAAA
>PaContig415 [organism=Pararge aegeria] [location=genomic] [moltype=transcribed RNA] [tech=tsa] [tissue-type=ovary] [gcode=1] Pararge aegeria Vesicle-trafficking protein SEC22b (PACG415)
AAAAAAAAACGAAGTGTATACTGTTGTTAAATAATAAAAAGGACTTATTCAACCGGCAATATGGTTTTAA
TGACGATGATTGCTCGTGTTGTAGACGGGCTGCCTTTAGCGGCTACAATGCAAGATGATGAACAGAGTGG
ATGCAACGTATTGGAGTATCAAAACCAAGCAAAAATGCTGTTTAGAAAGCTAACCCCCCAGTCGCCAATA
CGATGCTCCATCGAAACTGGGCCTTTTCTCTTCCACTATTTGATAGAGAATGAGATATGCTATCTAGTAT
TGTGCGAGCGAAATTACAGTAAAAGACTAGCATTCAGTTACTTAGAAGAAATTGCACAAGAGTTTTACCA
TCAATACGGAAAAAGGGTGAACACAGTAACAAGGCCTTACACGTTCATAGAGTTCGACACGTGGATGCAG
CGCACACGCAAGCAGTTCGCCGAGGGCGGCGCGCGCGCGCGCAAGGCGGGCGCCGCGGCG
>PaContig416 [organism=Pararge aegeria] [location=genomic] [moltype=transcribed RNA] [tech=tsa] [tissue-type=ovary] [gcode=1] Pararge aegeria Cysteine-rich PDZ-binding protein (PACG416)
GTTGACGTTTCATAGCTGCATTTGAGGTTATTTTTCGTAGGTTCCTTTTTATTTCGTATTTAGCTCATAA
AATTGTAGAACATTAATTAATAGTAAGATAAAGAAATAAAATGGTGTGTGAGAAATGTGAAAAGAAGCTC
GGTCGTGTTATAACTCCCGATCCGTGGAAGACGGGAGCTCGGAACACTGTCGAATCTGGAGGTAGAAAAG
TTGGCGAAAACAAAGCTTTAACTGCTAAAAAAGGGCGATATAACCCATACACGTCGAAGTTTCAAGAGTG
CAAAATCTGCCGCACAAAAGTTCATCAAGTTGGATCCCACTACTGCCAAGCGTGTGCATACAAGAAAGGA
ATATGTGCTATGTGCGGCAAGAAGATATTGGACACTTCTAATTATAGGCAAAGTTCTACATAGCCAGTGC
ACTATGTAATTATAGTCCTAGGTAAAGATTGCTATTTGTTTTAATATGTAAGTTACAAATTAAAGACA
>PaContig417 [organism=Pararge aegeria] [location=genomic] [moltype=transcribed RNA] [tech=tsa] [tissue-type=ovary] [gcode=1] Pararge aegeria TP53-regulated inhibitor of apoptosis 1-B (p53csv-B)
TTTAGACAAATAACCTAAAAAGGAACGTCAATAATCAAAATAGCCGAAAACTTGCGAAAACTGTTGAAAT
CATTGATTTCCTTATCTCATTTTCAGTTCAAATAATTATATAATCAAATATTGCAATGAACAGTATCGGA
GAAGAGTGTACTGATTTGAAGAAAAGATATGACGACTGTTTTAATTCATGGTTTTCGGAGCGTTTCCTAA
AAGGCGATCACGATGATTCTGTGTGCGCTGGGATTTTCAAAGTTTACCAGGAATGTGTAAAGAAGGCAAT
GAAGCAACAAAATATTGATTTCAAGGAAATAGACAAAGATGTATTGGGTACTGACAGTGAATTTAAAGCA
CCTCCAGACAACCACAGTTGACAGATTGAAACATGCAGTCTGCTTTGTCCTTATAGTCCGTTCAATATGT
GGAATGTGTTTAGTGTCTGCATCACTTATTCAGATAGTAAATAAAGTACAAGTTGGTTTAAGTTTAGTAT
GTACAGTAGATGACAAAGCTTATTATAATTTTTTTTATTTATCTTGTTAGTTTGAGAGAGAAATTAGACA
TAGATTAAAACACAGGTTCACAAGTATTTGCCAATCTATTGTATCTGAGCTGAACTTGAGACCCTGTTTT
AGCTCAATGTTGGTAAAGGCGCCAAGTAGTGACTGTAACCAAGTAAAATTATGTCAACTGCTACTGCCAT
TCAAATGTTAAATTTTAAGACAATGTCTCAAAAAAGTTACACACCATTGCAAGCC
>PaContig421 [organism=Pararge aegeria] [location=genomic] [moltype=transcribed RNA] [tech=tsa] [tissue-type=ovary] [gcode=1] Pararge aegeria Uncharacterized protein PACG421 (PACG421)
AACCGTTGCAATGCTGCGCCCTGTTGCGTAACTTTTCTTTGCTTTTCGCAACTCATCCGGATCTTGCACG
GAGATGACAACTTACTACTACTTCTTTTTCTTTTGTTCCTGGATCTGTCTCCGTACTTTTTTGGCCGGAA
TTATCCGTAATACGTGTGGCCGCTGGCTCACTGTGGGAAGTGTTGCTGGGAGCCAAGGTGTACTGCGCGT
TGCTCAGGCACTCGGTTGCAGCAGAGCATCTTCTGTCTCCACG
>PaContig422 [organism=Pararge aegeria] [location=genomic] [moltype=transcribed RNA] [tech=tsa] [tissue-type=ovary] [gcode=1] Pararge aegeria Ubiquitin-related modifier 1 homolog (PACG422)
ATTTACAACGTGGATTTATTAATAAACCAACACCAATTATGCCAGAAACATTAAAAATACACATACAGTT
TGGCGGTGGTGCAGAATTACTCTTCGACAAAGTTAAAAAGAGGGAAGTGGAATTGCCAGCGTTAAAGAAA
TATTTCCCTGATTGCCAAACAGATAAATGGACCATAAGAGAACTTCTTTTATGGATAAAAGATAACCTTT
TGAAAGAACGACCCGAGTTGTTTTTACAGGGTGATTCAGTGAGGCCAGGAATCTTGGTGCTGGTGAACGA
GGCCGACTGGGAACTCTGCGGCGAGCTTGCATACGAACTGCAGCCAAACGACGTTATAATGTTCATATCC
ACTCTGCACGGGGGATAATATTAACTAACTTAAAGA
>PaContig425 [organism=Pararge aegeria] [location=genomic] [moltype=transcribed RNA] [tech=tsa] [tissue-type=ovary] [gcode=1] Pararge aegeria Uncharacterized protein PACG425 (PACG425)
CAACTGTCAAAATAGCTCTCTTGATGCCAAATAACTGTTGTTTTATTAGTTTTATAGCCAAAATTCGCTG
GAAAATGCATCGAGATCGAGTTATACGCGAAGTCCATTACCCATAAAATCAATCGGTTTGCTAAGATGCC
TTTACGAAATACGGGATGCGGGAATTTCGTCGATTAATCCCCAGGCATCCAAACGTCAGCTTGTTTTTAA
AGTAGTTTTGCGCGTATTTTGCTGTAAATGTTAGGTAAATAATATGTGTAATATGTGTTTCAAGGCATAA
TTAGTAATTGTGTGTTGTTAAATTCAGTGCTAAGTGTTTAAAAAGTGAAAGTGTTATGTTGTGCTAAGGT
TAGTTTTGGTTCCCGCTATTACCTTATTTAGAGGTCTTGTCCCCGTTTGCGGCCTGCGGTGCGGACACAC
CTACAAGGGCAGATTTATCAAGAAACGAAAAAAGAACCTAGATTCAATAGTTACAAAATGTCCAGTTTTT
TCGGTAGGCTGTCGTGGAGGCCGCACGATCCTGCTAAACGGGTACAAGTTCCTCAGGCAGCGAAGCAACG
GAGTCAAGTCCAGATGGTGGTGCG
>PaContig426 [organism=Pararge aegeria] [location=genomic] [moltype=transcribed RNA] [tech=tsa] [tissue-type=ovary] [gcode=1] Pararge aegeria Pre-mRNA cleavage complex II protein Clp1 (PACG426)
TAGGTGCTCATTTATTAAATGTTAAAACAATGACGGAAGTGCAGTTGCAAGAATTCAAGTTGGAGCCAGA
CTCTGAACTTCGTTTCGAAGTCGAATCTAAAAACGAAAAAGTAGTTTTGGAGGTGAAGAGTGGATATGCT
GAGTTATTTGGAACAGAGCTTGTCAAAGGAAAACCGTATGAATTCCATACGGGTGCTAAAGTTGCTGTGT
TCACGTGGCACGGCTGCACGGTGGAGCTACGAGGACGCACGGAAGTTAGCTATATCGCTAAGGAAACGCC
TATGGTAGTATACCTCAATGTACACGCAGCATTGGAACAACAGAGGGTTGCAGCGGAACAGGAGAACACA
AGAGGCCCTGTGACCATGGTGGTTGGCCCTGGAGATGTAGGCAAATCAACATTGACTAGAATACTGCTCA
ACTACGCTGTGAGGATGGCCAGACGGCCAATATATGTTGATTTGGATGTTGGCCAGGGGCATATCAGTGT
ACCAGGGACTGTAGGTGCATTGCTGGTGGAAAGGCCTGCGTCCATAGAGGAAGGCTTTAGTCAGCAAGCA
CCTCTGGTGTACCACTATGGACACAAGAGCCCCGGTGACAACCTGGAACTCTACAACACTATAGTGTCAC
GATTAGCAGAGGTCATTGCTGAGCGATGCGAAAATAATAAAAAAGCATCGACATCGGGTGTGATAATCAA
CACATGCGGCTGGGTCAAGGGAGCTGGTTACAAAGTTTTGACGCATGCAGCACAAGCGTTTGAGGTGGAT
GTGATATTAGTGTTAGACAATGAAAGACTATACAATGAACTGAAGAGGGACATGCCAAAGTTTGTCAAAG
TTGTATACCTGCCCAAAAGTGGAGGGGTTGTAGAGAGATCGTCTGGTCAGCGTGCGGAGGCGAGGGATGC
GAGAATCAGGGAATACTTCTACGGGAAGCGGACCCCATACTATCCACACTCGTTTGACGTCAAGTTCTCA
GATTTGAAGATTTATAAGGTGGGAGCCCCATCGCTGCCGGATTCTTGCATGCCACTGGGAATGCGCGCGG
AAGACGCTCTAACGAAACTGGTGAACGTATGGCCGTCGGGCGCTTTGGCGCACCGCGTTCTGTCAGTGTC
ATTCGCGAGTGGGCCCGACGACCACGTGCTACATTGCAACCTCGCGGGATTTGTGTGCGTTACTGCAGTG
GACATGGAACGTCAAACCCTCACCATCTTATCGCCGCAGCCGCGCCCTCTGCCCAACACCGTGCTACTAC
TGTCAGAACTACAATACATGGACAACCACTAGACAATCCAAAGTTAACATAATAAGTTCCGGATTTACCC
TCAATTACTGAAATAAAGGGTCCCATTCCACGTTGAACTGCCTGCGTGGTATTCAGGATTTTGCATTGTA
GTCCAAAGCACAGCCTCTTACATACGCAGAAACTTAACATTTACCTTCCTTTCCAGCATTTGAGATGACA
TTGACTGAAGAAAACTCGCATAGCTAATATAGTGAGAATGTTTAATCGAGACGCGACGGGAATTCCCCTA
GCAAGACAAACGAACTGCGCATGTTACAAGAGCTACTTGAATGCGTTGCATAATTAAAATCGATACATAA
TTATGTGGCGTAATAGTGAAACAAGATTTTTTGTAATAGAAACTCAACGGGGATTCCCCTATAAGAGAGA
ATACGCAGATTAGCAAAAATACTCAGATGCGTTCCAAAATTAAAATATGAGCAATAGGTAATATGACGTG
CTTGTCCAGCGCATTTGTGAAACAATTTTTTAAATATCGATCCAACGGGATTCTGTAAGACAATTCGCAT
GGATTAAAAAATTAACTTGGTGTGCGTTGCTAAATTTAAATATGTGCTAGGTATAGATAAAACGACATGC
TGCTTAGGTTTTTCTTAAGCCATGAGCCAAGGTATTTAATGCTCAAATTGACCGTAAATTCGAAGGTAAA
TTGAATCCAGTTTTCAAGTACAAGTTTCTCATTTCTTTCATTTATAATGATTTTAGACTTTTAACCTAGG
CAAAAAAGTAATGATACCTGCAAAAGTCCTTGGTTCGAGTCCGTTTAAATTTAGGAAACAATCTTTGTTA
AATAGCAGGGAGATAGGAAATTT
>PaContig427 [organism=Pararge aegeria] [location=genomic] [moltype=transcribed RNA] [tech=tsa] [tissue-type=ovary] [gcode=1] Pararge aegeria RPA-interacting protein (PACG427)
CCAAAAGTTTGCGCTTCTCCTACTTATAAAAATCTTAGATTAAAACAGAATCCGTCACCAAAAGAACTAA
AAGAAAAGTTAAGAAAGGATTATAAAAATAAAGTTCAAAACTGTCGCAATATGCTGTTGAATAGATTTCG
TGGTCCAGCAGGGGAAACAGATCTTCGGAGTACTCTTACAAACATTTACAATGACATATTCAAAGATTCT
AGCAATGAAAAAACTGAGCTTCTATTAAATAGTGAAGAAACAAAAGTGTTGGAAGAAATAAAGCAAGAAT
TAATACAAGATGAACTTGATTGGTGTCTTGAAGAATATGAAAAGGCTCAATTAGATGATATAGATTGGTC
ATTACTCCAAGATGAAAATGTTATTTGTCCTATATGCGAGAAAAATAATTTCAGTCTTAGTAATGAGATA
TTGTCATGCTCATTATGTGATATAAAAGTAATTACCAATAAATCATTA
>PaContig428 [organism=Pararge aegeria] [location=genomic] [moltype=transcribed RNA] [tech=tsa] [tissue-type=ovary] [gcode=1] Pararge aegeria 26S proteasome non-ATPase regulatory subunit (PACG428)
CTTTATTATTTAGTTCAATAAGTCATAAATATGTCTATCGGTTCTGTTTATGAAAAAGCATACAAAGGTG
ATTTTAACCAAGTTAAAGTTAAAATAGACGAAGATAAATCTTTGTTATTAGCTGCAGATTCAAATAACCG
ACTCCTGATTCATTGGGCCGCCTTAAGTGGTAATGAAAATCTTGTGGATTTCCTCAGAGATTTGGGCAGC
CCCATTGATCCAATTGATGACACAAACAGCACGCCGTTAATATTAGCCTCATCTGCAGGACGGTTTGAAG
TTGTGAGACTTTTAATTGGAAAAGGAGCAAATGTGAATCTTAAATCCAATCGAGGTCAATCATCTTTACA
TTATGCCTGTTCAAAGGGTCATAAAGAGATAGCAAAATTACTAATTGATTCTGATGCCAACGTGAATGAG
GTAGACATACTGGGTGCAACACCACTGCATAGAGCTGCTGCCCAGGGTAGATCCAACATAGTAGAACTGC
TTTTAAGAAGCCCAAGCATCCAAGTAGACTCAAGTGATTCTACTGGCTGCACAGCATTGCATTTGGCTTG
CGAGGAGGACAGAGAAGCAGTTGCCTGTATGTTGGTTAAAGCTGGTGCAAACATGAACAAAAGCAACAAA
GAAAAAAGGACTCCATTAGATATTTG
>PaContig430 [organism=Pararge aegeria] [location=genomic] [moltype=transcribed RNA] [tech=tsa] [tissue-type=ovary] [gcode=1] Pararge aegeria DNApol-eta (DNApol-eta)
ACAGAAAATTAATAAGAGATTAGAAAATTGTGTTCATGAAAATATTGATAGGACACTAGGCATAGAGGCA
ACGCTGGATAAACAAGAGTCATTTTTTGCTAAATTCCTCAACGGAATTAATAAAACCGAAGAAATCAAAG
GGGATGAATCTCAAGCTGAAGTGAACCCTATGAATATCGAAGTCAATCGATCGAACACGCCTGAATGCAA
TGTCATTCCTTGCGGGGACGACAGCGTCGACACAAACTACTCCGGCTCGACAATTGATGAAGAAATCAAC
AAAAGTATTGCGCTCTTCGAGGCAGACCCAGATGATAGCACACGTGTCAGTAACATGAGAGAATTATTGA
ACAGCAATGAAGAAAACTTGCGAACCGACGACAGCGAACCACTCAAAGCCGAACCCGAGCCGAGCCCACC
CATCGTGAAACCGAAACCTCAACACATCGAGACTATACGTTGCTCCGAATGCGGTAAGTCCATACCCGTC
AACAAATTCGATGAACATGCCGATTACCATTTAGCGTTAAAGTTGAGAGAGGAAGAGAGAAAAGAAATGC
GTAAAGATCGAGAAAGAAGGACGGTCAACGGTCTCAGCGATAAAGAAAAAGATATCAAGAAGAAGAAACC
GGAAGAAACGAGTAATAAAAAGGAGACAAGGACTTCGATAACAAATTATCTAACAAAAATAGACAGCGGC
GTGCCCACCACCGCGTGTGCCGAG
>PaContig431 [organism=Pararge aegeria] [location=genomic] [moltype=transcribed RNA] [tech=tsa] [tissue-type=ovary] [gcode=1] Pararge aegeria Histone H1 (PACG431)
ACCCAACTTGATATTAATTCAAATTTAACCAAGTTCAGTGTAACTTTGTGTTTTGTGTGCGCATCATCAG
TGAAAATATATAAAAGAAAAAATAACAAAACAAAATGTCCGACGCCGCAGTAGCATCCGAAGCAACAGCG
CCCGCGACTCCCGCGAAGAAACCGAAGGCATCCGCGGGAGCCGGAGGCGCCGCGGCCAAGAAGCCAAAGG
CAAAGCCCACCCACCCTAAGACATCGGAGATGGTGAACAGCGCGATCAAGGAGCTCAAGGAGAGGAGCGG
CTCATCGCTGCAGGCGATCAAGAAATACATCGCCGCCCAGTACAAGGTGGACGCGGAGAAGATGGCGCCG
TTCATCAGGAAGTATCTGAAGAGCGCCGTCGAGTCCGGCGCGCTGATCCAGACAAAGGGAAAGGGCGCAT
CCGGCTCGTTCAAGCTGGAATCCAAATCGTCGTCGGCCAAGAAACCCGCGGGCGGCAAGGCCGCCGCGTC
CGCCGTCGCCGGCCGCTCCAAGAAGGTCGCATCGGCGTCTGTCGCCGCCGGCGCCAGGAGCGGTAAGAAG
ACCGCCGCAGCCGCCGCCGCCGC
>PaContig432 [organism=Pararge aegeria] [location=genomic] [moltype=transcribed RNA] [tech=tsa] [tissue-type=ovary] [gcode=1] Pararge aegeria Uncharacterized protein PACG432 (PACG432)
ACGGATCAAAGACTAAGCGATCAGGGACTGAAACATTAAATGATGGTGGGGATGTCAAGATAACTGAGTT
AGGGACCATACGGCCTTCTCTTCCACAGATCAGGCAGGCTATCCCACTTGCATGGAATCAGCACAATATA
GTGACAACTAGACATTCTCCTCCCATGTTAGAATGGTTTGATTAATTTATGATCATGAAAAAAACTAACA
CAGCTACAATGGATGGTTCAGATCTTTATACCAATTTCGATGATCAACCAGACGGACTATTGGAATCAAT
TGATGACCGCTTAGGATCCCTGAGGGGTAGAGATCATAGAGTACCATTAGAGGGACTCATAAATGTTGAT
TACAGCCTAAACTCTCCGTTAATCAGTGACGAAATAGATGAATTCCTCCTCTACATCAGGGGACGACCAT
ACAGAACCTCATGGAATCAGAAGCTTTGGTTACACCGGAAACTAGCGCTGACGCATGTTGGAATTAAACC
AGATCATATAAAACCCCCATCAGAGTTTCACTCCACATTCTTCAAGTACCTAAAATGCTGGAAACCTCTC
ACCCATAGGTTGGATAAACTTCTCACCCAAGCAAACAAGGTCCACATAACAACTTGGGAAATCCCAAAAG
CTTTCTTCAAGACGTGGTTGGGTAAAGACCTAGAACCCCCCGAGAAATCATCACTATCCCCTGATACTCA
AAAGTATGGCTCGATTTGGTTGGATCTTCACTTCATCACATTGTTCCTAAATGCGTCATCTAAGACTGAG
CTGAAGGAATTAAGTCAACATTTATCTGCCACCTTCAAAGACATGAGTGCCTACTCAATAATCCGAGTAC
ACCTTCCAAACCTAGGATTCTGTACAATAACCAATGGAATCGTCTTTATCTCAAACCTTGGAATCCTAGC
TGACAGAAACATGATTCTCATGATGAAAGATGTTACAAACAGTCGCTTCCAGAGTCTGATGTGCCTTCAA
AATAGATTAGATGATAAGTTCTCTCGTGAGGATCTACACTGTATGGAGAGAATCTATAGAGCAGGGGATG
AACTCATAATTAAGAATGGGAATATAGGTTATGACGGGGTCAAATTATTAGAGCCTCTTTGTAATCTTAG
ATTTACAGAATTAGCTCAATTGGAGAGACCCAGAATTCCTCTCTCTCCAGACTTCAAGACCTTCCTTCGA
ACATCAATTGAAGAGTCAGGAGTGAATCGTGAGGGATTAATTGTAGTGAGTGAGATAATTGACAATGTAT
CAAGAGTCAATTTATTACTAGTGATATATGGTTCATATCGACACTGGGGTCATCCATTTCTCGAATACCT
GGAAGGGCTCAGGAAATTAAGAATTCAAACAAATATGAACAAGGACATAGACAGTGAGTATGCTGGAAGA
CTGGCCAGTGACTTAGCAATGACTGTCTGCAAGGATCAATTCACCAAGACAAAGAAATGGCCTGTAGATG
TCACTGCCCTGGACAAATCACATAAACTATATGATTGCATATCTCAAGGAACATGGCCTACCCCATTTCT
GATTCGGGACATCGGAGAAACATGGCATCTATTACCTTTGAAGAAATGTTTTGAGATTCCTGATGTCGTA
GATCCAAGCATCATCTACTCAGATAAAAGTCACTCACTAAATAGATCGGAGATATTAGCCCAT
>PaContig433 [organism=Pararge aegeria] [location=genomic] [moltype=transcribed RNA] [tech=tsa] [tissue-type=ovary] [gcode=1] Pararge aegeria PREDICTED: similar to COMM domain containing 3 (PACG433)
CAGTAATCGTCACTGTCAATTTCAGCAGCAATTATTTACAAAAAATGAAACGCCCTAAAAGCAAAAAGAA
ATCGAGAATGCTGATCGTTCAATTTTTAACTTGATGTGCATAAACTTAAATAATTCTATGCCCAGAATAT
ATACAGTGAGAACTTAAACAAACCTTGTGTTAGCAAATATGGAACCTAATAGTGCTGGATCGAACTTCTT
ACCACGAATTACCAATGTTGAATGGAAATTAGAGGTCCTTACAAATACGCCCGGTGTTGGATCAGACAAT
TTATTATATACTGTAGTGCTGAAAACAGATGGCGAAGATGTGCGGTTTACTTGCGGCACCCTTCAGTTGC
AAGATTTAGTTTACAAATTAAAAGACTTGGTGAGACACTGTGAAAAAGCGAAAAGTGAACTAGGGTAAAA
AAAATAATTTTAGAAATATGATAATCTAAGACGTGTATCTAATGTAAATAATTTGCTATGTATATGTATA
CTACAAAATTAATTGCGTAATATTAAACGTAAATTTTATTTAAATTATAA
>PaContig434 [organism=Pararge aegeria] [location=genomic] [moltype=transcribed RNA] [tech=tsa] [tissue-type=ovary] [gcode=1] Pararge aegeria sodium-bile acid cotransporter (PACG434)
CTGGTGGCCGGTATGGGAGTGCCCTGGCTGGGCTACCTGGCTGGCTACTCGGTCGCGCGGCTGTTCCGCC
AGCCGCACCGCGACGCGCTTGCCATCTCCATCGAGTCTGGCATCCAGAACACTGGCATCGCGATCTTCCT
TCTGCGATACGCCCTGCCACAACCCGAGGCTGATATCACTACAGTGGTGCCAGTGTCCATAGCTATAATG
ACCCCGGGACCTATGATATGCATTTTCATATATCAGAGGATAAAAGCATGCTGGGGATGTAAGCC
>PaContig435 [organism=Pararge aegeria] [location=genomic] [moltype=transcribed RNA] [tech=tsa] [tissue-type=ovary] [gcode=1] Pararge aegeria conserved hypothetical protein (PACG435)
CTAATTTAGTGTTTTTAAAGATGACTGAAAAAGAGATGACAATGGAACAATTGGAAGAAACCGTGAAGCA
TACGGATGAGCAGCTGGACCTGATGAGCTGGAAGATGGACAATGTGGAGAAGCAGATGGTAGAGCCACTG
GACAGCCAGGATGTGTGCATTGTTAACTTGCTCAAATCTGTGTCTGAGGTGCGCTCGGACTACCAGCAGC
TGCGCCAGGAGCTGGGGGAGGTGCAGGCGCTGCAGCGGGA
>PaContig436 [organism=Pararge aegeria] [location=genomic] [moltype=transcribed RNA] [tech=tsa] [tissue-type=ovary] [gcode=1] Pararge aegeria Uncharacterized protein PACG436 (PACG436)
GCCAAATAGCTGTTACATTGTGCTGTCAAGCACTACGGTTAGCCCCACGTTTATTTACAAGATTTTGTGA
TTTTAAGTAGGTACAGTTTCACCCAAAATATGAATGGTCTAATATATGCTATTAAATCATTCGAAACGAG
ACTACCAATTTTACAAAGTTACGATAGTATTATTTTTGGTGTATCTGATTCGATTATTGTTGCTTATGGT
AAACTGCTATCGAACTTATATTTTAGGTTTTACTGTATACAGGCAAAAGCACAAGTGTGTCTTTGCTGCT
ACGTTGGCCACTTTCCGCAGCTTACTAGTACGGTGTGATTATACACGATAATTAGGTTTAGAAACATGAA
ATAGGGTAACAACTTACCGCATTTCTATAAAGTTTTTGTCACCTGTCGTGCCATTATAAGCTGTCGATTG
AATAAGGCTCCGCCGGAGAGACTATAATCGATTTTGCTGTTAGCAGGTACAACCGTTTGCGGTAGATAAC
CGTACTGCAATAGTATTAAGGCGCTACTCAAACATATATCCTCATTGTTAGTGACATGGTACTCAACCAT
AAAAGTGTGGTTGCATAGTCCAGTTATTCCTTGGCACTGCTACCAGGTTACTTCCACTGGACACCAAAAC
ATAAGTATAGGGGAGACTTTTGGAAGACTATAATGTATGGAAAACAATTTATGTAGCCTGTGTATGTCTA
CTTTCGATTGGCCTGTGTCTATTGTAAACAACTGGACACCAAAGTGTCTTTATATGAAACGATTATTTTT
T
>PaContig437 [organism=Pararge aegeria] [location=genomic] [moltype=transcribed RNA] [tech=tsa] [tissue-type=ovary] [gcode=1] Pararge aegeria Zinc finger protein 610 (PACG437)
TCCCAGCCGGGTATCTTTGAGAGGGCATATGAAGTCACATTCTACAAGATACAAATGCAAGCTCTGCGGC
CTCATACGTCTCTCTAGACAGCATATATTAGAGCACCACTCGCTGCAGCACACGGGTTCGGCCGCTTTAT
ATACCTGCCCTAAGTGCGACCATACGACCAATAAGCGAACGGCAATGCAGCGACACGTGCGGTTGCATTC
CGCGAGC
>PaContig438 [organism=Pararge aegeria] [location=genomic] [moltype=transcribed RNA] [tech=tsa] [tissue-type=ovary] [gcode=1] Pararge aegeria O-fucosyltransferase 1 (O-fut1)
TTGATTTTGTTAAATCTGAATTTTATGGACCCTTAAACTATGATGCTCATAATAGTAAAATGATGGAATC
TTGGACACATAAATATCCAATTGATCAATGGCCTGTATTAGCATTTACTGGTGCACCAGCAAGCTTTCCA
GTTCAACATGAAAATGTACATCTACAAAAGTATTTAACATGGAGCAGTGAAATTCTAAGCAAATCAAGGT
TATTTATTAAGAAGAATATGAATAATGGTGGGTTTCTGGGAATACATTTAAGGAATGGCCAAGATTGGGT
AAAAGCTTGTCAACACATACCAGATAGTCCAAAACTGTTTTCAGCACCACAATGTGTTGGATATAAAAAT
GAAAAGGGAAAATTAACTTCATCAATGTGCCTGCCACATAAAAGTGACATAATCAAACAAGTCAAAAGAG
CTCTTAAAAAATTCAAAGATATTAAGTATGTTTTTGTTGCATCTGACTCCAACCATATGATTGAAGACTT
ACAAAGCTCCCTTAAGAATTCGGAAATAACTGTACTAAGACTTCAACCTAGTAATCCACATCTGGATTTA
GCTGTTTTAGGCCAAGCAAATTATTTTATTGGTAACTGTGTATCATCATTCACAGCATTTGTTAAACGAG
AAAGAGATACTAAAGGATTACCCTCTGAATTTTGGTCCTTTCCTGATAGAAAAAAATCTAAACATGAAGA
AC
>PaContig439 [organism=Pararge aegeria] [location=genomic] [moltype=transcribed RNA] [tech=tsa] [tissue-type=ovary] [gcode=1] Pararge aegeria Nucleoporin p54 (PACG439)
GCCAACAACAACCCCAGCAACAACAGCAGTTGCAGCAGCAGCAACCGCAGGGTCCCACAAACGCCCACGA
GGCTTTGGTAGCAGCTGTGTTCAATTGCTGCGTGTTTGGTGATGAGAGAGACCAAGTGCTCGCCAAGTGG
AATCTTCTGCAAGCGCAATGGGGGACTGGACAGGCCTACTACAGTCGTAACGCTCCACCGTTGGAGCTTA
ATGAGCAGAACCCTCTATGTCGCTTTAAGGCTGTTGGGTACTCCAGATTAGGAGGGAAAGAGGACAAGGA
TGGACATGTGGCGTTACAGTTTAATAAAACAGAACAGGAGATTAAGACGAATCAACAAGCTCTTACCGTT
TCATTATCTGGCCTTCTGGGGAACAAACCAAACTTGGCTGTCAATATTGAATCCATAAAGGCTGTATCAG
AAACTAAAAGTCTGGTTGTTATATACGTAACGGACAAAGCAGC
>PaContig440 [organism=Pararge aegeria] [location=genomic] [moltype=transcribed RNA] [tech=tsa] [tissue-type=ovary] [gcode=1] Pararge aegeria sulfatase-modifying factor 1 (PACG440)
ATCGAATCAATTCACAATTTAAAAAGTGGTTGTGGATGTACGAGCAACCGGGAAGAATCAGAATACTTCA
GTGAAGAAACAAACAATGTGATACTAACAAATGATCAATGCCCCATTAAAAATCAGTATGTGGATACGAA
TTCTAGGAAACCCGCTGAAATGATTTTTATACCGGCAGGTGCATACCAAATGGGTACCGACGACATAGTC
ATTGTTGACGACATTGAAGGTCCAAGAAGATTAGTTAAATTAAAAAGTTTCTACTTAGACAAATACGAAG
TTTCGAACAGGGATTTTGATGTTTTTACTGAATCTACTAACTATAAGACTGAGGCCGAGACATTTGGTGA
TAGTTTTGTGTTCACACTATTCCTCAATAGCACATTTAAGGAAAAACTTAAGGATTTCCGTGTGATGCAG
GCACCTTGGTGGTATAAAGTTGATGGTACAAACTGGAGACATCCCTATGGACCTGATTCTGATATAACAG
ATTTGATGGACCATCCAGTAATCCATGTATCTTGGAATGATGCTACTGCATACTGCAAATGGAGGGATGC
ACGTTTACCTTCCGAAGTAGAATGGGAAGCTGCATGTAGAGGCGGTAAACAAAATATAACATACCCATGG
GGTGATAAGTTATACCCAAACAAGAAGCATTTGACAAATATATGGCAGGGCACATTCCCAAACCACAATT
CAGTTAAGGATGGCTACATTGGCACCAATCCAGTGCACTTATTCCCTCAGAATGATTTAGGCCTCTGCAA
CATTGCTGGAAATGTATGGGAGTGGACAAAAGATTCTTGGTCAGAAGACAATATTAAAGAAAAGGTAAAG
AAAGGGGGTTCATATTTATGTCATCGTTCATACTGTTACCGGTATCGATGTTCCGCCAGATCACACAATA
CAGATGATAGTTCTGCTGGTAATTTAGGTTTCCGTTGTGCTAAAACTGCCTGAAATCTCTGTCCATAGGT
ATTAAAACATTTTTATACGAATTTCTATGTACGTTAGTACTTAACTAGATCCGTTTTTTTTGGATAAATG
TGAAAACCTCGCATGTACGTAAGTGTCTAATTTTTTGTAAGTTATTGCTGGTTGTTATAAAAATATTATT
GTGTTTAGTCTTCGACGTTTATAATT
>PaContig441 [organism=Pararge aegeria] [location=genomic] [moltype=transcribed RNA] [tech=tsa] [tissue-type=ovary] [gcode=1] Pararge aegeria CLIP domain serine protease 11 (CLIP11)
CTCACAGGGCACAAACTCTTCATGTACGACCGAGGAGGGTCTGACGGGTACATGCGTCAACTACTACCTC
TGCAACACAGATAACAATGTCATCACTGACGGTGTGGGGCTCATCGACATCAGGGTTGGCGATGGCAAAT
GTCAGTCGTATTTGGAAGTATGCTGTATACCCCCGGACACCCGGGATCCGTTGAACCCTATCACCCCACG
ACCGGAAAAACTGCCCCAGCGTACAGGCTGCGGATGGCGCAATCCCAACGGCGTCGGGATGGTCACCACC
GGAGACCAGGACAGCGAGGCGAAGTTCGGAGAGTTCCCCTGGATGGTCGCCATTCTTAA
>PaContig442 [organism=Pararge aegeria] [location=genomic] [moltype=transcribed RNA] [tech=tsa] [tissue-type=ovary] [gcode=1] Pararge aegeria BTB/POZ domain containing protein (BTBD)
CTGGGCTCTGACAAAATGGCTGCGCGACGTTTTGTTTAGTGCTCAGGTGTTTTAGTTTACCTTTTTCAAA
TTGCAAATAATAGTGGATAGGTAAACAAAATGTCCAATTTGTGTTCAAGAATAGTATCTAAACCTCCGAA
AAGACCGACAGAGACTCGAGATAGCATGTCGGTAGCTCTAACTAATGCTTGGATGAATGCAGAAAACATC
AATAATGGCGGAGGATTATCATTGTCGCCTCCACACACAATATCACAACGTGAGACAGGGACTCAGGTGT
CACAATGTTACAGTGGCCCACCTTCTCCATGTGGGTCAACCAGTTCGGCTCCATCACCCACTCTCTCACC
TGCACCTCCTCCTGGAACAGCAACCTTAGACCCCAACTGGCAAGCCACAAAACCTACAGTCCGTGAACGT
AATGCAGCAATGTTTAACAATCAGTTAATGGCTGATATCACATTTATAGTAGGGGGCCCAGGGCACACAC
AAGTAATACCAGCTCATAAATATGTTTTGGCAACTGGTAGTTCAGTATTTTACGCCATGTTCTATGGAGG
CTTGGCAGAGTGTAAACAAGAAATAGAGGTACCAGACGTTGAGCCATCTGCATTCCTCATATTACTCAAG
TATTTATATTGTGATGAAATTCAATTAGAGGCAGATACAGTACTATCAACATTGTATGTTGCTAAGAAAT
ATATAGTGCCACACCTAGCAAGAGCCTGTGTGAACTACTTGGAAACAAGTCTGACAGCCAAAAATGCATG
CTTGCTCCTAAGCCAATCGCGTTTGTTTGAGGAGCCAGAATTAATGCAGAGGTGCTGGGAAGTTATTGAT
GCACAGG
>PaContig443 [organism=Pararge aegeria] [location=genomic] [moltype=transcribed RNA] [tech=tsa] [tissue-type=ovary] [gcode=1] Pararge aegeria Uncharacterized protein PACG443 (PACG443)
AAGTAACACAACCAAAGCAAAACATTAAACATTGGATTTAAGAGATACGTTTATGTCACGGTAGGCCCGT
ATAGGATCGGCCGTAAATGCATAAAATATAGGTTACTTTTATGTTAACTAAGTACGTTAACTATAATATG
ACTCGATAGTTAAAATGTTATTTTCTACTCATTGGCAGTAATCCCTACACAATACTGGCGCCCTCTCGCG
AACAAATTGAAACCCGCAATTATGGTGAATCGTCAAGAACTGTCAAGATATACTGTCAATTTGTTTACGT
TAAGGGAACTCTGCGGGAAAGGACAAATTTTTCGTTTCGGTCGCTCTTACAATGCCAATCGCGATCAATG
>PaContig444 [organism=Pararge aegeria] [location=genomic] [moltype=transcribed RNA] [tech=tsa] [tissue-type=ovary] [gcode=1] Pararge aegeria ORF (PACG444)
CGGGACCTCTATAAATTTCTAAGAGAAGAATATTACCCGAAGCTAGAGCAGGAATGCGCTGAAAATCGCA
TAACTTGGAAATTCATCTGTCCCAATTCCCCACACTTTGGAGGTTCATGGGAAAGTATGATCAAGGTGAC
TAAGACGATCCTGTTCAAGGTCATAGGGCAACAGCTCCTTTCTTATGAGGAACTTTGCACTGTGCTCATT
CAGGTCGAATGTCTTCTCAATTCGCGTCCGCTAACAATACTAAGCTCTGACCCTGCCGAACCTTCGGCTC
TTACTCCAAGTCACTTCCTACATACTGCGCCTCTATTCTCCTTGCCTGCGCCTGATGTCAATCCAGACAA
AATTAACTTGGTTGACAGGTACTCGTTAATAGATAAAATGGTCCAATCGTTTTGGAATCGTTGGAGGATG
GAATATTTGCACGGATTGCAAGTTCGTTTGAAATGGAATACGCCTTCCGTACCTATTACGCCGGGAACTG
TCGTCGTAGTTATAAATGACAACGTACCGCCTCTGGCTTGGCCTCTAGCAGTAGTAGAGAAAGTGCATCC
CTCGAAAGACGGCGTCATACGCGTAGCGACCGTTAAAATTTCCGGGAGAACTTACGTCCGTCCGGTCGTT
CGCTTATGCCCTCTTCCGACGCAATAAGCGTAACAATTATAGTTTCATAATTTAGTACTAAGTAGCTCAT
ACGTTAAGACTTTATT
>PaContig447 [organism=Pararge aegeria] [location=genomic] [moltype=transcribed RNA] [tech=tsa] [tissue-type=ovary] [gcode=1] Pararge aegeria Pop2 (PACG447)
GTGTCAAACGTCAAAAGCAAACTGAAAAATATAATTTTAAAATCGCTCGAAAATTGCCGTATCGCAAATA
TTAAAGTTAAAGCTAATTTGCACTAAAATTAACTAATAAATTTGAGTCTTAGACATTGATTTAGATACGC
ACATCAAAATGACATTGCAGATGCCGGCGGCTAATTTCGATTTAATGACTGCTTTCAAATGTATTAAAGA
AGACAATGTTATTAAAAATGTATGGAACCACAACTTACATGAGGAATTCCGTATAATAAGACAGGTAGTT
CAAAAATATCAGTGGGTTGCTATGGATACTGAGTTTCCAGGAGTTGTCGCGCGACCAATTGGAGAATTTA
GATCAACAGCTGATTACCAATATCAGCTCCTGAGATGCAATGTGGATCTTCTGAGAATAATACAATTAGG
TCTGACATTTATGGATGAGAATGGGAAAACTCCACCAGGCTGTACCACTTGGCAATTTAATTTTAAATTT
AATCTGCA
>PaContig448 [organism=Pararge aegeria] [location=genomic] [moltype=transcribed RNA] [tech=tsa] [tissue-type=ovary] [gcode=1] Pararge aegeria 19.5 kDA Heat Shock Protein (19.5Hsp)
AATAAACACACCATCGAAGAACTTCTTACAATAACGCGAGAAAAATAACCACAACAATGTCTTTGGTACC
GTATTGGTTGCGTCATATGCGGAATTTGGCTCACCGAGACCCTATGGTCAGATTGTTGGAAGACCCATTT
GCCGTGCTCGCGAAGGATCCTTTCTTCAGAGACCCGGTGAAGTTCATTCGTCAAGTAACAGCACCAATCG
AGCATCAACATGAAATCGAAGGCGTTTACTCTGATTCAGAGGTGAAAGTCGACGGGAAGAAGGTGGAAGT
GCATTTGGACGTTCAGAACTTTACTCCCGAGCAAATCCAAGTGAAAACAGTTGGCAACGAGATCACAATT
GAAGGCAAAAAGGAAATTAAACGTGACGATGGGTGGACCAGGAGTCACTTCGAAAGGCGTTTCTTGCTGC
CCGAAGGTTTCCCTCCAGAGAGGGTGGAATGCCACCTCGACAAGGGAAAGTTGAAGTTGATAGCATTCAG
GGCTGAACCGCTTCCGGAGAGAAAGATCCCGATCCAGGAGAAAGCAGGCAGTGATAGTGATAAAGAAAAA
TCTTCCTGAATTCTAACTTATTTAGTGTTAATATTATTTTAAATTATTGTTTTCTTTAATTACAAAGCAT
GTCATAATATTATGAAAAGGTACT
>PaContig451 [organism=Pararge aegeria] [location=genomic] [moltype=transcribed RNA] [tech=tsa] [tissue-type=ovary] [gcode=1] Pararge aegeria Uncharacterized protein PACG451 (PACG451)
TGCGTAGCCTGAACCAAGAGCTGATGAAAAGATATTTCTTACCATTTGCCAATTTCGCAAAATAAGTCTT
CGGGAAAAAAAATTATTTATTAATTTATCATAAAGTAGACCAAACATTTATTTTTTGTTCAATTCAAATT
GCTTATTAGACATAGAGAACCGTGTCGTAATTACAGCTAACTGCACGAGCGCACGTACACAATTCTCATT
ATCTGTTTCGAGTAATGGACACACTATGACGAGACTTAAATGGTTTTCTTTATTTTGAAGCTTTAGGTTG
TGGACCCATTAGGCTGATAGTTTGCTTGAGTTATGTTTTATTTTATATGTCGCGCTATAAACAGCTTATT
TCGCTGATTGTGGCCTTTTGCGTGCCGCTCATTCCGTCAGCAGACAATTCGCATTACAATTGGCAGCAAT
ATAGTATTGGCGAATCAAATCTATGGGCGGCAGTCGTATCCAATTTGCAGCTCTAGACTCTGCTAGCCGA
CAGTCAGCTGCCAAACTATTTGATGGATCCGCAGCCTTAGTTTGTCTTTACTTAACGTCCCGCGCTCCTA
GCGGAACTTTTGGGTACTCAAAATTAATACGACCTTAAGTCGAGGGACATTTGGTGCAGTTTACATTGTT
TTATAATGTCTTGACACTCGGAAGACCACTTCGATTGTTCAAATCTCGAAAGTATTCAATGAGTGGGTGT
CACATACATCATAAAGCTGCATCTTCACGAGGGGCTTATATCGCGTTAAATAGTCAAATAATGGTTTCAT
CTAAAGGGCATATTGCAGATGTGGTTATTTTTTTGCATCAGCCCTAAAAACAGAGTTGGCGCATGACGCT
CCTTATTCTTTGTCTGCTCTTGGTTGAGCACTGGAAATATAGAATTATATTTTTGTAGTGATCGATTATG
ATTTTTATGTAGTAATTATTTTATTGTCCGACGCGTCCGTTTATCAACTAGTGCCTTACGGCGGACGGCG
GGTTACGTTGCTCGTATACGACGTACTTATGACCATTCATCGTAATAAAGTAATTAAAAACAAAAAAATC
ATAATCGATC
>PaContig452 [organism=Pararge aegeria] [location=genomic] [moltype=transcribed RNA] [tech=tsa] [tissue-type=ovary] [gcode=1] Pararge aegeria DNA-binding protein P3A2 (PACG452)
CCCAGGAAGTGCCCGAAGACTGGGAGCTGAGGCTGAAGAGCTTGGTAAAGAAATGCTACGATTTTCACAA
GAGCACTTTTCTTCTAGTATTTTCCGCACAGCTCGCGCGTTATCAGCACAAAAAGCTGAGGTATGTTGAC
AACCGTGATCATACAACGTCTCTCTACTACCGTCCCAATGGACGTCTCTTAGTAACTTTCCGTAATGAAA
ATCTGTTCTATGACCGGGACACGATAGAAGCAATAGAACCCTATGTCAAATCCACTGACATATACTTATG
TGATAACTGTGACAGCCATTTTGATAATTTAGAAGTTCTACAAGCACATGAAAGACTTTGTAATAATGAA
ATTGTACCCTCTAGCCAGGTTGTACCCACTGGTGGTCTGCCTGAATTTCTATCAGCATTGAAACTGTTGC
CACTCGGGGAAAAGTATGAAAATAAGATATGTAAGGATATTGAAGCAGATTCAAGGCCAAGAAATGCAAG
AAGTGCAGCCAATATCGACAGAGGGCCACCGTACCCATTTTCCTCCTTAGCATACATGAAAAATGCAAAA
ATCAATGCTCAAAGGGATACAAGCTTTTCTAGGGAAAGAATAGAAAGATATTGTTGTGTCCCTGCATCAC
ATAGTAAAAATTTAGTTAGCAAAGGCAAAGGACAGTTTCCAGTTAGATACAGGAGGCCTATTGATTACTG
GCATCGGAGACATGTGTTTCCTGACCAAAGGAAAAAGAAAATTCTTGATCTCAAAGCCCAATTGATGCTG
TTAAAATGTAGACCCGTATCGGTGGATGTCCAGAGGATGTCTACAGAGAAAATGCAAGAATACATTGATA
AACTACGGGATGAGGCAGAGAGTAAGCAGGATAATGAGGACAAGGATATAGTGTTTGTGGATGCAGACCA
GCCACCGGACAATGAAGTGAAGAGTGGTGATCCACTCAAGAGTGACTGTGAAGTGATTGATCTGTGTTCA
GATGATGAGACACCTAGTGTGAATGAGAACTGTGATCCTAGGGCAGGAGTGACGTGTGTGATGCGAGGCG
GCGCGGTTCTGCGGCGTACGGCGGCCACGCCGCAGGCATTGCCTGCGGAGCCCTGCGGCGCACGCCAGCG
TCCTCTAGGATCCCTCATATTGCAACCACATCCGGTTATCTTGATAACTCATACTCTGAACAATTTACAG
GCTATAGCTTTAGATTAGTTATGTATGTATGAGTTGAACTGTAGATATTATGATACATGCTGACATTTAT
TTATTATCTTCCTGATTAAACTTTAATGTTCAAAAAAAA
>PaContig453 [organism=Pararge aegeria] [location=genomic] [moltype=transcribed RNA] [tech=tsa] [tissue-type=ovary] [gcode=1] Pararge aegeria FAD oxidoreductase (PACG453)
AGTTGTTTTAGAGAAAGATCCCTTGTATACAAATACTCAGAAGATGTTATCACATGGTATCATGACTCAA
CATTTTACATTACCAGAAAACATATATCTCTCACAATTCAGTGCAGAATTCTTTCGTAATATAAAAGAGC
ATTTAGGTGATGACATTGATATAGAATACTGTCCACTGGGCCAATTACTACTTGCTAGTGACAAATATGT
TGAGAAGTTAGAACAAAATGTTAATGCACAAAATGATTATGGTATTAGAAATAAATTGTTAACAGTTGAG
GAGATACAAAGAAGATATCCATGGATTAATACATCAGACGTCAAATTAGGTTGTATTGGCACTGAATCAG
AAGGTGTTTTCAATGCTAAAGAACTTCTTAGAGGTTACTTACAAAAATCAAAAGAACTTGGGGCAAATTA
CATTAACTCTGAAATGGTAGGATTTGAAATGGAAGTTCAACGCGACTTATTAATGGAAGGAATAACACCA
GGATCTTTTCAAAAGATAAACAGGTTATTGTACAAATCTGAAGATGGTGAAATACACAGTTTAAAATTTG
CAGCATGCATTGTAGCTGGAGGAACAGAATCCGTAAATATTTGTAAGCTTGCTAAAATTGGTGAATCAAA
AGGTTTATTGAAAGATCAATTGCCAATAGAAAAAAGGGAATACAACATATATTCGATAGAAACTGCAAAG
AGTGGAATGCCAGTAGGGCTAAATGCTCCATTGGTAATGGACACAAGTGGTTTATGGTTAAGAAGGAACG
GTCTGCAGAGCAACCTATTGTGTGGGCAAATACCTTCTATTAAAAAAGACAGTGGTTATTCTGATACAGA
TATATTTCAAGCTTCCTTATTAAATAGATATCCACATTTTAAAGATGCTGAGGTAAACTTAGTTTCAACT
GAGATAATAGACTGCAACACGTATGATGAAACTGGAATAATTGGTCCTCATCCATATCACAGCAATTTAG
TTATTGCTTCAGGATTTGGTAGGCAAGGTGTACAGCATAGTCCTGGAATAGGAAGAGCTGTTGCAGAACT
AGTCATTGACTGCCATTACAACAATATTGATTTAATAAGATACGGATTTGATAGGCTATTAACAAATGAC
CCATTAATTGAA
>PaContig454 [organism=Pararge aegeria] [location=genomic] [moltype=transcribed RNA] [tech=tsa] [tissue-type=ovary] [gcode=1] Pararge aegeria exocyst complex component (PACG454)
TAAAAAAGATTGAACAAAAGCAAAAAGTCTTGACTGAGATATTACTAAAAGAACTAGACGTCACTCACAA
CTGGAGTCCGAGAGGTGGCTTGAGATCATCACGTCACCCAGTACTAATTCTTAATAAATTTAATATGACT
AGTCAGGCCTGTGAACTGTTTCTTGATATCTGTAATCACACAGTTAAAGCACATGTCAAAGCTGTGCAAT
TAGAGGGTTCTATTTACAGTTATGTGAAGCAAGTGGGGGAAGTTTTCTTCTGTTCCCTAAGTGATGCCTT
AACAGAATTTATTTCATTATTTCCTAAAAATAAATTAAGCGCTTTTGTTGTGTGGGCTAGTATGCAACTT
AGAATACTCATGAGTCAAATTATAAAGCAAGTATTTACACCACAGTGTGCATTAGATTCCATTTTAGATT
GTGTTCAAAGTTTAAGGGAGCAATGTACTCTTTTCTGTGAATTTGGATTAGACTTAAGATTTCAGATGAA
CAGTTCTTTAAGATCACCAATTATAAAAGCTTTAAGAGAGTACAAGGAGAAGATTGTTGATTCGATGAAA
ACTAAAGTGTCAGAAGACAAATGGACTCCTGTCAATATGCACACTAAAGCGGGAGTTAATAAATTCTTAT
CACAAATGGAAAATTTGGGCCTTATCTTAGTTAGGTATGTAATAAATGAAACGTGGGTGGACTTATCAAG
TAGCACTATATGGTTTGTACAGTCTGTTATAACTGTGCAGAATGTTGGTTTAGAAATTGTTACTAAAGAC
ATGATGGATGTTGTGGATGAATGTATATATGCTATATTTAATTCTCGTCTTAAATTCTCAATGAGGAATG
ATTCTTCATATGCACTTAAAAATCTGAAGTTTATTTTAGAAACAGTGATGCCCTATATGATTAAATCATA
TAAGGACAAAGTTGGTTATGATAATGTGAAATTATTAGAATTAGCAGGTGAATATGGTGTCAATATTGCA
CCACCAAAGAAATCAAACATCACATACACAAGTAATGAATATTTATGAGAATGGTAAAGACTTGATGACT
CAATTAACG
>PaContig458 [organism=Pararge aegeria] [location=mitochondrion] [moltype=transcribed RNA] [tech=tsa] [tissue-type=ovary] [gcode=5] Pararge aegeria Probable asparaginyl-tRNA synthetase (PACG458)
TGGTTTAATAGCTTCCGTACTGGAAAAAGCTAATGTCGGTGAAGTTGCTGAAATTAAGGGATGGGTGAAA
AGTCTACGCGTTCAAAAAGATCACATTTTCGCGGACGTTAACGACGGTTCTTGTGCTCAAAAATTGCAAG
TTCTTATCCCTAAGCAACTCAAAACTGATTTTTTGACGTATGGAAGTTCAGTGCAAATATCTGGGAAGCT
ATCAAAAGGCCCTCGAGGCCAACTGGAATTACTGGCAGAAAATGTAACTGTGCTTGGTAAATGCGTAGTT
CTAGACGGCTATCCCTTTAATCCGCGCACTGCCCACCCACCTGATTATATTAGGCAATACTTACACTTAC
GATCCCGCACAAATTACTTTTCTGCTGTACTGAGGGTACGAAATGCACTCACAAGGCATATTCATAAATA
TTTTGCATCCAAAAACTATTTACACATCAACACTCCAATATTAACATCTAATGATTGTGAAGGAGCAGGT
GAGGTTTTCAAAGTACAGCCTGAAAACGATCAAACTGTGAAGGCAATGATGCAAGAAGGAAGAAATAAAG
ATACAGTATATTTTGGTACTAAAACATACCTGACTGTATCAGGGCAGTTGCATTTGGAAGCCATATGTAG
GGGAATTGGTAATGTTTATACACTAGGTCCAACTTTCAGAGCTGAAAATTCCAGGTCTCGCTTACATTTA
TCAGAATTTTACATGCTGGAAGCAGAAATAGCATTTTGTG
>PaContig459 [organism=Pararge aegeria] [location=genomic] [moltype=transcribed RNA] [tech=tsa] [tissue-type=ovary] [gcode=1] Pararge aegeria ubiquitin-specific protease (PACG459)
TGGAGGAGCTCCAAGGGTCCGTAAGCGGCGGGGGCAGATTGCAGGGCTCCAGAATTTGGGCAGGACGTGT
TTCCTAAATACACTTTTACAGGCCCTAGCAGCGTGCCCTACATTTATTGAGTGGCTGAAGAAGTACGCAA
AAGCCGATGCCCATAATAGTATGATTACGACACTCTACACTGTTATTGAAGTGGTAAATGGTACGCATGA
GTCAGCTCGAGGCACC
>PaContig460 [organism=Pararge aegeria] [location=genomic] [moltype=transcribed RNA] [tech=tsa] [tissue-type=ovary] [gcode=1] Pararge aegeria lysosomal-associated transmembrane protein (PACG460)
TATTAAACCAAGCGAATATATTACATTTCTCGATAAAGTGTAACAATTCACAACCAAACATTTAAGAAAA
TCGGTAAAAATGTTGCCACTACGTCCCAAGTTGGGAACTGAGAGTTCCAAAGAATGGATATGCTGTTTCT
GTGTCCATGTCCGCACTGGCACTGTTTTGCTTGGCATGTGGCATCTGATGCTGCATTTATTAGCGCTAGC
ATTTCTGGCTGCGATTGTACGCGACCCGAGGCTGATGGCAGAGTTTGAGCGTGATTCTTCTCCGACTAGC
AGTATCGAAACTCGTCCGACGCCGTTTTCGCAGCAAGGAACTCTTCCACGAGATAATAGTCTTATTTACC
ATGATGTGGATGTAGGTGCGCTGGTGACAGTGTGCACACTGGCTGTTACACTCATGCTGATATACGGAGC
TTCGCGCGGCAAACCGGCCCATCTGCTGCCCTTCTTCTGCTTGCAGATATTCGACTTTGCCATAACGGTA
TTGACAGTAACGGGCTACCTGTGCTACTTGCAATCCATTCACCGGTTGGTAGAGGACGCTAAGCATGTGC
CGTGGCGCGAACAGCTTCGTGCTTTGCCTGCTTCAGTACTCGTGATGGTCATTTTGGGACTCTTCGCCGC
CGCCATTTTGCTCAAGGCCTACTTCATCAGCGTCGTGTGGAGGTGCTACAAATTCCTGACGATGCGCACT
CACGCGATGCACGCCATCACTCCTTACGTGATCGCTTCGTCCCGATCTCGTGTGCTGCCCTGCCCGCCCC
CCACCTCCGGTGCATCCGCCATGCCCGCCTACTC
>PaContig461 [organism=Pararge aegeria] [location=genomic] [moltype=transcribed RNA] [tech=tsa] [tissue-type=ovary] [gcode=1] Pararge aegeria conserved hypothetical protein (PACG461)
CCCAACCTCCCCCCGACCAGCCTCCAAACGGCACGTCGGAAATAAAATCGATTCAGCGACCGCAGCCTAA
AAAACCAGTGAAGAACGCTGGGGTTTTACCTCCACCGCCCGCTCGAGAATCTTCCGTTCACGCGGAAGAC
GGACCGCAGTCTTTACAATACGCGCCAAAGAAGGACCCACCTCCTCCACCTCCGCCGCGACCTTTACGGA
ATCACACCCGCTCG
>PaContig463 [organism=Pararge aegeria] [location=genomic] [moltype=transcribed RNA] [tech=tsa] [tissue-type=ovary] [gcode=1] Pararge aegeria tRNA-dihydrouridine synthase (PACG463)
TAAACAAAAGTTGAAGTTGAAGAAAGTTAGAAACGCTTGAAACAGAAATGAAATCAAAAACAAATGTTAT
AGAACTGTTTCAAGATGCTAAAGCTAATCAAACGTATGTTAAAGTTTGTGCGCCCATGGTCAGATACAGT
AAGGTCCAATTCAGAACTTTGGTTAAAAACTTTGGAGTTGATTTGTGTTTTACACCGATGATACTGGCTG
ATTCATTTTGCCAAAATGCTAAAGCCAGGTCAAATGAATTTGTAACAACAAAATATGACACACC
>PaContig464 [organism=Pararge aegeria] [location=genomic] [moltype=transcribed RNA] [tech=tsa] [tissue-type=ovary] [gcode=1] Pararge aegeria gmp synthase (PACG464)
TGGAGAATCACATTTGTTCACGTTTTTCATGAATATTTTCTTCTGATATCTCAAACTTTCTGTTATAGTG
CTGCTGGCGAGTTGGCGAAATGCACACAGCCAGTACGGAGGGACAGTACCGCGGTGCCAATGGAGCAACC
CACGGACGTGACAAGGTTGCCATACTGGATGCTGGATCACAGTATGGAAAGGTGATAGACCGAAGGGTAC
GCGAGCTTTGCGTGGAGTCAGACATCTTGCCATTGGACACGCCAGCGTATCACCTCAAGGAGGCTGGATA
CCAATCCATTATCATATCAGGCGGCCCCAACTCAGTACATGCAGAAGACGCGCCTAGATATGATGCTGAT
ATATTTAAGATTGGTCTCCCTGTACTAGGTATCTGCTATGGAATGCAAATGTTGAACAAGGAGTTCGGTG
GCACAGTGTTGAGGAAGGATGCTCGCGAGGACGGCCAATATGAAATCGAAGTAGAAACCACGTGCCCATT
ATTTAATCGTCTAGAAAAGCTACAGCCAGTACTTCTCACACACGGCGACAGCGTACAGAAGGTTGGCGAC
AGGTTCCGGGTGGGCGCGCAGTCCTCGAATCACCTCATCGCTGCCATATACAACGAGCAAATGCGACTGT
ACGGCGTGCAGTTCCATCCAGAAGTGGACCTAACCCCGAAAGGCAAACAGATGCTGTCAAATTTCCTGTT
CGACATCGCGGGCATGTCGCGGACGTTCACGCTGCGTTCGCGGCGCGAGGCGTGCGTGCAGTACATCCGC
GACAACGTCGGCGACAACAAAGTGCTTGTGCTGGTAAGCGGTGGCGTCGATTCAACAGTGTGCGCCGCTT
TGCTTCGAACAGCCCTACGCGAAGATCAAGTCATCGCTTTGCACATAGACAATGGATTTATGCGCAAAAA
AGAGAGTGCGAAGGTGGAGCGTAGTCTGCGTGAATTAGGCGTACGTTTGCATGTAGTTAATGCAGCGCAC
CAGTTCAGACAGGGCAGCACGGTGGTCCGGGAGGCGGGCGGTCGGACGCGG
>PaContig465 [organism=Pararge aegeria] [location=genomic] [moltype=transcribed RNA] [tech=tsa] [tissue-type=ovary] [gcode=1] Pararge aegeria Uncharacterized protein PACG465 (PACG465)
TTTCGTACACCTGTGAACCACTAGGGTCAATGGGGGGTCGCAAGAGCCTGTTCATCTTTCTGATGAGCCT
GGCGTGGAAGTGCCGCTTCAGCATGCCGTTGCTGCTGAGCGGCACCGTCGCGCTGCTCGGGCAGGCCTGG
ATGTTCCAGATCAGAGTGCACACTGTGCACCGGCTGCATGAGAACGAGCTGGCGTATTACGATGAGAACG
ACGACGAAGACGACTCCTGGGAGACGGAGTCCACGGACTCTTGGGAGACCATCGTGGAGGAAGTGGCTTA
CGGCTG
>PaContig468 [organism=Pararge aegeria] [location=genomic] [moltype=transcribed RNA] [tech=tsa] [tissue-type=ovary] [gcode=1] Pararge aegeria Uncharacterized protein C17orf85 (PACG468)
AAAAAAATGACAATAAAATTACCAGAACAAAAAGTAAAAGATGAAGAAAATTTTACGGATGTGGGGAAAA
ATCCTTGGGGCGATTTATGTAGATCATGGGGTGTTTATGATCATCAAGAATTGTTTCAAAGAAAATTGCC
CAAAGTAGATTATGAAGACGAAAATTCCGAAATACAAGTCCAACCTGTACAGTTAAAAAATAAAAGATTA
GCTATGCGACTCGGGAAAAGAACTCTTAGAAGTGATGATGAGAGCAGTACTTCAGATTCAGAGTGGAAAA
TAAAATCTAAAACTCCAAGGATGAGAATGCGTGCAGATGATGAAGAATCAAAGCAAAAGAAACAAAACTT
AACTAAACAATTCAAAGTTGAAGATGATGAAAGCTTTGCTCCTTTATCTATAGAGGTTATTAACTCTAAA
AGTACATTTACTCCAAGAGAATCAAAAAATATATCAGAAAAGTTTAGATACAAAGAAGCAATAACAAAAA
ATGTACATAGAAATATACAATCAAGATTAGGTGTTAAGGTAGCACCAGAAGAACACACAAGTTCAAGTGA
TGAATCCTTATCTAGTGATTCTGACCATAATGTGGTGAGTAGGGTACAAAAGGTTACCAGTAACTTGAAA
ACTTCTGATGTGTGGTCAAGATTGGAAAGTATGCCACAGAATGTAGCACAAAAAGATCTAAGACAAGTTC
TGACAACACGCAAACATAAATCAGATGATTTAAGAGAAAAAATTGGTAAATCAAAACAATGTAATTTACG
TATTGAAATAGACAATAATTATACTGATGAATAAATCAATTTTACAAAAAAA
>PaContig469 [organism=Pararge aegeria] [location=genomic] [moltype=transcribed RNA] [tech=tsa] [tissue-type=ovary] [gcode=1] Pararge aegeria Splicing factor 3A subunit 3 (PACG469)
CCACCGTCTTAAAAATTTACATGACAGGTACATAGAATCTTCAATAAGGCTTAAAGAGCTGTATGAAGAC
AAAGATGGTTTGCGCAAAGAGGAAATTGCAGCTTTGTCTGGTCCTAATGAGTTTCAGGAGTTCTATGCAA
GACTTAAACAGATTAAAGAATTTCATAGAAAACATCCCAATGAGATATGTGTACCTATGTCAGTTGAATT
TGAGGAAATTGCGAAAATGAGAGAGAATCCCTCCGAAGATTATACAACACCAGTTGAGTTTTCCGATGAG
GAGGGCTATGGAAAATACTTAGACTTGCACGAATGTTATGAAAAATATATCAACTTGAAGGGAATAGAGA
AAGTCGATTACATTACGTATTTAAGTTTATTCGACCATCTTTTTGACATACCGCGAGAGCGCAAGAACAG
CGAATACAGGAACTATATAAGGGCACTGCTGACGTATCTCAAAGACTTCGTGAGTAGAGTGAAGCCCCTT
CAAGATCAGGCGCAAGAAATGGCTGCGGCGCATCAGGAGTTTCTTAAAGTTTGGGAACCTGGGATGTTTC
CTGGTTGGCCGAAAGAAACCGGCGGAGCCTTGACTAATGTAGGTGCACATTTGGACTTATCCGCCTTCTC
GTCGTGGGAGGAACTTGCGTCACTTGGGTTAGATAGATTGAAGTCAGCACTTATGGCTCTTGGTTTAAAA
TGCGGCGGGACTTTAGAAGAAAGGGCACAAAGATTATTTAGCACGAAAGGTCAAACGGCTCTTGATAAAT
CTCTGGTCGCAAAGAAAGGGGCAAATAAGGCCAAGGCAACAACGCAGCAACGGCACAAAGATATTGCAGC
TATTGAAGCCCAAGTTTACAGATTCGCAAACATAGTGAGCAGTACTCGTGCAGCCACAATTGAAAACGTG
ACAAGACGCGCCGCCCGAGCCGCAGGCGAGCGTCGTGACGAGAGCGATGAAGAGAGTGACACGTCCGTCA
CAGGCGACGTCGACTCGGACGACGATGAAGTGCCATACAACCCGAAGAACTTGCCGTTGGGTTGGGACGG
AAAGCCCATTCCATATTGGTTGTACAAACTGCACGGGCTGAATATCAGTTACTCGTGCGAAATATGTGGT
AATTTCACATACAAGGGGCCCAAAGCATTCCAGCGTCACTTCGCCGAGTGGCGGCACGCTCACGGCATGC
GGTGTCTTGGCATTCCCAACACGGCTCATTTCGCCAATGTTACACAGATTGAGGATGCTCTTGCTTTGTG
GGAAAAAATTAAAAACCAAAAGGAGGGTGAGAGATTTGTGGCAGAGAATGATGAAGAATATGAGGATTCG
CAAGGAAATGTTGTTAACAGGAAGACGTATGAGGATTTGAAAAGACAAGGGCTTCTA
>PaContig470 [organism=Pararge aegeria] [location=mitochondrion] [moltype=transcribed RNA] [tech=tsa] [tissue-type=ovary] [gcode=5] Pararge aegeria Mimitin (MMTN)
GCTCTGTGCACTTTTAAAATGAAAAGATTATGAAAATGAATATGACGAGTTTGTTTTTATTTTAACATCA
AAAGAAATTACTTTGCACTGTAATTTACAATTGATAATCATATAATATTCAAATATGTCCAACGGTCAAC
ATAGACATGTTTGGCGAATAGTCTTCAGTAACTTTATTAATTCCTTTAGGCCAAGGCAAATTCAAGGGAA
CCATATAGGTAAAGATTACATAGGGAACACATACTACGAAATCCCAGCAAATCCAAGTATTGGTAAGAGA
AAAGCATCACGATGGTATGACCCTCCTAAGGGTCAAGACTTTCAGGACCCCATACCAGCTGAATGGGAAT
CTTGGCTTAGAATGCGAAGAGTGGAACCCCCAACAGCGGAAGAAATTGAGAAAAACCTTGCCATAGCAGA
GTTGAAAAAGGTAAATGCAGATAAACTTGAACAACAAAGGCTTGCTGAAGGTGGTTCTCTTCCTTCCACA
GTGGAAAAGGGTCATGAGTCTTATCCAAAATACCCAGAATACCATGGAGGGGATCCTGAAAACCAATATA
AAAATAATTAGATATAAGTAGGTAATCCACTATTGTTTGTATATCTCTATCTACCTAGTTGTACTAGTTT
TAGTTTAAATAAATGCTTTAATTTATTTTTTCAAA
>PaContig471 [organism=Pararge aegeria] [location=genomic] [moltype=transcribed RNA] [tech=tsa] [tissue-type=ovary] [gcode=1] Pararge aegeria Actin-related protein 10 (hARP11)
CTCTTCCGACCGCGCGCGGCGCCGCCTACTCGCGCGCGGGCTGCTCGCTGCACGTGAGCGGCGCGGCGCG
CGAGCTGGCCGCCGAGCCGCTGTTCGCGCGCGACAACGAGATGGCGTCGCTGCCCGACATCATCCTGCAG
TGCATCGTGCAGTGCCCCATCGACGCGCGGCGCGCGCTGGCCGAGAACATCCTCGTGTGCGGCGGCGGCG
CCGCGCTGCCCGGCCTGCGCGCGCGCCTGGCGCAGGAGCTGCGCCACCTGGCCGCGCTCAGG
>PaContig472 [organism=Pararge aegeria] [location=genomic] [moltype=transcribed RNA] [tech=tsa] [tissue-type=ovary] [gcode=1] Pararge aegeria Uncharacterized protein PACG472 (PACG472)
TGTAGGTGTCACGTAAAAAGAGTGCGTTGGGTAATACAATTGCATGTGAATGCACCTTACCTATTGTTTT
GTATAATATACCTAAATTTTATGTTTATTACGCTACAGCCTCATCAGTCTAATACTTTCATTAATTTTGT
GCCGATCAGATTAGAATCCCGGGTTGGGATTTGGCTAACGATTGTTAGGTATTGGATTTTTTGTAAGGAA
ATTATCTGCACCGGAAT
>PaContig474 [organism=Pararge aegeria] [location=genomic] [moltype=transcribed RNA] [tech=tsa] [tissue-type=ovary] [gcode=1] Pararge aegeria zinc finger protein MYND domain-containing protein (PACG474)
GTTGACTGCCCTTGTTGCACTTATCAACAATGGTTATTTAAAGGCTTTATCCGCGAAGGAGTTAGAATGT
GAAACGGCGGCCGAGGAAGTGGAGCGTCAAAAGAAGGACCTGCAATTTGATATAAGTATGAGATGCATCT
CTATTATACGCTATCTCGTTGAACACATGGAGGCAGTTGGAATAGGAGCATCAATATCGAGCAATTTATA
CAAGACATATGATGTACCCTCTGTTATAAGCCATCTTTTACAATTGGAACCATGGAGACGAATTGATGGG
ATAGGAGAACTTCAATTATTTACCTTTGGACGTTGGTCAAAGCCTTCTGTTGAAGACTATACGCAACTAC
ACCGCAGCGAAGCGCAACTATGGCTATGTCTTCGACAACTGCTTCTAGAGCCGCGTCTGCCTCATCATTA
TACTATTAACGAGTGCCGCCGAGCTGCGTTCTGTTCGCTGCAAGCGAAGATAACAGACACTGTGTTGGAC
CAAGTGCCGCCGTTGAATGATCTCAAGATGTTTCTATGCCGCCTTGCGGTGGGAGATTATTCCAGCGTTC
ACAATCGCACAAATGGTGTTAAGAATCCCGGATGTACACTCATCGAAATCGTACCTCAGATAAAACAAGC
ATATTTAAAAGAAGTCCACAAGCGGACAAAATCTCTGGCGAAAAATCAACTGGAAAATTTCCATCTGGAT
GGCTCAGAATCATCTAGAAACATGGCGAAGAAACTTCTAGAATCTTACACCAGTGACGCTGCACTTGCCC
TCGATAGCGGTGGCGCAAAATGTGCAAAATGTGGCGACAAGGCTAGCAAAAAGTGTTCGCGATGTAAAAC
CGAATGGTATTGTGGCAGGGAATGTCAGGTGCAACAATGGCCTAAACACAAAGAAATTTGCGACCAGTTT
GCGAATCTATGCGTTTAATTTTAGAATTAATT
>PaContig475 [organism=Pararge aegeria] [location=genomic] [moltype=transcribed RNA] [tech=tsa] [tissue-type=ovary] [gcode=1] Pararge aegeria Transmembrane protein 65 (PACG475)
TGTCAATGCTAAAAATAATCGGATGATGAATTTATAATTTTTCGTGTTTGTTTGTTTTGAGTCGAAGACT
TTTAGAAATTATGAAATCAGTGCAAATTATGAGAAGGGTGTGTAAGCTTCCTGCACTAACTGTGAATGTT
TGCTGTCAAAAAAAACCTATTAAGTTGCACGTACGATACAGCGCCTCAGTGGGATTTGGAAATTATAGAA
GATTTTGCCCTCTCATAACAAGTATCAGAAATTTAGGCCTCGGCCCCACCTCGAAGGACTTCGAGGAACC
GACTCAAATATCAGGGCCGCTCACGAAAGTGCATGCGAACGAACTCGTCTTGCGTTTAAACGATGAGGAG
CGAAAAATGTTGTTTAGTGCTTTACAAGAATACTCATCAAATAGGATTAAAGAGGAATTTGAAGATAAAT
TGGCAGGTCAACGGTGGAGGTCCAAGCTTGGTAGACCTAGCAAAGTACCCACATTAGGTGATGTAGACCC
CACAGGTTGTTACTGCCCTGTTCCAGAGGACTGGTTAAAGAAAAAATATGCTGCAAGTGTTCCAAGGCCA
ACCACTAAAGAGCTATTCCACTTGTCACTAGCAAACTCAATACCCTTCATTGGCTTTGGCTTCTTGGACA
ATTTCATCATGATTATTGCTGGCGACAGCATCGAGAGCAGCATGAGCGCGTACATCACGCTGTCGACGAT
GGCGGCGGCGGCGCTGGGCAACACGTTCAGCGACGTGATCGGCATCGGCTCCTCGTACTACG
>PaContig476 [organism=Pararge aegeria] [location=genomic] [moltype=transcribed RNA] [tech=tsa] [tissue-type=ovary] [gcode=1] Pararge aegeria biogenesis of lysosome-related organelles complex 1 subunit 2 (PACG476)
ATCATTATGAATTGACTTGAATTGTCTGCCAATTACAATTTACACTTGATTTTACAATTTCCAAGTTATC
TACGAAGTCCAAAACGTAAACTAACAACGTCTTCAACACTAAAACTTCTAATTTAAATTAAACGATATAT
TTATCCAAGCTATTGAGTCACTAAACCGAAGTACCCGTGACTACGTTATTATTACAATTAGGTATATCGA
GATACGAGACGGATACCAGCGATGTCCGATGAAAATGTTGACAAATGGGCAGGAGAAGCGCACAGCAGAG
ATTCAGCCTTGTCAAGAAGTTGTTCTAGTTTTGAAATGCTGGATTCCCACGATCCTGTTATAAGTCGCTT
GGCAACTAATCTCTTTAAGAAGACAAATGACTATTTGCAGGGAGAAATGGCTGCTGGGCAGGACTATTAT
ACCCTACTGGAAGAAATCAATGGATTAGCTACTTCCAAACATGCTGATGTACGGAACTTAGCTGTCAACC
TTAGCAAAACACTGAATGAATATAATGAAAAGTATGATTCCCTGATTGAGCCGCTGCTACATCATATCGA
CCAAATCGACGCTAAAGTTACAGCTATGGAGGCAAACGCTTATCGCTTGGATAGCTATACAAAACAATTG
AAAGCTTGTTTCAAGAGCCTACAGGAAGGAAGGAAGTGAAGCTTTTATTTAAACTCGTATTTACTGGCTA
AGCAAAGTTAGCATTGGAATTATCTAAAAGTAAATTGCCAATCCAATAAAGATTTCAAACACCAGCTAGT
TGTATGAAAATATGTTTTCCGTAACGTCACTGTAATAAGCCGTCCGGCATTACGTATCTCACAACCAGTG
GCGGTACT
>PaContig477 [organism=Pararge aegeria] [location=genomic] [moltype=transcribed RNA] [tech=tsa] [tissue-type=ovary] [gcode=1] Pararge aegeria Uncharacterized protein PACG477 (PACG477)
ATCAAATAAATAGGAATGAATTCCTGCAAAGAAAATATGCACGACAGTCAGTCAACACCGAAACGTCGTA
GTCGTGAAAATCTTGGTTTAGGAAAAGTTTCAAGAGCATCCAAACTTCCAAAACTGAAAGTTAGAGATGC
TTACCTTGTGAATAGTACGCCAATAAGTTCCTGTGAAACTTTTTCGATGGTAGAAAAATGTGAATCGCCA
TGTTTACCGTGCAACCAAGTCGAGTATAAAATGTGCGATTCCACGAGCAACAGTTCCATATGCAGCGACA
TACCGGGTTCGCCAGGCGTCTTGGAGTCCGGCTTTCTTAATAATCTTGAGAACTGGGAATCATTTGTAGG
CAGTAAGC
>PaContig479 [organism=Pararge aegeria] [location=genomic] [moltype=transcribed RNA] [tech=tsa] [tissue-type=ovary] [gcode=1] Pararge aegeria Ras-associated protein 2-like (Rap2l)
CAACCTGCTGCTGGTGTATCAAATCCAGCAAAGAGCGAGTCAGTTGGATAGACGTTTCTTCCGCGTTTGT
ACTATTGAGTGTGAAGTGAATAGAAGAGCCCCGCGATGCAATCAAAGTTGTTTTGCCACTCATCTAACTA
AAATGGCGTCGCTGTTTATGATTTAGTTATCTTTACTTTATGTGAACGTTCCTCAGTGATCGCATCCGAG
TGAGTCATAAACCAACATAGCAATGACATTTTTATAGCACAAAGTGAGAATACGTTTCCGAAACGTTTGT
AGAAGACTGGCAAGAGTGATTTGAACAGCACAATAATGCGCGAATTCAAAGTGGTGGTGCTGGGTTCGGG
TGGGGTCGGGAAGAGTGCTCTTACTGTTCAGTTTGTGTCCGGATGTTTTATGGAAAAATATGACCCCACC
ATAGAAGACTTCTATAGGAAAGAAATAGAAGTGGATAATTCCCCGTGTGTTTTAGAAATATTGGATACCG
CCGGCACAGAACAATTTGCGTCTATGCGGGATTTGTATATAAAGAACGGCCAAGGATTCGTAGTAGTATA
TTCATTAACAAACCATCAAACGTTCCAAGATATAAAACCAATGAAGGAATTGATAACGCGTGTGAAAGGA
TCGGAGCGCGTGCCCATCCTCCTGGTAGGTAACAAGGCCGACTTGGAGCACCAGCGAGAGGTCTCGCAGG
CGGAGGGCTCGGCGCTCGCGCAGATGTGGGGCTGCCCGTTCGTAGAGGCCTCCGCCAAGAGCCGTACCAA
CGTCAACGAAATGTTCGCGGAAATTGTGCGCGAAATGAACGTTAGTCCCGAAAAGGAAAAGAAAACTTAT
TGTTGTTGTACAGTGCTTTAATATTTAGTGTGTAATGTGGCATTTATTTCTCGTAAGACTGCAAGGGCGA
GGAGGGAGTGAGCCCGCCTCGGCGACGGCGGCCGCCCC
>PaContig480 [organism=Pararge aegeria] [location=genomic] [moltype=transcribed RNA] [tech=tsa] [tissue-type=ovary] [gcode=1] Pararge aegeria Autophagy-related protein 13 homolog (PACG480)
CTATGGACTTTGGAACTTGACGATTCGCAATTTGATACATCATTAAAGGCTATGAACACTGTGTACTTTA
GAATGGGCATACTGCTAAAATCGTTGATAACAATAACAAGAATAACACCAGCATATCATTTATCCAGAAA
GCAACGTACAGAATCATTTACAATATTTTATAGAGTGTATAACGGAGAACCTAAATTAAAAGCGCTTGGA
GATTCTGTAAAAAAAATTCAGGCTGGCATATTAAAGACACCATTGGGTGGACTCTGTTTCACAGTTTCTT
ACAGAACAAATTTCTCTATATCCCCAAATCGTTCTCAGACTGATAAAACTTTACTACTTAAAAGCGATCA
TTTTGAACTGAGTCCTAAACATGTAATTTTCGAATCTAAAAAGAAGAAGGAAAGAGATCCCCGGCCAGTA
TCGCCCGTTGATTTGAATAAGCCACTGCGACTAGCGGCATTCGTGGATGAAATTGTAATTCAGAAAGTAA
TTAAAGAGTTTCTTGATAAGATGCCTGTACCTATTTGTAGAGTACCCCCGAGATCTAGAACACCTGAAGA
GAAAGTCGCTGATTGCAAGAGTACCCAAGATTTGGACATGAATGTCATATCAAAAAGTCCAACATCTTTG
GAGATGCCACCGAAAAAGTTTCCTGGTTTCCGCAGTGAGCATGAACCACCATTAAAACTCTTACACTTTC
CGTTTGCGGATAATCATCCGATCCGCGAATTAGCAGAGTTTTATAAAGATTTCTTTAATGCACCTCATCT
AAAGTTGGCAGATGAGACGTTCGAGACTAGAAGCACTGAAAGCCAAAACGTCGATGTGCCTAATGAGGAC
CTTTCAAAGGATCTTGCCATACATGAAAGTTCACTTGCAGAATTTGAAGAGCTACTCGCAGATATGTGTC
GATCTGCAGAATGGAGCGGAAACTAGGGGATCAAGGGATTAGTATGGTGTAGGAAGACTGATATGTTAAT
GGTTTTAAT
>PaContig481 [organism=Pararge aegeria] [location=genomic] [moltype=transcribed RNA] [tech=tsa] [tissue-type=ovary] [gcode=1] Pararge aegeria conserved hypothetical protein (PACG481)
GCGAGAAATACGTTGCCGTCCGGATGGTGGAGATCAAGCTCCTTAACAAGTACCTGAACTACCTGCACGC
AGACATCTACTCCTGCACATGCATACGGAGTTACTACATCACAGAGGTTGAGTCCAGACTCCTTAACGAA
ATTAACAACAGGCATTGTGACGGTCAGTTTGGTCGCGAGCCATTCACACAGAAGGACTTGGTTGTGAGGT
TATCTGATGCTGGGGAGTTTTACAACTTCCTGGACGTGTGCTACAACAAGTTACTCCGTGGTACAACGAA
CAATAAAGACAAGTGTGG
>PaContig482 [organism=Pararge aegeria] [location=mitochondrion] [moltype=transcribed RNA] [tech=tsa] [tissue-type=ovary] [gcode=5] Pararge aegeria Lipoamide acyltransferase component of branched-chain alpha-keto acid dehydrogenase complex (BCKAD-E2)
AACAAAACTGGTAAAATCAAGGGAGGGGCTAAAAGAACTAGCTCAAAAAAGAGGAGTGAAACTCACTTAC
ATGCCTATAATAATTAAAGCTGCTTCTCAAAGTCTCCTAACCTACCCAGTGCTAAACAGCAGCCTCGACA
GCTCTAATGAAAACCTTATTTATAAAGCCAGTCATAATATTGGTGTAGCCATGGACACGCCAAATGGTTT
AGTAGTACCAGTAATCAGGAACGTGCAAAGAAAAAGTATATTTGAAATAGCAATTGAACTGAATTCTCTG
CAAGAAAAAGGATTGAAAGGTCAACTTGGACTATCCGACTTAACGGGTGGAACGTTTACAATATCTAATA
TTGGCATTATAGGAGGTACTTACACAAAGCCAATTATACTGCCTCCACAAGTGTCCATAGGAGCTTTAGG
AAAAATACAGGTTTTGCCAAGGTTCGACTCAGAAGGCAATGTGGTAAAAGCTCATATCTTATCAGTGAGC
TGGTCAGCGGACCATAGGGTCATCGACGGCGTCACTATGGCCCGATTCTCAAACCAGCTAAAAGAATACC
TTGAAGACCCACAGAAGCTAATTTTAGATCTGTAAAAGTCATGTTTGCA
>PaContig483 [organism=Pararge aegeria] [location=genomic] [moltype=transcribed RNA] [tech=tsa] [tissue-type=ovary] [gcode=1] Pararge aegeria Uncharacterized protein PACG483 (PACG483)
AGTTTATTCATTCTTTAACAATTATTATTTTGATAAATGCTACTGTAAGTAGTATTAATTTCAGGAAACA
GTTGTGTAACAAGAGCTTTATGAAAACTGTAATATCAATCTTTTTTCCCTTTCCAACTACAGCCTTGAAT
ATAGCAAAGACTTTCTGCATCAATCTCGTCAATTCAAGGTTTGAGGCTACTTAGGCCTCAGGAACAGGTT
CTCAATTTCGGTATTAAAGATTGGCCGATAGTTGAGAACATGTTCATATCTTACACATGTCATTTGTGCT
GGTTACTCCATCAGTCCGAGCATGCCTGCCCATTAAAAATAAGAAGAGAACTGAAGACATTTAGGAATTA
TCAAACATTAAAATATTTTTGCTACCCTTATATAATACTGATCATACCTATTCCTCACAAATGTCTAGGT
GGACTGTGCCTTAATCTCATACTGCCGCACGAGTTGGTGCCCACAAACTGCAAATTACATTGGATGCAGA
AGTCGTTGTCTTAAATAGTATATAGCGCTGCATGCAATTCTTGCGGCAATGTAAGATCAACAGCAGTATA
CAATCATTCCAAAATCATACAAAATATAATAAAATGGGTAAAAATTTGTTTGTACACAAGTCCTAAACTT
TAAATTTTGCATGGAGCTCTAAGTATTAGATATTTCAGTTAGGAGCAACTAATTTAGGAACTGTCAAGTG
GGTAGGTTAAGAGTTTGTGTACAATCAAGTTATGCACCAACTTAAGTGTGTAAATAGTTAAAACTAATAC
TACCTATAATTATCTAAATAAATAGTTATACAAATTG
>PaContig484 [organism=Pararge aegeria] [location=genomic] [moltype=transcribed RNA] [tech=tsa] [tissue-type=ovary] [gcode=1] Pararge aegeria Uncharacterized protein PACG484 (PACG484)
CGCCGGCGCACAACTCGCTCAACCTGGTGTACTGCGACGCGGGCGCCGCCTGCTTCACCAAGTACCTGAG
CAAGCTCACCATGACGCCGCAGGAGCTCTTCTACATCGTCACGTGCACCTACACCGAGTGAACCGCCGTG
GGACTTGCGATGCCACTACATTGGTACCATGTCGGTAAAAGCTTTATCGTCTCACTCTGTTGGCAGAGAT
AATGCAGGAAACATTCTTATTACGATGCAACACGATACACCGCGTTACAGAGTAACTCACAATATGAAGG
TCAAGGAAAGATTCCAATTATACAAAGTTCTACTCGATTTATAGAAATAATATACGAGTAGGTAACGCTA
TTATTAACCGCACCTACTGGACCAATTTGACAGATTTTAG
>PaContig486 [organism=Pararge aegeria] [location=genomic] [moltype=transcribed RNA] [tech=tsa] [tissue-type=ovary] [gcode=1] Pararge aegeria Bicaudal D (BicD)
AGATGTGGATAATGTATCGATCTCCGAGCTGAAGGCGGAGATCGAGAGGTTGAGCCGTGAGCTCGACCAG
GCGAGCAGCGAGAAGATCCAGTCGGCACAGCTGGGTCTAGTGCTCCTGGAGGAAAAGAGCTCGCTGCAGC
TGCGATGCGATGAGCTTGAGAGCCTGTATGAAAACACGAAGCATGAGTTGGACATCACGCAGGAGGCGTT
GATGAAACTTGACTCAACACAAAAAGTAACTACCCAGAGCGGTATAGACCAGGAAAATGCTCTCCTCAAT
GAGTCGGCTGCTATGGAGAGCTCCCTTACACTACAGATTATTGAACTTGAAGGAGAAACTAAACAGTTAA
GACACGAGCTGGAGCGCGTGATCAGCGAACGAGATCGACTATTAGCAGAGAGTTCTGAACTGGGCGCAGA
CAAAGCAACTCGGGAATCAGAAAGGGCAGCCCTTCGAGCGGAACTGAGGGAGGCGAGACAAAGGGAACAA
CGCCTCCTGCTGGATATCGGGGATTTAGAAGACGAGAATATATCATTGCAAAAGCAAGTCTCGGCCCTAA
GGTCCTCACAGGTTGAATTTGAAGGTCTAAAGCATGAAGTGCGGCAACTCCGCGAAGAGGCGGAAAATGC
GCGAGCGGCAGCCGACGAGACCGCAGCGCTGCGACGCATTGCTGAGAGACAGCTCGCCGAAGCGCTTGAA
GCGCTGCAAGCGGAGCGCGAGGCCAAGTTCGCAGCCAAGAAGGAGCTCGACGCGCATCTTAGCAGAGAAG
CACAGTTCAACATCACCAACTTGGCGTACAGCATACGAGGCATGCCGGAGGAAGGCACCGAGTCGGAAGG
CGAAGCGGGTGCGTCTGGCGC
>PaContig487 [organism=Pararge aegeria] [location=genomic] [moltype=transcribed RNA] [tech=tsa] [tissue-type=ovary] [gcode=1] Pararge aegeria Myosin IIIA (PACG487)
TATGTACAAATTCGAGCAATAAAGAAAATGAAAGTTCTGAAAAAGCAGCTCCAGTAAATCAAAGCCCACG
GCGTAAACTCAAGAATCGCGTTGCACCCCCACCGCCACAGCACTCCGCGCCAGCGCCTCCATCTCAACAG
CAACTGATGCAGCAGCATTCCGTGCAGGAACGAGCGGCACAGCTGCAGACGTTTGCTGACCAGCTTCACA
TGAAAAATCAAGAAGTGCACAAGAATTTGAGGCGCAATAAACCAGGAGTTCGGGTTAAAGATATCAAGAA
ACCACCAGAGGAATACCAACCTCCACCAGGGTTTAGCATTGTTCCTGCCATTATAAGAGGCCAACCATCG
AAAGTTGAAGAAGATGCCAGCAGACTTTCAAGACATCAACAAAACCCTCACGATAAGGGTTACAGTGACG
AGAAGCCTCTTCAATCAAACAAAAATTGGCAAAACCTACCTTGCAGTAGGCAATGTAGTGGCCTAGTCAG
TAACAAAATAATACAACTAGTGAAGCAAACACAAAAAAATGAAACTCCACTGCGACCTGTCTACAATCCA
GCGTACGACCCCGAATCGGATCTTCGCAAGATTCTACGGAATTCACCAGAAATTCTTGCCACACCCGTCT
TCAGCTCCGATGATGACTACACCGACGGGCCTTTCCGATTCAAGCAGTTACTGCGTCCAACCTTAGGGCC
CACAGAAAGTCTTCGCAAGAGAAAAGTACGCAATTCCTCAAACCAAAGTCCGTGGACGTCTGACAGCTCG
CAAGACAGCAATAGTTCTAAAGCTCTTTATAATAAACGTCGTCCACAAATTAGTATGGGTGTTTACTATA
ATTAAGGAAGCAATTCGTTGATTATAGCAATGAAGATAAGATTGATGAAGATTCTTGTCTATCTGAAGGC
CAAAGTGTTTTCTACAGCGACCTACTTGAAATTATTGAAATCTGGAAAACGA
>PaContig488 [organism=Pararge aegeria] [location=genomic] [moltype=transcribed RNA] [tech=tsa] [tissue-type=ovary] [gcode=1] Pararge aegeria PREDICTED: hypothetical protein (PACG488)
CTGGAGGAGGCCATCGCTAAGGGCACCGAACAATCGGTGGTGGAAGCAAACCTGGACAGTCTGCTTAATA
AGTTCATGCAACTGAAAATAAGCCCCAGCAGTGGGCGCAGCAGGGTGGAGGTGGATCCCAAACTCGTCGA
CGTCAAGAACGTGTTCAAGAGCACCATCATACGCTTTGCTGTACAGCAGGCTAAGTTACGTCAATCAAAC
GGCACTCCAAAGTATACAGTGACGCCGGTGCGTCGAAGCCACCGTCTTAGTCGGACGCACACCCCTGTTC
GCATATGCAGCACGATACACCAGGCGAAGGAGCTCGGTGCTGAGTTCAGACCCAACAAAGCACTTATTGA
CAGCCCATAGGAATCATTGCTACGGTAGTTTCCTAGCACATTTCGCGCAGGCGCACTATGCGCCGCAGGC
ATAGTTTTGTACATTATTCTTTATTACATACAATACAACCTCAAAATAACAAATCGGAAAGGAACAAGTA
AAT
>PaContig490 [organism=Pararge aegeria] [location=genomic] [moltype=transcribed RNA] [tech=tsa] [tissue-type=ovary] [gcode=1] Pararge aegeria hypothetical protein CpipJ (PACG490)
TCTGTGGCCTCCGACCGTTGTGGACCTGCTCACAGTCGTTGCACAGAGAAAGGATCCGACCCAAGTGCTT
CTTGCGAAACCCGCGACCGATAATATAATCATGAGGATACTACCGATATTCGCTTTATTTGCGTGCTTGG
TGTGCCAGGCGACTGCGCGGCCACAGGACGATGGGGAACCTCGAGGCGTTTCTAACAGAGGTGCACTTCT
GAAACGAGGTCTGGTGGGAAAACAAAAGACGACTACAACTACACCAGCACAAGAAGAAGTTGAATACGAA
GATGAGGGAGATTACCCCGCAGAAGGAGAAGCGCAGGAGCCGTCCACTGAAGCGGCGCCATCATCCACGG
AAGGCAAGAAGTTAGTCAGTGGGCCTTCCATTCGGCCTTTCAGAAGTAACACCGACTTATTAGA
>PaContig492 [organism=Pararge aegeria] [location=genomic] [moltype=transcribed RNA] [tech=tsa] [tissue-type=ovary] [gcode=1] Pararge aegeria hypothetical protein IscW (PACG492)
CAAATATTTAGGTTTTTATGTCTGTGATCTGTCACTTCTCAGTTGAATTGAATGTTTTGTTGTTGGGTTT
TAGTTTTTCATATTTTTTTGCCTGATAAAGTTATTTTCGAATTTGTGTGGATTTTAGAGATCTTTAATGT
CATTGCTCCAACAAGTCTTGTGGGAAAGTATGTATGACACCTTTACGTGACCCAGTAACACAGGCAGAAA
AACTATACAATGAAAGCCATATTCGTACTCGAAATGCAGTTGAAAGAATGTTTGGCTGTTGGAAGAGGAG
ATTTCCAGCCTTAAGTATGAAAATTCGTACGGATATAAGGAGAGCTCAGCCCATCATAGTGGCTACAGCT
GGTTTA
>PaContig493 [organism=Pararge aegeria] [location=genomic] [moltype=transcribed RNA] [tech=tsa] [tissue-type=ovary] [gcode=1] Pararge aegeria Uncharacterized protein PACG493 (PACG493)
TGTACGGTCAATGATCTTTGCCGGTTCTGAAGGGCAAAATTAAAAAAAAGTAAAATCAAATCACTTTCAA
ATCTAATTTTTCCAAATATTTTGATAAAAATAACCTCGATGAATTGTGATTCTTTAAAACAATAACACAT
TACTTTGTGAAGTTGAACTGGTCGAGACGCAAATGGTGATGGCTACAGATGTCTTGGAAGTCGGACATGA
GAGTCCGGACTCCATGGATGCGGCCACGTTGCACGAGCGATTGGTGGCACACGTGCGGGCGGTCGGCGGG
GAAGAGGAGCCGCGCGCCAGCGTGTGGGGCGAGCACTCGTACGCGCGCCCGCGCGCCGCGCCGCTCTGCG
CGCAGCTGCGGGTGCTGCTCGAGCCCGCGCCCGCG
>PaContig494 [organism=Pararge aegeria] [location=genomic] [moltype=transcribed RNA] [tech=tsa] [tissue-type=ovary] [gcode=1] Pararge aegeria abhydrolase domain containing 11 (PACG494)
AAAATGTCAAAATTATAACCTATCTTTATTTAGGAACAATCAGAGTTATGTTACTCAACACGCTTCGTAC
ATCATGTACTTTTCAAATATGTCCAAAAATATTATCAATTTCGTTCCCACGTTATGTGACGACATCTACC
AGCTATGCAGAAACTGTGGACTTAGCATATTCTTCATATGAGAGTACTGATGATGAGACCTCTACACGAC
CTCCTGTAGTAATTTTACATGGGCTATTAGGCTCGAAGAATAACTGGAACAGTATGAGCAAAGCGATACA
TAAATCAACCGGGAGGAAAGTCATTGGTATTGATGCTCGTAACCATGGTGATAGTAAACATTCTCCACAG
CATACCTATCTACATATGGCCCACGACGTTATGAAGCTGCTTAAGAAGCTAGAGATATCTAAGGTTTCCC
TTTTAGGGCATAGCATGGGTGGCCGCACTGCCATGGTGCTGTCATTGCTCTGTTCTGATTTAGTATCAAG
CTTGATTGTGGTAGATATATCGCCAGTAAAAACAAGCCCACAAATATTTTCAATGGTGAATCTCTTTGAT
GCTATGGCTGCTGTTTCAATCAGATCAGGCATAGCTATGTCTAAAGCAAGAAAGCTAGCTGATGAGCAAT
TAAAAGGAGTTACTCCTGATGTGAACCTGAGAAATTTCCTCATTACAAATTTGATACAAACCAACACTGG
ATCTTACTCATGGAGAGTAAATATACCAGCATTAAAAGATAACTTCCAGCAGAATATTGCAAGTTTTCCT
ACAACTTTAAAAGGGCTTCAGTACTGTGGACCAACTCTCTTCATAGGAGGTTCATTGTCAGATTATATTG
GGAAAA
>PaContig495 [organism=Pararge aegeria] [location=genomic] [moltype=transcribed RNA] [tech=tsa] [tissue-type=ovary] [gcode=1] Pararge aegeria XPA-binding protein (PACG495)
ACTAGCAAGATTTGAATATTTAATGGAGAGAAGATTACTACTTCTAAATTCAGTTCTTTTAAGACAAAAC
CCACATAATGTTGCTGAATGGCATAAGAGAGTGAAACTTTATGAAGGAAAACCTCATGAAATTATTGATA
CATACACAGAAGCAGTGCAGACAGTAGATCCAAAATTAGCTGTAGGAAAGCTTTACACCCTTTGGGTGGG
TTTTGCTAAATTTTATGAAAGTAATGACCAAATTGATGATGCCCGATTAATTTTTGAAAAAGCAACCCAA
GTAAATTATGCAAAAGTTGATGACCTGGCTTCAGTTTGGTGTGAATGGGCAGAAATGGAAATTAAACATG
AAAACTATGAAGATGCCCTAATGTTAATGCAAAAAGCTACAGTACTACCCAGCCGAAAAGTAGCTTATCA
TGATGACAATGAGACAGTGCAAATGCGTTTGTACAAGTCTTTAAAAGTATGGTCCATGTATGCTGATTTG
GAAGAAAGTTTTGGTACATACAAATCTTGTAAAGCTGTCTATGACCATATTATTGATCTAAAAATAGCAA
CACCACAAATTATTATTAATTATGGCCTATTTTTGGAGGAACACAATTATTTTGAAGAAGCTTTCAGAGC
ATATGAAAAAGGTATAGCACTTTTCAAATGGCCAAATGTATATGATATTTGGAACACATATTTGACCAAG
TTTTTAAGGAGATATGGAGGGACAAAACTGGAAAGAGCTAGAGATCTCTTTGAACAGTGCCTAGAGCATT
GTCCACCTGAATTTGCAAAGTCAATCTTTCTTCTATATGCTAAATTGGAAGAAGAACATGGTTTAGCCAG
ACATGCCATGTCTGTGTATGAACGAGCTACAACAGCAGTTATGCCAGAACAGATGTTTGAAATGTTTAAT
ATCTACATAAAGAAAGCAGCTGAGATATACGGTGTACCAAAAACAAGGCAAATATATGAGAAGGCAATTG
AAACTCTGCAAGATGGGAAGGCAAGAGAAATGTGTATACGTTTTTCTGAAATGGAAACACGATTGGGTGA
AATCGACAGAGCACGTGCAATTTATGCACATTGTAGTCAAATGTGTGATCCTCGCATTACTGCAGACTTT
TGGAACACTTGGAAAGAATTTGAAGTTAGACATGGAAATGAGGACACAATGCGTGAAATGCTTAGAATTA
AGAGAAGTGTACAAGCTACATATAACACTCAAGTGAACATGATGTCAGCTCAAATGTTAAGTTCAGCAGC
ACAGGCAGCTGGCACAGTGTCTGATCTTGCTCCCGGAATGAAAGATGGCATGAGAATGTTAGAGGCTAAA
GCAGCAGAAATGGCTGTTCAAAACAAAGGCAACATATTATTTGTTAGAGGTGAAACTCAAGGTCTTAAAG
AAGCTGATAAGGTTGTAAATCCTGACGAAATTGATATTGATGAGGAAGAATCAGAAAATAGTGCAGATGA
AGATGAAGAAGTTGCACCTGTACAGAAAAAAGAAATACCTGCTGCTGTTTAGATCGGAA
>PaContig499 [organism=Pararge aegeria] [location=genomic] [moltype=transcribed RNA] [tech=tsa] [tissue-type=ovary] [gcode=1] Pararge aegeria PREDICTED: restin homolog (PACG499)
GTGGCGGTGTAAATTGGGAAAATAATATAAAGTAAAAGTGTGAAAAGTGCCTCAAGATGAGTGAAAATAT
GGAAGCAGCTGTTGAAGCGACAACACACCCGCCAGCACCATCTTCAACATCGTCAGATGCAGCATCAGTC
AGCACAACTGCATCAACAGTACCCAAGTCTGAAGCCTCAAGACCTACTAACTTTATGAAGCCTTCAGGAC
TCAAACCACCCACCAAGATTGGAAGACTGTGTTCCAACGCTGCCCCAAAGCCTGCTGTGCCAATATCTCC
AAGGAGTGACGGCAGTACATCGGACACAGTGCGAAAGTTGAGTGAAGATTCTTCTAGAAAATATTTATCA
GATCACAGTGTCGTGCTAA
>PaContig500 [organism=Pararge aegeria] [location=genomic] [moltype=transcribed RNA] [tech=tsa] [tissue-type=ovary] [gcode=1] Pararge aegeria G protein-coupled receptor GPR1 (PACG500)
AACATATAACAAGGGTAAAGCATTCAACAAAACAACTAAAATATAATTTTGTGCTAACTACATTAGAACC
TGACCACTGTGACTTACATATAGTTGAATCTGATGTTAGCAAACAGAAAACGTCACAGGAAACTTTTTAC
AGTGATTATGACATAGACATCGTGAAAAATGCAGGGAATTTTGACTCTGTGGCGATTGATGGACATAATC
GAGAGTTACATGAAGATAATAATGCCAATGATGAGTTTACTGCAGGCAGTGAACAGTTAGTCACTGATGA
TAGCATACAGATTAACGCAAAACTACTGGATGAGAATGTTGAATGTCCAAGCTATGTGGGTGTAGAACAG
GAGGCTGGAATACAGTGTTTTATAAAGTGCGAAATTGACCATGAGTATGATCATAATGATGATACTTCGA
CCATGCATCTGATGAACAGTGATGGTGGCAACGAAGGTGTTACACAATTATTTGGACCTCAAACCTTTGA
AAGCTCCGGCTCTGCTGAGAACAAGCATGCCATGCAGAAATTGAATGATGGACATCGCAATGAAGTCACT
GCCACAAAAGCCGATTCATCCGAGATAATTAGTGAAAGATACAACCAACCATCTGATAACAGCAATAAAG
CCAACCGAAATGTAAAAAAATTACCATATTATGCGGTTGAGTTGAATGGTGTATTCCTGAATACATTGAA
AGTCGAACCGAAGTTGGAAGATGAGACAACAACAAGAAACGCTCACAATCACAATGTTGATACTTCGTCT
CAAGATTTAAGTAATCTGATTAAGAATGATGTCACCGCGACACAAATTATGATAGATGGATCAATTAGTT
TACGAAAAGATACTGAATGTTTAAATGACATGGATTGTTCATCAGAAAATCATTTACTTATTGAGAAAAA
AGCATAAACTTGCAGCGTCTGCTGTCATACGTTTAACCGCAAATGTACTTTAGTGAAACATGAGCACCCA
TACTAAAGCGAAGCAATTTAAAACTGACACTGAATTCATGA
>PaContig501 [organism=Pararge aegeria] [location=genomic] [moltype=transcribed RNA] [tech=tsa] [tissue-type=ovary] [gcode=1] Pararge aegeria Uncharacterized protein PACG501 (PACG501)
TGTCAGGATCGCAAACAGCCCTGGTGTTGGAAAAGAGAATTTCGTACTAGGCAAATGTCTTTCCACGTGC
GAAGGCCCTTCAGCTCACAACCAGGCGGCACCACGTCTGTGCAGCAGAGGTCAGCATCCACCGGCATCAC
AATGAATAGTTACTCCACCTGCAGGCTAGATGCTGGTTGCCTTGGGCATGACAATGATGGTATCGGTTCC
TAGTGGGATGCCATGTATGCTGACAGTGTGACCTCATTCTATATCATCTTTGTATTATTCCTGTCAGTAT
TCTTTGAATGTGAATTCCAAAGAAAATCATCCAAAAACTCAAAGGACTGATGACAAGGCACTCCACTCAC
CGTTTGCAAAAC
>PaContig502 [organism=Pararge aegeria] [location=genomic] [moltype=transcribed RNA] [tech=tsa] [tissue-type=ovary] [gcode=1] Pararge aegeria zinc finger protein (PACG502)
AAGTGCAAACACAAGTACTATCTAGTGATGCACATGCGGACACACACAGGAGAGAAGCCGTATAAGTGCG
CAGAGTGTCCCGCTACATTTGTCAATGCTTCCAATCTCAACAAACACAAACTGACACACCAGGAGAAACA
GTTTAAGTGTATGCTATGTGAAAAGGCCTTCCGTACTGGGACTGCTTTATGGGAGCATCACGACGCTAAG
CACATGAATATTAAACACACTTGCACTTTCTGCGGACGGGACTTCTGTTACAAATCCGATCTAAGGAAGC
ACGAGATCCGTAGTCACAATCGCATCAAACGCGACTACATAGGTGGAGAGCCCACGTACAAACAAGTGGA
AAGACTGCAGAAGATACAGGACGACAACGACGCGATGGAAAAATGGCGGATGCAACAGATTGTGGTGACG
CAACCACAGCAGACCTACATAGAACACACCAAGGAGTTTGTACAGACTACGCATTCGATGTACGTCTCCG
ATGTGACGGGTATCATGCAGCAACCGATTCTTGCTCAGCCACAAACAGTCCAGCTAACAT
>PaContig504 [organism=Pararge aegeria] [location=genomic] [moltype=transcribed RNA] [tech=tsa] [tissue-type=ovary] [gcode=1] Pararge aegeria Uncharacterized protein PACG504 (PACG504)
TTCAGAGCCGGCCTCGCGGCCCGCGTGCCGCGACTGTGGCGGACGGGACGCGTGCTCCACTCCGGCGCAG
ATTGATAACAAGATCGTGCGATTTCTGTTGATGAGCAGCGAGGAAACGTTCAATTCGGAGCTGCTAGAGT
CGTTGGCTTCCCTCATTCTGGGTGGCCTCGCCGACAGTCGGCGATCTAGGAGAATTATCGAATCTCTTTC
AAAATATGAAGGATTGAGAGTGTGCGACGTCTCGAGCGATATTATTGAAAACCTACCACAGCTGAGTTCC
GGAAGTACAGAGGACGAGGAGTCTGCACATTTGACAAGTGAAATATCCGAATCTTCGATTCTGCAGGATG
TCGCGGGCTCGCTGAACTTGTTTAGGTCGAGCGAGACGCGATTACATCAGATGAACTCTTGCCCCTACGA
CATGTGGCCCGGGCACGTCCATGTGGACGAAGGCAGTCCCCGCTCGAGCCGAGAGGGCAAGGTCGATCTC
ATCGACTGCTCGGAGATGCACAACGGAGACTTGGCAGAGGCCGACCAGACTTGCCCAGCCGAGGCCGAAG
TCAGCGCCGACGCCCACGACGAGCCCCCTGCCAACGCGGAAGCTCTGCCGGACGTCGTGGACACCGAAGA
AGTCACGCCGACAGAGG
>PaContig507 [organism=Pararge aegeria] [location=genomic] [moltype=transcribed RNA] [tech=tsa] [tissue-type=ovary] [gcode=1] Pararge aegeria T-cell immunomodulatory protein (PACG507)
GAAAAAGCTGTCACTCGATATAAGTTTTTGTTTTGCTTATTTTTAGAAAATGTATCAGCTTTTCCAAGTT
TTATAATTGTTGGTGTAACTAACTAGCTCAAAGAGTGTTTTGTTTTCTTCCAAGATATCAGTTTGATTAT
TATTGGTAGGCATGCACGAATACTGAACTTCAACAAAGAAATTAAAATGTTTAAATATAATTGCATACTT
ATATTCAATGTTGTCTTTGCGAGTAGTCTTTTTGTTAGTGACATGACGGAGAGCACTTTTGGAAATCGAA
AAGATGGTTATATTGCTGCGTTTGGTGATTTTAATTCTGATGAATTAACGGATGCATTTATAATAAATGG
ATCGAATGTGGAGGTATTATTAGCTTATGACAAGGAACCGTTCTTCCGACCTTCTTCGTACAGTTGCAAC
TTTAGCGATCTCATTATCACTAGTATAGTACCAGGCGACTATGACGGTGATGCTTACATGGATATACTGG
TAACTACACAATTTCAGAATTCATCCAACATCCATGAAGTAAGAATTTTATGGGGTGGAATGCCAAATTT
AAATTGTTCTGATGCATCATTAATAAAAGCAATTTCTGTTGGCCAGCCCCTTGTGTTGGACTACAATAGA
GATATGATATTGGACCTGTTTGGCATCAATAAACAAAGTAAAAGAGTGTTTTGGGTATTTGATAAATCAC
GTTCTGCACCTACAGAAATAATGATGAGTGATAATGGAAAATTTAAAGAAATAAAATTGCCCCATTCCCA
TTCTTTTTTGGATATAAATGATGATAATGCTGCAGACCTTTTAGTAACAACACATGTAGATGTTGAGATC
TGGCTCAATGATGAAACTAGTGGTTTTCGATTTAACAATAGTATTGAACTGCTTGTGGGCCATCCAACTA
TATATGGCCAGGTATTGTTTTTAGATGTGGCACTATCGGGTCAATTTTTTCTTGTTGTGCCAGTCTGTTA
TGATCTTGAATGTATTAACAGTACAATCTTGATTTATGATAATGAGCAGTGGCATGATTTACAAGTTGAT
TTCAATGATGGCAAGGGAACCTTATGGAGGTTTGTCCCGCCCAGAGCAGAAGTTTACTTAGAAACAATTA
CTATGCGCAGTGGAGATTACAATATGGATGGATACCCTGACATTCTCATGACTTTAAGTCCAGTCAATAG
TAAAGATACAAAAGCCTTTTTACTACATAATGTTCCTTGCAACTTACCTGGATGTAAATTTTACAGAACA
TTTGAAGTGCAGTGGGAAAAGTTAAATACATTTGGAAAAAAT
>PaContig509 [organism=Pararge aegeria] [location=genomic] [moltype=transcribed RNA] [tech=tsa] [tissue-type=ovary] [gcode=1] Pararge aegeria Tropomyosin 1 (Tm1)
CGCGGCTGAGGGGCGACCGAGGGCCCGCCCCCGGGGCACCCGCCGACTTAATTCCGTCCAAACAAGTGAC
CTTACTCGGCCAAACAGACGATGTTGTGCCTTGTGTCAATAGTGTTAGTGAATCTCAAAGATTGACAAGG
ACGAATAGTGACGATGCACTTTCCAATCGAAATACAATCGAGGACTCGAATATCGATGATGAAACTGAAT
TTAATGTTAGAGCTGACTCGATTGGCAGCTCGGATGACGATTTCTCCTTTCGGGAGGAGAGATCCGCAGG
TGACGGTGCAGACGTGACTGTGCTAGCCTCTGATATATCCGACGATGACCCCGAGACGGCTGAACTGGCT
AAACTTAGGTGTACTAGTGAATGTACTGAGGTGTTGGCTGCGAGGGAGAACCGACGGCGGAGAAGATGTG
CCGATTATCCGGGCCTCGCGTTCGGCAGCTCCATATTCTCGTCGGATACGATGATGAAATTTTCCATCAT
CAAGAATGAGTTGCAGAACATAAAGAATACGGCGTTGAAAAGGGCCGAATCCGAAGTTGCTGCGC
>PaContig510 [organism=Pararge aegeria] [location=genomic] [moltype=transcribed RNA] [tech=tsa] [tissue-type=ovary] [gcode=1] Pararge aegeria Epidermal growth factor receptor kinase substrate 8 (PACG510)
GGGCGAGGGGCTGCTGGCGCTGCGCACGCGGCCGCCGCCGGCGCGCGACTTCGTGGACGTGCTGCAGAAG
TTCAAGCTGTCGTTCAACCTGCTGGCGCGGCTGCGCGCGCACATCCACGACCCCAACGCGCCCGAGCTGG
TGCACTTCCTGTTCACGCCGCTGGCGCTCATCGTGGACGCGGCGCAGGACGCGGACGCGCGGCTGGCGGC
GCGCGTGCTGCAGCCGCTGCTGTCGCGCGACGCGCTCAACCTGCTCGCCAACTGCGTCACCAGCAAGGAG
ACCGAGCTCTGGCACTCGCTGGGCGACGCCTGGCTCGTGCCCCGGGAGCAATGGAAGACTGCAATACCTC
CATATCAGCCTGTGTTCATGGACGGCTGGTCTCCGGACTACCAGGTGGACGATCAGCCGCTGAGACGGCT
GTCGCC
>PaContig511 [organism=Pararge aegeria] [location=genomic] [moltype=transcribed RNA] [tech=tsa] [tissue-type=ovary] [gcode=1] Pararge aegeria approximated (PACG511)
GATGCGCTGAGCCGCCGGGCGCCGGGCGCGGCATGTCATGGCCGGGCGGCGCGTGACTCGCAAGTGGGAG
GTGTTCGCGGGCCGCAACCGCTTCTGGTGCGACGGGCGGCTCATGACGGCGCCGCAGCCCGGCGTGTTCC
TGCTCACGCTGGCGCTCATCTGCGGCACCAGCGCGCTGCACTTCGCCTTCGACGCGCCCTTCCTGGCGGC
GCGCGTGTCGCCCGCGCTGCCCGCCGCCGGCGCCGCGCTGCTCGCGGC
>PaContig512 [organism=Pararge aegeria] [location=genomic] [moltype=transcribed RNA] [tech=tsa] [tissue-type=ovary] [gcode=1] Pararge aegeria zinc finger protein 650 (PACG512)
GAGCTCACGCAGTCCAAGCTGGAGGTGGCCACGCTGCTGGCGGCGGGCGACAAGACGCACTCGCAGCTGC
TCGAGCTCATGCCGGAGCGCTCGGGCAACGCGCACACCAGGAACTTCGAGGCCGTGCTCCAGGAGCTATC
GGAATACCGCGCACCCCCCAAAGGCTCGGAGAGCTTGGAGCAAGGGCTGTTCGTGCCCAAGCCGATAGTG
TGGGAGCAGTACTACGACCCTCTGCACCTGCTGCAGAGGGCGGTGCACCGCCGAGACTTCCACACCTCCA
TGGACCGGTTCACGGCATATGTACGAGAGAAGCAAAAGGCCGCCGGCATCACAGTTCAGGGCGCGCTGTG
GCCGCCGCTGCGACCT
>PaContig514 [organism=Pararge aegeria] [location=genomic] [moltype=transcribed RNA] [tech=tsa] [tissue-type=ovary] [gcode=1] Pararge aegeria Uncharacterized protein PACG514 (PACG514)
CATTTTAGAGAAGAGAACTTCATGAATTATAAGAAAGAAAAGCTAATTTTTGATGCAGTTCCAACTTTAA
ATGGTCCTTTTTGTGATCCCAGTAAATTTGTGGCATTAGAGGATCCTAAAGAATATCCCATTCCTATACT
TGTCGAAGATATTGAAAATGACTTTGATGTTAATGACAAAAAATCCAACTTTTCTTTAAAGTATGGAGAT
TTTTTGACCAACAATGATTTTGTAGACTCAAGTGCAAGATATAATCGTAATAATATTAATCTGACCAAAG
ATAATGCTGGAGGAAAAATCTCCAGTTTGTATAAAAATGGCAAAGATAAAAGATTTCCTGAACCTCAAAA
TACAAGACCCACAAGAAAGGTTAAAAAAGGACCAGCTCAACCTACACTGGCAGTTCC
>PaContig516 [organism=Pararge aegeria] [location=genomic] [moltype=transcribed RNA] [tech=tsa] [tissue-type=ovary] [gcode=1] Pararge aegeria Mechanosensory protein 2 (PACG516)
CGTGTATCCATTTGGATAAGGTGGTTCAAGAGTTCGAACGTGCAGTGATATTTCGCCTTGGCCGTTTAAG
GAAAGGTGGTGTCAGGGGTCCAGGACTTTTTTTCGTATTGCCATGTATTGATACATACAGGAAAGTGGAT
TTACGAACAGTATCATTTGATGTGCCACCTCAAGAGGTGCTTACAAGAGATTCCGTTACAGTAGCAGTAG
ATGCTGTCGTCTACTATAGAATAAAAGAGCCTTTGAACGCTGTTATCAGGGTAGCCGATTACAGTGCGTC
TACCCGCCTTTTGGCAGCCACAACACTTCGTAACGTGCTCGGAATGAGGGATCTAGCTCAGTTGCTCTCC
GACCGCGAAGCTATCAGTCACATGATGCAAACCAACTTGGATGTTGCCACTGATCCTTGGGGAGTCGAAG
TGGAGCGGGTGGAGATCAAAGATGTCAGATTACCGGTCCAACTGCAAAGAGCAATGGCAGCTGAGGCCGA
GGCGGACCGAGAAGCCCGCGCCAAGATTATCGCCGCTGAAGGAGAGATAAAGGCATCAAAGGCTTTAAGA
GAAGCATCTCTTGTTATGATTGACAACCCTACTGCCCTGCAACTACGCTACCTGCAATCACTAAACACGA
TATCAGCGGAAAAGAACTCCACGATTATCTTCCCGTTCC
>PaContig517 [organism=Pararge aegeria] [location=genomic] [moltype=transcribed RNA] [tech=tsa] [tissue-type=ovary] [gcode=1] Pararge aegeria Transmembrane and coiled-coil domain-containing protein 7 (PACG517)
TTTAAGTGTCTTATGTAAAGAATATTTAAATGTTTCGATTGATCATCATAATATAGAAAGTAAGGAAAAT
GAAAACAAAGCTGCTGAATTAAGGATGAAAATTGGCGATATAATCGTCAAAGTTACCAAGAGATTAAATG
AAATGGCTGTAGTACACAAGAATATTTTGCTAAACACAATACTATGTGCTTGCAGAGATGAAGACCCTTT
AATAAGGGCTTCAGCTTTGTCGAACTTGGCAGAAATTGCATTGATACTGAATTATAAAATAGGCTCAATT
ATATATGAGGTTCTGCTTTGTATTTGGAGTATAATAGAAAGCGATAAAGCAATAGAATGTCGTAGAGCTT
CTGTGATGGTTATAGCTAGTTTACTGAAAGGATTAGGGAACGAAACGTTGGTAGAATTAAAAGAAAACCT
GCTTCCCATTTACAGAACTTTAAACAAACTGTACAAAGATACGAACGAAGATCCAGTTCTGCGACTACAC
GCTCAGTTGGCTTTGGACGAACTGAATGACATTGTAAAGCAATTCTTG
>PaContig518 [organism=Pararge aegeria] [location=genomic] [moltype=transcribed RNA] [tech=tsa] [tissue-type=ovary] [gcode=1] Pararge aegeria Glycosaminoglycan xylosylkinase (PACG518)
GATGTGGCAATTTTTGATTTCCTTATACAAAATGGAGACAGACACCGCTACGAGGTTTACAAAGATCAAA
TTGTATTACTAGACAATGGAAAAGGTCTGGGAAATGCCATGGTTGACGAGTTAGATATTTTAGCACCACT
CTACCAATGTTGTATACTTACAACTTCAACTTGGCAAAACCTGGAGATGATATCTGGGGGCAGTTTAACC
GAAACAATAAAAAAATTGGGTGCGCTCAGAGGCCAAAGGCTGGCCACAGACGATCACTTTAAAGCAGTAG
AACGAAGATTACTCAAAGTATATGCCACTATACAGTACTGTATTGGTAAACATGGAAGGTCGAAGGTGTT
TAAAAATGGATTATTTTAAGTACCATACAACTTAGAAAAATAGAGCAAAATAATATATTTTTTGTATCAA
TGACGATCCCAAATAAATGAA
>PaContig521 [organism=Pararge aegeria] [location=genomic] [moltype=transcribed RNA] [tech=tsa] [tissue-type=ovary] [gcode=1] Pararge aegeria Uncharacterized protein PACG521 (PACG521)
CCTAATTCTGCAACAGTCGGTAATTCACAAAATGTACTTGGTCCTTTGAATTCACAACGTCATAGTGAAG
GCAAGTCAGCTGAATTTTCTTCGTACAGTGTAGGACATATAAGTCATATTCCACGCACACCTCCCACCCC
AGGCACTTATACAGTACCCAAAATCATCAGCAAATCAATTGGGATAGAAAAAAACAATGAAGATATTTTT
GGTATGATCAAACTAGGGGATAATGATGTTTGTTACACAAGTGGAGCAATAGAGTGGGTTGGACGGAAAA
GAAGTTTTCCTATTAACAGTGGTTTTAAAATTATCAGTCAAACCAATAGACAGATAAGTGAGCCTGCTGT
GAAAAAGGTAAGAAGATTGAACACAACTTATACAAATGGGTTGGATAAAATAAAGGAGTGTGATTGTGCT
GATGTGTTACCAACTGTTAATGCAATTGTTGATCACTTGAATGCACTACATGAAGCTGTGGATCTTGTTG
ATTTAAGGCTTAACACTCTGGAAGATGCAATTAGCAAGAATGATTAGAATTAGTGAAGTTATTGATACAA
CTTGTGATATTTTATTGTTATGATGGAG
>PaContig522 [organism=Pararge aegeria] [location=mitochondrion] [moltype=transcribed RNA] [tech=tsa] [tissue-type=ovary] [gcode=5] Pararge aegeria Protein ACN9 homolog (PACG522)
CATCAGACCATGTTGCACGAGTCCGACTTCTGTACAAGTTAATTTTCCGTGTCCATCGTGCATTGCCAGG
AGAGTTGCGTGTACTGGGAGACAACTATGCTAGAGACGAGTTCAAACGGCACAAAAACTGTAATCCAGTT
GAAGCCAAAATATTTCTTACTGAATGGACTGATTATGCAATCAACCTTGCTAAGCAAACCAAACCTTTAC
ATCAAGCTAAGAAGAAAACTGTTGGTAAATATCTAGAACCTGAAATG
>PaContig523 [organism=Pararge aegeria] [location=genomic] [moltype=transcribed RNA] [tech=tsa] [tissue-type=ovary] [gcode=1] Pararge aegeria Zinc finger FYVE domain-containing protein 19 (PACG523)
CAGTACTCAAATTTATATTATAGAAGAATTGGTGTCTTGGAAAGTGCTACAGATCATGATAGGTCTGTAA
GTCAAAATCCAGTGGAAGACGAAATATCTGATAGACTAAAGAAATTGAAAGAGGATAAACAAGATAAAGT
AGTAAAGACCTGTAATGATGATATTGCTGACAGATTACAAAAACTTAAAGGAGAAAAGCCTTCTACTTCA
GATGCAGAACTGATAGAAAGATTGGCAAATATAAAAGGAGTGCCTAGCAGTGCACTTCAGAGCAAGCAAG
TGGTCTCAAGCATAAATGCAAATAAAACAGAACAAGAACAAGTAGAAGATCTAATGAGACAGTACATGGA
TCAGGGTAATATTGATAAGAAATATGAGGTAGAGTTTGATGGGCTAGTTAATAATTTAGAAGCTAGACTA
CAGAAGCTTAAAGGCTCACAAAGTTCTGAGCATAATGAAGTTTCATCTAAAGCTAGTCATGCCACTGAAG
ATGAAGAGGAAACAATCCAGAAGATACTTACAAAGATTACAGCAGAAGCAAAATTAGAAAAGCATGTCCT
AGACAAGGAGTCTGTTATGGATGAGTTACCATTTTGTGAAATATGTAATGAAGATGCTAAAATGCGATGC
CTGGG
>PaContig525 [organism=Pararge aegeria] [location=genomic] [moltype=transcribed RNA] [tech=tsa] [tissue-type=ovary] [gcode=1] Pararge aegeria Uncharacterized protein PACG525 (PACG525)
AACAACTCCTTCTTATTATATATATTTCTTATATTATGATCATTTGATGGATAGCACAACTGTAACATAC
GTTTTAAGTGTCGCCTGTCTGGTAATTTTCGGAACGGTTGAATCAATTTGGACTAGACTTATTACAGAAA
TACAATTACATCGGCGAGCACTTCATTTATGCACAAAAGCATTGCCTACGCCTTTTTTATTCTGCCTGCT
CTGGTCAAAAGCCCTGTGGATGTCACAGAATGAGTTTATAGTGAGTTCATTCGGCCGCTAAGGCATCCAA
TAAATAAATAAATATACTA
>PaContig526 [organism=Pararge aegeria] [location=genomic] [moltype=transcribed RNA] [tech=tsa] [tissue-type=ovary] [gcode=1] Pararge aegeria Probable salivary secreted peptide (SSP)
GATCCTTATTACTTTTGAGTTTCGTTGCTCTCGCTTTTTTATCTACATGTTGGGGTCACGATATGACAGT
AGGTACGAGCTATAACACGCGGCTTATTTGGCAAGAGAAATCCAATTACATGGCAATTCCATTTAAGAAG
AGAGTGAAGGAAGTATTTTACTCCGATCCAGCACAGCAGACAATCAGGGGTGTGATTGCAAGAGATTTGG
ACCACTCAGAGGGAAGCGCTTCTATAACGGCGGGTGGTGTGGGTTCCAGCTTTGTCAACATTCGCCTGAA
GAGCGCCAGAGGGCATAGTCTTAATTACCAGATTGAGATTTATGTGTGAACGAATCGGCT
>PaContig527 [organism=Pararge aegeria] [location=genomic] [moltype=transcribed RNA] [tech=tsa] [tissue-type=ovary] [gcode=1] Pararge aegeria Pantothenate kinase 1 (PACG527)
CGAGCGGCTCGAGAGGGTGGTGTTCTGCGGGAACTTCCTCCGAGTGAACCCACTGTCCATGAAGCTGCTG
TCTTACGCGATGTCGTACTGGTCCAGAGGTGCACTGAAGGCGCTGTTCTTGGAGCACGAGGGCTACTTCG
GCGCGGTAGGCTGTCTCCTCCACTACGACAGCAAAAACCACAAGCGGGAGAAGACGAAGTCTGAACCCGT
CACGCCGCCCGAGCCAGGCGCGGCGGATAGATGAGCGTTGCACTCATGTTCCTACGACTGTTACGTTGAA
ACACATACGCGTCACGCCACCCCATGCCTTGGTACTCACAGAGCTAAAGCATGTTGTTTATGGTGATTAG
TGCCTACGCTCGCAATCGCACAGTAAATTGAAGTATATCTACATTATAAATAAGC
>PaContig528 [organism=Pararge aegeria] [location=genomic] [moltype=transcribed RNA] [tech=tsa] [tissue-type=ovary] [gcode=1] Pararge aegeria Uncharacterized protein PACG528 (PACG528)
GGCAAGTTAAATTAAAAAAAAAAAACCTGTCGGTTAGCTACAAACCCTTTTGCGTAAAGCGCCACAAAAA
TGCTACAAATAACAAAATCAGTATCGAGTACGTATGGAGGGATAATACATAAGCTAAACCAGTCATACAT
AACCCTGGGCCCCCATTTCAATTCTCGTAACCGACCAATTCGATCAATAATATTAGAAAGCCAAGAGTCC
GTAAAAAATAAGATATCAGCCACGAATTGGGAGTCTATTTTTTGTTTTCTTAAGTGTTTGCGCTTAACGT
CT
>PaContig529 [organism=Pararge aegeria] [location=genomic] [moltype=transcribed RNA] [tech=tsa] [tissue-type=ovary] [gcode=1] Pararge aegeria pattern recognition serine proteinase precursor (PACG529)
GTTACGCTATGTGTGTCCGGTTTTACTCGTTTTTATATTTACGAAGCCGGTTTTAACTGCTGTAGCCAAC
AATACACAAAATATTTACGATGATACGAATGAGGGTTTGAAATGGATCAGAGTGAAGCGACAGGCGTCTA
CATGCCGTAAGACTCAGTGGCAGTGCCGCGATGGAACCTGTATTGGCTTCGATGGGAAATGCGACGGGAA
CGTCGACTGTCCCGATGGTAGCGATGAAACCTTCCCGCTTTGCCGAAGCAATGTATGCCAGAGCAACTGG
TTCCGGT
>PaContig530 [organism=Pararge aegeria] [location=genomic] [moltype=transcribed RNA] [tech=tsa] [tissue-type=ovary] [gcode=1] Pararge aegeria Uncharacterized protein PACG530 (PACG530)
CACCAGACGGGGTGTCGGCCGGACCTGACGCAGTTCCGACCGAAGTCCCGCTCAGAGTCCCGCAGCGCGT
CCCGGGCCGAGTCCCGCAGCCCGTCGCCGTCGCCCGTGATCCCGTGCGAGTTCTGCACGGCGCCGCTGCC
CGTGTACCTCATCAGCGAGCACCAGGAGCGCTGCGGGCGGGACGCCAACCTGCTGTTCCCCGACTGACGC
GACACGTTTCAGCGTTACAACGCCACCGGAGCGCGGCCGCACCTCAACACTGCAATTACCTAACATTTAC
TGAGTGCGCCAAGCGAGCTCTAAGCCTTCATGTTCAAAGTGCGCTGAATCCGTCATCTGTTGTTTGTCAT
AGCGTTATAACTTATTAATTATTAAGTATAGTCACA
>PaContig532 [organism=Pararge aegeria] [location=genomic] [moltype=transcribed RNA] [tech=tsa] [tissue-type=ovary] [gcode=1] Pararge aegeria Uncharacterized protein PACG532 (PACG532)
TAATAATAATCCGTCATCAAAGTGAAAAATTTCGTGAGAAACATTTTGCTTTCCCAGGCACACACAACCT
TGCAAATTATGTCTTTCGATGCTAGTCAAAAACTAAGCAAATCAAATCTTCCTTTAATTATGAATTTCCG
CACCAGGCACAAATTTGCATATCGTCTTTCTTTGGCAGACATAGACTTGCCTGTTATGTCCTTCTTATGC
CAAATTACTTAATTGAAATAAACGCGATAAAGTAAGCTAAACTCAGTTTATTCGTTAAACTAGAATCGCG
GCCGCAGTTTGAACATTTGAACGTTTAGCGTGGTTTTATTAAAATAGGTTCCCAAATAGGACGTTGAAAT
AAGCTCTTAGCCGGAAAAAGACGTGGAAATAAAGTGGCTCGCGCATGCTCTCGCAGCTATTCGCTCTTTA
TTCTGTGTTAAGTGCGAGAATTTCTAGCTACTTTTACGTTGAAAGATCTTCATCTAATGATAGTTCGGTC
TCCCAGTATTGAAACCAGAGTGCGCTCCTTCGCAACGCAATCGAAAAAGTAAACGCAAGTAGAATATCTA
ACACTTGACACTCTGATATATGGAGTCTGTAGTTCGACGTGCGATAAGTTTAAAGCTGCATTCGAAGTAA
AT
>PaContig534 [organism=Pararge aegeria] [location=genomic] [moltype=transcribed RNA] [tech=tsa] [tissue-type=ovary] [gcode=1] Pararge aegeria DEAD box ATP-dependent RNA helicase (PACG534)
GGCTTGGATATCCCTCACGTGCGTCACGTGATAAACTTTGATTTGCCGTCGGACGTTGAGGAGTACGTGC
ACCGCATCGGTCGTACAGGCCGTATGGGTAACCTCGGGGTCGCCACGTCCTTCTTCAACGACTCCAACCG
CGGCCTGGCACGGGACCTGGTGGAGCTTCTCGTTGAAGCTAAGCAGGATGTTCCTAATTGGCTCACGAGC
GCAGCCGTGGACGGACGCTCGGGAGGCGGTGGCAGACGTGCAGGGGGAGGCAGTCGCTCAGGCGGCGGTC
GCTTCGGATCCGGTAGCGGCTTCGGCGCCCGGGACTTCCGTACGCAGCCGCGACAGGCGCAGAGATCTGC
CGGCCCCTCCACTATTGGAGGAGGTTTCGGATACGGCGGTGGATCGTACGGCGGCAACTATGGAAGTTCG
TACAGCGGTGGTGGCGGCGGCAACAGCGGGGGTCCCGACTGGTGGGGCGAGTCTTAAGTGCACTCACACA
CCGTCACACCGCTCGCCGCTCCGCCCGACCGTGACCGATCACCTTAACCAGTGCCGTCATAAAGACGTCA
CATGCCAGCTCTTTACACGGTCCAACACAACCTATAACATTGGCAGATGTTCTCGAAACTATAGAGAAGG
TACTTTGGACGACTTTGATTCCAAATTTGTCCTAGCACTCCTCTCTACAGGTTTGCCGATATTGTTGGTA
TTAAAATAAGTACTCCTATCTGAAGTTGCAACACGGAAGTTTGCGCAGATACACATCACGCTCACAGCCC
TATTTTGTCGCGCAAACATTCGCCTCGTATTTAGATTAGACTACTCGTTTTTCAATTACTGTGTAATCCA
TTTTTTTT
>PaContig537 [organism=Pararge aegeria] [location=genomic] [moltype=transcribed RNA] [tech=tsa] [tissue-type=ovary] [gcode=1] Pararge aegeria E3 ubiquitin-protein ligase ZNRF2 (PACG537)
GGAAGGGGCACATGCAACGCTGTTTACAATAGCAATTCGCGACGTTTTCGAGTTTGTTGTGCATAGTGCT
ATTGTTTTTTTTCCCTTCCGTTTTCTGTACAATGTCTCCCGGAGCCGCTAGTGTCGTGTGTTTGTGCTCT
TGATCGTGGTTTGTGATTTGTTTCGGGTGGATTTGCGTAACGCAGCCATGGGCGCTAAGGCTAGCACTGC
GAACGGGGAGCAGAGCCCGCGGGCCAGGACATTCTCGACCAGCTCTAGCTCTGACGTAGTGTCCGGAGGC
GCTGGGTTTAGCTTGCTGCGAGCGATCCCGGGCATACAGATGGCGAACGATAGGCAGCGCGCGAGATCTC
TGTCGTCAGTGCCAGATTTGCACGCCTCTCACGAAGCTATCGCCATTCCTGCGAACTCGCAGAGCTACGA
GGCGTCTGCAGCTGCAAGCCCGGACACGGACTCCAGTTCTAACGAAGACACGGGGCCAGTAGCGGTAGCG
GGCACGTCTCTGGCGCTTGGTCGAGTGTACGCAGCGCATTCGTTACCGTCACATATTTGGTCTTTAAACG
GAATCAAATGTCCCGTGTGC
>PaContig541 [organism=Pararge aegeria] [location=genomic] [moltype=transcribed RNA] [tech=tsa] [tissue-type=ovary] [gcode=1] Pararge aegeria N-sulphoglucosamine sulphohydrolase (PACG541)
CGCGAAGGGATGTCGCGGCACAATATACTACCATGTCACGGTTAGATCAAGGTGTCGCTTTGATTCTTAA
AGAAATAGAAGCTGCTGGTCATAATGATAATACATTAGTGATTTACACATCGGACAACGGCATACCATTC
CCGTCGGGTCGGACTAACCTGTACGACCCCGGTCTCCGGGAGCCTCTGATAATGTCCTCACCTGAACCGA
ACGCGAGGAAGAACGAAGCGTCCGGAGCTATGGTCAGTTTGCTGGACATCGCGCCTACCGTGCTAGACTG
GTTCGGTGTTAAGGAGGAACAAGAAATGAGTAATGATATATGGGGGGAAGGCGAACCTAGAAGTTTGTTA
CCAATTCTAGAAAAAGAGCCAAAGCCCAGTGAAAGTGACGTGGTGTTCGCGTCGCAGACCCACCACGAAG
TCACCATGTACTATCCGATGCGTGCAGTACGCTCGCGCCGCTACAAGCTCATACACAACCTCAACTACGG
CATGCCCTTCCCCATCGACCAGGACCTGTATGTGTCCCCTACTTTCCAGGATATCTTGAATCGCACTC
>PaContig542 [organism=Pararge aegeria] [location=genomic] [moltype=transcribed RNA] [tech=tsa] [tissue-type=ovary] [gcode=1] Pararge aegeria GATA zinc finger domain-containing protein 1 (PACG542)
AAAAAAGGCAAAAACCAAACAATTTCTCCTGTCAACGTTTGTAAATTGTATTCGTTTCTATTGATCTCCA
TTTTTTAAATTAAACTTATGAAAACAATCGCATACACTTAATGAAAACGATAGAAAATGCCAAAACCAAC
CTGTGTTCAGTGCAGTTCGAACGATTCTTTACTTTGGCGCAGCGCTGAGAACGGACAAATATGTAACGAG
TGTCACTTGGCAAACACAGCGAATAAAGAAATAAATGCCGATGTCGCGGCAATAAAGACTGAAAATGAAG
AAAAAGAAGACACTGAAAGTAAACTTGAGAAGGCGGAAGGTGAAACAACACCCGCTAAGGCCACAGGAAA
GGGGACAAGGAAAAGTACGCGGTCGACTAGATACAAGGCAAAAACTCCTGCACCAGCACCCTCTAAAGCA
CCTGCTCCACGTGGCAGAGGAAGAAGGAGTATCTTCAAGAGGCAGCCACTGAAAGCTCCTACTGCTACAG
CAACTGTGGTTACAAGTGACTCTTTGTTTTTTAAGG
>PaContig543 [organism=Pararge aegeria] [location=genomic] [moltype=transcribed RNA] [tech=tsa] [tissue-type=ovary] [gcode=1] Pararge aegeria conserved hypothetical protein (PACG543)
AAGAAATAGATCTGAATAGTTTAAAAATCTTGTACTTCAAATATAAGGGCTTGTTTGATAAGGAAAGCCC
TAACGTTTTAATAAACAACAAATATTATCAGACTCCACAAGATATGTTTGGTCCGGATGTCTTGAAAGAA
AATCTACATGTATGGAAGTTCAATAATTTTAATGCAGCAAGAATATTACGACAAATTATCCCAAGGCCTA
AAGTTGTACCTAAATTTGGCCAAAGCACCGAAAGGTTTATTGTTATTGACTCTAAACATGACAAATTTGA
CATACCAGATACAGAGTGCAACTACTCTTTTCTGATTGCACTAAGTGGAACTAGAATTATTGATTTAAGA
CCAGCTGAAGAATGCAAACATCAGTGTAAATCTTTTAAAATGGAATTGAAGCCACCATATTTACTGTGGT
ACAATTGGTGGTACTGGAGACCTGTTGCCCAAACATCATTAGGCAATGACACTTTTATAGCGCATGTTGG
GTCATATTGTTAGGAAGATAAGAATAAAATCAAATAAAATGAATTTAATGGAATGTATAAAAATT
>PaContig544 [organism=Pararge aegeria] [location=genomic] [moltype=transcribed RNA] [tech=tsa] [tissue-type=ovary] [gcode=1] Pararge aegeria Uncharacterized protein PACG544 (PACG544)
CGGGCTTTTTATTGTTTGTTGCGGTTGTAACGCCGCACGCAGAACTTTATGAACGCACGCATCATCGCCG
GGTGGGTACGCACATACACACACACGGCGACTGGCGATGTCTGTCCGTCCGATGAGGCGGCCGAGGCGAG
CGAGCGACGACGCTAGCTTACTTCTTCGCAGCGGCGGCCTTCTTGGCGGCGGGTTTCGCCTTGGGCGCCG
CCTTCTTAGGTTTGGGCGCTTTGGGCTTCTTCGTCGGCGGCTTAGCGGTCTTTTTCGCCTTGGAGACGGC
GCCCTTCGCTTTGGCCGGGGAGGCGGCGGCGGAGGCCTTCTTTGCGGCGGGCTTCTTCCTCTTTGCGGCG
GCGGCGGCTTTCTTGTCCCTGGCGGTGGCGGCCGCGGTCTTGGCCTTCGAGGGAGACGCCGCTGCCGCGG
CGGCGGCTGCGGC
>PaContig545 [organism=Pararge aegeria] [location=genomic] [moltype=transcribed RNA] [tech=tsa] [tissue-type=ovary] [gcode=1] Pararge aegeria Uncharacterized protein PACG545 (PACG545)
GGGCCAGCCGCCGCCGGGCGCGCCCGCGGACTGCGCGCGGGACAAGGCCCAGCCGCCCGCCTACCCGGCG
CCGCCCGAGCCGCAGGCGTACCGGCCTCTGGCCGAGCCGCCGGTGTTCAACTTTCAGAAGATCTCCGAAG
TTGAGAAATCGGAGGACGAGAAAAGTGATTCCGGCCTGGTCATCGACACCGAGAAATACGATCCCACCGA
ACCCACCCACGACGAAGACAGCGCGGACGACGCAGAGAACGCCGCGCCGGCGCCGCCCTCGCCGCCCTCG
CGGCCCTCGCGGCCCTCGCCG
>PaContig546 [organism=Pararge aegeria] [location=genomic] [moltype=transcribed RNA] [tech=tsa] [tissue-type=ovary] [gcode=1] Pararge aegeria Uncharacterized protein PACG546 (PACG546)
ACTATGGCCCCCAACAACTTGCGGCAACCTTTAGAGATATGCCTGGGGGACTCGTTCGCCGAAATGCCAA
GAATCAAACCCAAGGACCTCGACCTTGAGGAGTTGCTGTTCATAAAGCAGCTGAAGATGGTCAAACAATG
TCTGGAGAGCGACAAAATACATGACGCGAACAGGACTCTGCTATCTCAAATAGTTGAGAACTACTTCTCC
GTGGTGAATGATGATCATTTGGCCTGGC
>PaContig550 [organism=Pararge aegeria] [location=genomic] [moltype=transcribed RNA] [tech=tsa] [tissue-type=ovary] [gcode=1] Pararge aegeria Phosphatidylserine synthase 1 (PACG550)
ATTTTCAATATGTATCATATTACGAGATGAATATTGTTAAAACTGGTAGTGGCACTGATTTTCAAAGTGA
AAAGGTTTTAAGAATTGTCGCTATTTAAATGTAAATACAATGGAACCAGGGAATTCAGCGGTAACCGACG
AGTCTAAGGACGCTTTCAGCTACATAAATGAGCGTCCGGTTGATGATATATCATTGGAGTTTTTTTACAA
ACCACATACCATAACCTTGCTAGCAGTATCAATTGCTGCAGTAATCTATACAGCGTTTGTCAGGGATGAA
ACTAGTACGCAAGATAACTTATGGGCTGGTATATGCTGCGTAATTTTCTTCTTTCTCATAATATCAGTAC
TTACATTTCCTAATGGACCATTTACTAGACCCCACCCTGCTATTTGGAGAATTGTTTTTGGCATGTCAGT
GCTTTACTTACTGGCTCTCCTCTTTCTTCTATTCCAAAGTCACTCTACAGTATATGAGATAATGTATTGG
ATAGACCCTAATTTACGCAATTTCCATATTGATATGGACAAGGAATATGCAGTTAATTGCTCTGATATCA
GTTTACCCAGGATTTGGTCACATGTGGATGTATTTGCATGGGGCCATTTTTTCGGCTGGATGTTTAAAGC
TATACTGTTTCGACATACAGGCTTGCTCTGGGCCATTTCTATTATGTGGGAAATAACAGAAATAGCATTC
GCTCATTTGCTTCCAAATTTTTTGGAATGCTGGTGGGATTCTGTTATATTAGATGTCCTAGTTTGTAATG
GTTTGGGGATATGGGTTGGTTTAAAAATTTGTAAAGCTTTGGAAATGAGAGAATACAAATGGGTTAGCAT
AAGGGACATCTCTTCAACAACAGGGAAGATTAAAAGAGCAATACTGCAATTTACACCAGTTCATTGGACA
CCCGTACGATGGCTTGATCCCACATGTACTTATATGAGATTTTTTGCACTCGGACAACTTGTGGTATTTT
GGCAAATTTCCGAACTGAACACATTCTTTTTGAAACATATATTTGAAATGCCACCTTCTCATCCATTAGT
TATTGCCAGATTATGCTTAATTGGTGTTATTGTTGCTCCTTCAGTAAGACAGTATTATACCTATGTTACG
GATCCAAGATGCAAGAGGGTAGGAACTCAGTGTTGGGTATATGGAGTCATTATGGTGACAGAATCCATGT
TGTGTGTCAAGAATGGCAAGGAACTATTTGGGCAAGCACAAGTGTGTAATGTGATTGTGTGGCTTGTCAT
ACAAATTCTAGTCTCGATAGGCTGTGTTTATGGAGTTGTGCTTTATCATCAATATTTTGAGCCAAACAAG
GAAATAGCTGCTGATAGTCCAAAAAAAGAGAAATAAGCGTTTTCTAATAGATAACGACAATGAACGTTGG
CAGAAGCTATACCTTTCTTATTCCTGTGTGTTTACATATTATATATCTACTTACGTTAATATAAATGCAA
TACGAGACTGAGGTTATTGTTAAGCAACCAAAATAAATAACATAGAAATGAGATCAATCTATTGTATATC
AGAACTTTTGGGAACTTAAATACTTAACCCAACAGCTGGTGACATACGGAGTAAGTAAAA
>PaContig551 [organism=Pararge aegeria] [location=genomic] [moltype=transcribed RNA] [tech=tsa] [tissue-type=ovary] [gcode=1] Pararge aegeria 5PtaseI (PACG551)
ATGGCTGCAAAAATTCGATCGCGAGCTAGAAGCCTTCAAACCGAATCTCTACGAGTTCCCAGTGAAGTTT
CCTCCCAGTTACCCATTCGAAGAAGATGTGCATTTACCCACGCATTATATGAAGACCAGATGTCCTGCTT
GGTGCGACAGAGTTTTCCTGTCTCAATCCGCCCGCTTGTTAATACAGCAAGGCGATGCAAGAACTGGCGA
GAATAGATTGCATAGCTCTAGGAAGTCTGTAGCAGATTCC
>PaContig552 [organism=Pararge aegeria] [location=genomic] [moltype=transcribed RNA] [tech=tsa] [tissue-type=ovary] [gcode=1] Pararge aegeria Protein TIS11 (PACG552)
CTCAGTGCGCGAGCAAGCGTGATACGGAATGAACGTGTGGTGCGTTTTGCGCGGACGTTGACACTTCGAT
ATTTTTTTTTTAACTTGCGACTTATGCAGCCAGAATTGTAAACGTTTTGGAGTATAAAGTTGGACAAATA
AAATAGTTTTTATTGTCTAAAGTTTACTTCGATGCAGTTCGCGCAGAGTTTTGACCAGTATTTGTGAATT
TCCGTATAGACGCGAAAAAAGTGAAGAAGACATTTCGAAACAAAGGACTGTTTTGTACATTTTCGCAACG
CTTGCGAAATTGTGTTCAAAAATATAAAACTGGCTCAATCGTGGAGGGAATAATAAAAAAACATTGCCCT
AGCCAACTAGTTCGGACTCAATCTGTGGTCACCGACTATAAAAACAAAAACGCATCAATTCACTAACATT
TTTCACAAAGTATTTGTACAAAGGTTTCCTAAAAATTCTCGTTGAAAATACCGTGAACTACTCTCCACTT
GCTAAATTACAGTGAGTTTAACCTCAAAATTCGTGCCTAAAGTGGATCTGTTTAATTGCACTTTTCAAAA
CTTAAAACAAGCACTGCAAAACCTGGATCGTAATAATTAGTGTCGAGTTGGTTTTACATAATGTCTACTG
CCATAATGCATCAGTCTGCGCTGTATGACTTTGGTGATCTGTTCTTGAAGAACCAAACTCGCCCAGTGCA
GACGATGAACGCCACGCTGAGCAGCGCGCTCGGTCCTGTCGGCGCAACAAACGTTTCTGCTAGCGTGGGG
TGGGACCAGCATCCCGTCCTCGCGCGAGCAGCGTCCGTGCCATCACAACGAGCCCTCGCCGGCCTTCTAA
CGAGCCTGGGCCATCGACGCCTCGAACGCACCACCAGTGACCCCGCACCTCCACCGCCTGCCACGAGCCG
GTACAAGACCGAACTCTGCCGACCATTCGAAGAAGCCGGTGTTTGCAAGTACGGCGATAAATGTCAGTTC
GCTCACGGCGTGCGCGAGCTCCGAAACCTCCAGCGTCACCCTAAATACAAGACAGAGCTCTGCCGCACGT
TCCACTCTGTGGGATTCTGCCCGTACGGTCCACGCTGCCACTTCGTTCACAACGCCGAAGAAGCGAGACG
CCGCGAGCCACCATCGCCGGGTGGATCTCTTGCATCTCTATCCTCGGGTGGCTCTCTCACATCCTACATG
AGCGACGGCTCCCGCTCCCCGAGATCACCGCACTCGCCGCTGACCCCGCAATCCCCCATGGCGCCGCACT
CTCCGCCAGCGATGTCACCGCCCGCACACGCCACTTCCTTCGCGTTCCGCCGTACGCACTCGCCCGAACT
AGAGGAGGAGCGGCTGCCCGTCTTCAACCGCCTCTCTTCCGCGTTCGGCGACCTCGTGATCGCCTAAGCG
CGAGTGGTTGCCTAGTCCTAAGCCAACAACCCGAGCGTAGCGTTTAAGAATCGTCCGTCACCTTAGTGCC
TACTCGACGTCTTCCAGACTGCGCCAGAGCGACGTCCCGCTCGACGCGCCTCGCGCCCTCACCCGCTCAA
CGAATGATCTCCAGTTTACCGATGCTCTTACGCCCTGTAATATTGTAAAGTTTAACAAGTACACTGGCGT
CTCGAAAGTTTGCGGTGTGAATATAATAGATATATACATCATTTTAGTTATCGGCACGCACTTGTAAATG
GCACCTTATATTATTAGATATTTATTGTGTAGCTCGCGGAAGTCTTCCCGATGCGATCCTCCGCCGAGCG
GTGGTCTCTGTAAAGTTAGCATATAGTAACATTTTATTTATTTCGTACTGCCTATCCGCGCTCGGTACCG
TACCGCGAGAAGGCGCTCGTGATCTATTTTTAAGGATATAAGATAATAATTTATTATTTATTTCGAGTCT
CTTTAACTTTAATAATTATTTTGTAGCTAGCAGTTGCGATGCCACACCGCATACGGACGAGGCACGCGTC
GACGGGACGTGGCTCGTTTACATAGACCTCAAGCTCGACTGATCCTCTCATGACGATACCTCGTAGCAAA
AGCGTAGGCGTTCTACTAAACGGTGGAGTCAGCCGGCGCCGATGGAGCTTAGGGGGCAGACGGGCTTATA
ACCACGATTTTATAATTTTAATATCCAATTGCAAGTATTTGTATTACAAAAATCTTTGTTCTACCTTCAT
CGTTGCGCTATCCCGACAATCTGGAGCCGACATCACCTAGTAGCTAGTATCAACAATCCGAAGCTCATTT
GAGAAGCATCGGAAAGATCCTGCGGCGCGCCGCCCCC
>PaContig555 [organism=Pararge aegeria] [location=genomic] [moltype=transcribed RNA] [tech=tsa] [tissue-type=ovary] [gcode=1] Pararge aegeria vacuolar protein sorting 37B (PACG555)
GCAAAAACGAAAACAAGAATTCAGGAAGTGGAATTAAATTTCCATGAAAAATAAATTTTCTAAGTGGTAT
TGTGAAAATTAAATACCTTCGTATAGCACCTGTGATATTGAATTGCATTTAAGAGAAAATGATACAGCCA
GATTACCCTTCAGCTATAGGCCTACTGGCTCATCTGAATTCCGACGAACTCAAGGAAATGCTGAACGATG
ATACAAAATTCGATTCAGTGCTCAAAGACGTAAAACAGGTAAAGGACTGGGAGACGGAGAAAGAGATGAT
AATAGCTAGTAACAGATCTCTAGCAGAATTCAACCTAAGCAAGGAACCAGATTTAGAAGAGCTTAAAGCT
GAGGTGCAGCAGAAGTCAGAAGCTGGAGAACAGTTGTGCAGTCGTATTCAGGAGCTGTTGGGCGAATACA
AGTCAAAATCAGCAGGCATATCACCTGACACAACATTGGCACTACTACAAACAGCTGCAGCAGAATCAGA
AGAACAGTCAGAAAATGTAGCACAAGATTTTCTCACGGGAAAAATTGATGTAGACAAATTTCTTGAAGAT
TTTGAA
>PaContig556 [organism=Pararge aegeria] [location=genomic] [moltype=transcribed RNA] [tech=tsa] [tissue-type=ovary] [gcode=1] Pararge aegeria Uncharacterized protein PACG556 (PACG556)
TTAGTCCCTTCCTTTTCCCAAGGTCGTATAAATAAAAAAAGGAACTGCCATGCACCGTGAGAGCTCGTTC
CCACTTGTCGGGTGTCGGATCCGTATATTAATCGGAGGTTCCAGTGGCAGAGTATTTTATATGAAGCTAT
TCATACTTGTCGGAAACCGACTTTGTGTCGGCGCCGACAAGAAATGTCGGGTGTTTTGCCAGCCCTCTAC
GCCCATAACAATCGTGTCGGATCTCGCTCGCCTATGAGTACGAATGTCGCTATTCACATTTGTCAGATGT
CGGTGCCGATAACCGATAAATCTTGTATTTTGATATCTCTCCTTCACACGGA
>PaContig557 [organism=Pararge aegeria] [location=genomic] [moltype=transcribed RNA] [tech=tsa] [tissue-type=ovary] [gcode=1] Pararge aegeria ankyrin repeat domain-containing protein 13C (PACG557)
ATTGCTTGTATGTATATTTATTACGATGAATTGGTTGAGAAGAAAAAAATGTAACAGTGATAGCTTCTCC
ATTCTAATCTTATCTCATTGATTATACGATCAATCGTTGTGTTATATTTTTTGAGCAACAACCTATTGAT
AGTGATGAGGTGAAAAAAATCTGTCCATGCGAAATGTCTGCTTTGATTTGTAACGGTGACGATGATACTT
ATCCGCTTCACGAGTGCGTTTTCGTTGGCGACGTTCGGAAACTGTCTTCATTATTGAGATTCAGCGATGT
AACGCGGAAGGACAAACATGGAAATACAGCCCTACACCTTGCTGTAATGCTTGGTCGCAAAGAGTGCGTG
CAGTTGTTACTGGCGCACGGAGCTCCTGTAAAGGTGAAAAATTTTGCAGGTTGGTCACCACTCGCCGAGG
CCATCAGCTATGGCGATCGGCAGACCATTTCTTCCCTGGTGCGTAAGCTCAAACAACAAGCGCGAGAGCA
AATGGAATGCAGGAGACCAGATCTCATCAGGGCACTGTCCAAGATACAAAATTTTTACATGGAACTGAAA
TGGGATTTCCATTCGTGGGTTCCCTTAGTTTCCAGAATATTGCCATCTGATGTATGCAAAATTTACAAAT
CAGGTTCTGGTATAAGATTGGATACTACTCTGGTTGACTTCACAGATATGAAATGGGAAAGAGGAGATAT
ATCTTTCATTTTCCAGGGAGAAAAGCCACCCAGTGAATCTCTAACAGTATTAGATAATAAAATCAAGGTG
TACCAACGGGTGCGGTATGAGGAGACGGAAAATGAGATTGAGGATGAAGTGGATATACTCATGTCAAGTG
ATATTTTAGCTGCTCAAATGTCTACCAAAGGCATTTCCTTTTCAAGGGCTCAGTCTGGTTGGATTTTCCG
TGAGGATCGTAAGGAAACAGTGGCAGGCCTATACAAAAGTGACATTTACACAATAACAGGCCTCGTGTTG
GAGTCCCGTAAGAGGAGGGAACATTTATCCACGGATGATTTGCAAAAAAATAAAGCTATAATAGAAAGTT
TGACTAAAGGTAATACACAAAACTTAGACACAAACGGAGAGCCAGTTCGGCGAGCCTCTC
>PaContig558 [organism=Pararge aegeria] [location=genomic] [moltype=transcribed RNA] [tech=tsa] [tissue-type=ovary] [gcode=1] Pararge aegeria prophenoloxidase activating enzyme (PACG558)
TCCACCGCGACGTCTACACGCGTTTTTCATAATGCCAAGTTCATAGCGCGACCTATTGAAGATGACTCGT
TTTTTACTTGTGACGGCGTTGATTTCGTACACTATATGTTATACACAAGGACAGTCGCTATGCATGACGC
CGAGTGGACAAAGCGGCGTATGTATCCTTTTAACGAATTGCAGTCCATTATTGGAGGTACTCAAAAATAA
AAACAGGAACGATGCAGACGTGAAGCTTTTGAGAGATTCCTTATGTGGATATTCCAGCAACAACGCCCCA
ATGGTATGTTGTCCAAATATGAATTCCGAAGGAGATCAAAAATGTTTTACTCCAGAAGCACAGGAAGGCA
CATGCGTTGATATTTACAAATGCCCAACAATTGTCAAGTTACTCAGTCCACCACTATCTGCAGAGAACTT
ACAGTTCGTCAGAAATTCCAGATGCGAAAACCCAAATGTACAGAACAGCGTCTGCTGCGGCCCCGGTCCG
ACCACGGTGACTGCCCCGAATAGAGTTTGCATACCCACAGCGGCACCGCCAGACCCTCGCACCGAATGCT
GTGGCCTAGATAGCTCTTCTGGCAATAAAATTTTTGGTGGCAACGCAACTGCAATAGATCAATACCCTTG
GCTGACAATCATAGAGTACAAGGGAGTCAAAGATGAGAAAATCAAGCTGCTTTGCGGAGGCGCGCTCATC
AGTGGTAAATACGTCCTGACTGCAGCACATTGCGTACTCGGACCAGTACTGAGAATCGCTGAACCTAAGA
ATGTACGCCTCGGTGATTACAATATACACAACGACGGCCAAGATTGCGTGGAGGTGGAAGGTGGTGGGAT
GGATTGCACGGAAGGCGCTCTTGTGGTACCAATTGAAAAAATAACCCCGCATCAGGGTTATGATCCCAAC
TCTCCACTTCGAAGACATGATATAGCTTTACTGAGGTTGCAGACTATGGCGCCGTATAGCGATTTCATAA
GGCCCATCTGTTTGCCGACGTCTGACATAGCGAATTCTGAACCCAAGCCGTCACTGCATGCCGCTGGTTG
GGGTGCCGTCAGCGACATGCAAAGCTCCAGCAGCGTTAAACTTCACGTGGACCTTCCTTTCCTTACTCAA
TCGGAATGCCAACCGTCATACAACGTGGCCAAACGAAAAGTTGAGCTGTGGAACGGACAAATTTGCGCTG
GCGGCCAGAAAGGCAAGGACTCTTGCAAGGGAGATTCTGGCGGGCCTTTGATGTCAGACAATGGTAGACT
GTACGACATCGTCGGCATTGTGAGTTTCGGTCCAACACCTTGTGGAATGGAAAACGTACCCGGTGTCTAT
ACAAAAGTCTACGAATACTTGCCCTGGATAAGAAGTAAAATTAAAC
>PaContig559 [organism=Pararge aegeria] [location=genomic] [moltype=transcribed RNA] [tech=tsa] [tissue-type=ovary] [gcode=1] Pararge aegeria putative cuticle protein CPH41 (PACG559)
TGAAGCTATGATTAGCGTGAAAGAATTACAAAAAAAATTACGTTCATTAAAATTCGAGGGAAATGGCGCA
AAGGCACTAGCTAATCTTAATTCTCAAGCTGAGAGTCAACTGGCTCTTTATACTGCTCAGTTAAGCATAG
AAATGGAAGATATATTTACCTGGTCACAAAAAAGAGGTAGTAATTTCCTCACATACTCACTATCTGTACA
ACAAAGTGATCCAAATCTAATACAGAAGATATTGAAATCCTTGTATATCACAGAAAGGATGAATGCAGAG
CTCGCCTTGTTTTCACACTTCTTTATAGATAAACTACTTCATA
>PaContig560 [organism=Pararge aegeria] [location=genomic] [moltype=transcribed RNA] [tech=tsa] [tissue-type=ovary] [gcode=1] Pararge aegeria JmjC domain-containing protein 4 (PACG560)
AAGTTTAAATTTTTTCAATCACTTTGAGATAATGAAATAATGAGCAAAGAAATACCAATTGAAATTGATA
TCGTTAATCAGATAAACCATGATAGTAACTATTTCCAAACCAAAATAGATTGTCTAAATGCTTCTGATAT
CAATTATGCGCATTTTTATGCTACCTATATGTTACACAACATACCCTGTATCATTAAAAATGTTTCTAAT
GATTGGAAATGTTCGAAAGAGTGGGTTTTAGATGGTCAAATAAATTATGAATATTTTACACAAGAGTATG
GAGACTTAGATGCACCTGTTGCTGATTGCAACCAAATAAACTTTAATGCTCAATGCAAATGTAGTATGAA
AGTTAAAGATTACATGAGTTACCTCAAAAACCCACACAAAGAAAAATTGTTGTATCTAAAAGATTGGCAT
CTGAGAAGACTAACAAATGGTTTGTTTTATGAGGTTCCAATTTTATTTGCATCAGATTGGCTAAATGAAT
ATGCTTTGGATATGCAAGAGGATGATTTAATGTTTGTTTATATTGGACCCAAAGATACATGGACACCTTT
TCATGCTGATGT
>PaContig564 [organism=Pararge aegeria] [location=genomic] [moltype=transcribed RNA] [tech=tsa] [tissue-type=ovary] [gcode=1] Pararge aegeria CG31324 (PACG564)
AGGATAAGCAAACTTAAAAAAGGGTCGCATTTAACCCGCCAGCGCGAAGCTAGACGCTTCCAAAGGCTGC
AGTGGATGGCTTCCCCAACGCCAGCTGATGAAGCTCCACCAGCATCCGCCCCAGCGCAGGCCTCAGCGCC
TCAAGGGGCCATCGATAAGGCCATCCACAACCGGGTCATTCTCGAGCTGGCGTGGAAAACCATTGCGCTA
ATGCACAAAAATAGGCTGATACAACAGAAAATTATCGCCCTGCAAAGGGAAACCTCGGAGTTTGTTACCA
CAGTCATGAGCAACCCTGAAAATAGGCGGCGGTACTTAGAACATGTCCGGCTTTACGGCGCTGGTCTTGT
CACCTTGCAGCCAACGGAAGAGCCGCAGAATCCTCCCTTACCTAAAATAGAGCCAACGTCAGATTAAATA
GGTTCATCTTGAACAAAGTTTCAGTTTTCATCACGTAAGTTGACTCTCCTATTCAGTGGCTTTTCTGACA
GTAACCGTCAAACAGTCCGTTTTGTATGAGAATGACCGTATGGCACCTTGTTGGAAAAGTTACTTAATCG
ACCAGCCGTCTTGAGCTTAGCCATGA
>PaContig565 [organism=Pararge aegeria] [location=genomic] [moltype=transcribed RNA] [tech=tsa] [tissue-type=ovary] [gcode=1] Pararge aegeria Uncharacterized protein PACG565 (PACG565)
TGGAGAGGTTCTAGTGGCGATTGAAGATATAAAGGAACTGATTGAAGCTGCCAAAGATTTACATATCAAG
GGGTTACAAGAAATGAATCTATCTGTAACAAAAACAGTGACCCAATCGAAGGAGACTGAAATGCTCTCCA
CCGACACGAGTGGCGTGAACATCGACGAAGACGACATTTCCTACTATGAAATACACAAACAGAATGACGA
AATCATTAGACATGGCCTAGACATAGTATCAATGACTGAACCAACGAGCGTCAGTCTTCTGTGTCGGGCA
AGTGACAGCGACAGTCTGTACGAGTTGCGTATGTCGGACGACAAAAATGTCGTGAACCCAGCAGTGCTAA
CGGCGG
>PaContig566 [organism=Pararge aegeria] [location=genomic] [moltype=transcribed RNA] [tech=tsa] [tissue-type=ovary] [gcode=1] Pararge aegeria Cysteine and histidine-rich protein 1-like protein (PACG566)
CTGCCGCAGGCGGCCGTGTACCAGTGCAGCAACGGCCACCTCATGTGTGCGCCGTGCTTCACGCACCTGC
TGGCGGACGCGCGCCTGCGCGACGAGAGCGCCTCGTGCCCCAACTGCCGCATCGAGATCTCCAAGGCCAA
CGCGTCCCGGAACCTGGCGGTGGAGAAGGCCGTGTCGGAGCTGCCGTCCGCGTGCCGCCACTGCACCGGC
GTGTTCCCGCGGCACTCGCTGCAGCACCACGAGGACCAGACTTGCGAGCAGAGGTAGGTTCGCTACTCGA
CGACACGCG
>PaContig568 [organism=Pararge aegeria] [location=genomic] [moltype=transcribed RNA] [tech=tsa] [tissue-type=ovary] [gcode=1] Pararge aegeria Single-strand selective monofunctional uracil DNA glycosylase (PACG568)
TTGTGATCCCATTTTTGTGAAAATGTTAAAATTGTATGAAGTGGAAATTATAGTTGCAATAGGCAAGTTC
TGTGAGACCAGAGCCCGGAAAGCAATCAAGAAATATTTGCTTTCAAATTCAATCAAGATACTTTACTTAT
CGCATCCAAGTCCTAGGAGTGTAAATAATAACAATTGGGAAGAAAAAGCCTTGGGAGAATTAAAAAG
>PaContig569 [organism=Pararge aegeria] [location=genomic] [moltype=transcribed RNA] [tech=tsa] [tissue-type=ovary] [gcode=1] Pararge aegeria Probable ATP-dependent RNA helicase DDX10 (PACG569)
CCCCTATCTCAGAAAACATTAAAAGGCTTAAAAGAGAACAATTATATTGTTCCCACAGATATTCAGAAGC
AGGCTATAGGCTATGCATTGCAAGGGAAAGATATTCTAGGGGCTGCAAAAACAGGTTCAGGAAAAACATT
GGCATTTCTCATTCCAATATTAGAAATATTATTTTGTAAAAAGTGGACCAGACTGGATGGAGTTGGTGCC
CTTGTAATATCACCAACTAGAGAGCTGGCCTATCAGATATATGAAACTCTTAGGAAAGTAGGCCACCTGC
ATGACTTCTCGGCAGGCTTAATTATTGGTGGTCAAAATCTCAAGTTTGAAAGAAAGAGAATGGATCAAAT
CAACATACTCATTAGCACCCCAGGACGTCTTTTGCAGCACATGGATGAAAATCCTTTGTTTGATTGTAGT
CAATTACAAATTCTGATACTTGATGAAGCTGATCGATGTTTAGATTTGGGTTTTGAAACAACTATGAATG
CAATTATTGAAAATTTACCACCAAATCGTCAGACCTTATTATTTTCTGCCACACAGACTAAATCAGTTAA
GGATTTAGCAAGACTCAGTTTATCTTTTCCAACGTATGTAGCTCCACATGAACAGGCAGCCACAGTCACA
CCTGAGGCTCTACAACAAAGCTACATAGTCTGTGAGATAGACAACAAGTTAGGCACCTTGTGGTCTTTTA
TAAGAAATCATCTTAAACAGAAAGTTTTAGTGTTTATGGCAACTTGTAAACAAGTAAAATACATGTATGA
GCTATTCTGCAAACTGAGACCTGGTGTCAGTTTACTGGCTTTATATGGAACTCTTCATCAGGAGAAAAGG
GAAAGGATTTACCAGGAGTTTTGTAGGAAATCCAACGTTATTCTTTTTGCAACCGATTTAGCCTCTAGAG
GACTAGATTTTCCTAAAGTGAATT
>PaContig570 [organism=Pararge aegeria] [location=genomic] [moltype=transcribed RNA] [tech=tsa] [tissue-type=ovary] [gcode=1] Pararge aegeria Dolichol-phosphate mannosyltransferase subunit 3 (MPD synthase subunit 3)
CACGTCTGTGATTTGCACTTTCTTATTGCATTTGTTGTTGTGGTTGTTATTTTGTCAACTTTGCTATCAT
CACAAAAGATTTTACGAAACAACTGTTAGGTACTTTAAGATTATTCATAAATAAGTAACCATCAATATTA
ATTTATAATTATGACGAAACTTCTAGAATGGATATCAGTGACATCAGCTATATTTGCAGTATGGTACTCT
CTTGTTGGAGGGTACGTCAAGCACAAACTAATTGAAGAAAACATGACCCTTGTACTAATATCACCAATCA
TATTTGTTATATTGTTTGGCTTATATGCTGCTACAGTAGTATTATATCGCGTGTTTACCTTCAATAATTG
TGAGGAAGCGGCAAAGGAGTTGCAAGCAGAGATTATAGAGGCCAAGAGAGACCTTCATGAGAAGGGATTG
AGGTGGTAGGCATTCCAACTAGTTGTTTTATACTAAGAGTTATTCCATATCTG
>PaContig571 [organism=Pararge aegeria] [location=genomic] [moltype=transcribed RNA] [tech=tsa] [tissue-type=ovary] [gcode=1] Pararge aegeria Myotubularin-related protein 13 (PACG571)
GCGGGTTAATATGTGAAATATTGAAAAAAATGTATTTCGTTGTGTTTAGTTCAGATACGGTGTGTATTTG
TGGTGTTATTTGGATGCTCCCGTAGGATTGCGATGTCCAGGCTCGTGGACTACTTCGTCATAGTGGGCTT
CGACCACGAGAAAGAAAGAGGCGGACTGAGCAACGGCGTAATACTTCAAAGATTCCCAGAAATCAACTGG
GAGGACACACCCTTTCACGACGGTATAGAATGGTTTTGCCAACCGCAAGGATGGGCGCTGTCCACGGAGC
GCTCGGAGCCGCGCTTCTATGTGTCCGTGCTGACGGACGTGGACGCAAACCGGCACTATTGCGCCTGCCT
TTGCTTCAACGAGACCGTCGCCATCACGCCCACAAAGCCCGCAGACGAGGACGAAGAGTCTCTGGACGGC
AGCCGGCCAGTGGCGAACATTACCCACCACAGCATCATGTACGCGCCCAAATGTCTCGTCATCGTTTCCA
GACAAGACTACATCGATACATTCCGGAACTGCCTCGGCATAATCTACACGGTGTGGGTTGAGAACCTCGG
CGTGCCGCTGGAGACGCTAGTGGGCAACCTGCTGGGCTGCGTACTGGTGCCGCCGGCGGGCGGGCCGCAG
GTGCGGTTCAGCATCGGAGCGGGGGACCGCCAGGCGCTG
>PaContig574 [organism=Pararge aegeria] [location=genomic] [moltype=transcribed RNA] [tech=tsa] [tissue-type=ovary] [gcode=1] Pararge aegeria Myosin heavy chain (PACG574)
TATCTAAACCAGCCAAAGCCATATCAACTTCCTCTAAAGATTTTGATACCCAATCCCAATGCAGCTCCAC
ACACAGTATAAAATCTTTTAAAACGCCAAGACCAATAAAATCGGTTATTACATCCAGCAAAACTGTAAGT
AGTGTAAAAAAGACACTTCTGCCACCATCCAAAAACAACATTAAAAAGTGTGACACCAAATTGCAAGATG
ACCTTATCCAAGCCTGTGAAGTGGAAATTAGGAATAAAGATTACACTATATCAGAATACAATAAACAAAT
TGATGATCTCAAAAATCAAATAGCTAAATTGCATGAAATGCTTAAACAAAATAGAGATGGAAAGGCTGAA
GTCCAAACGCTAGACACAGACTTCAGCCATTTAACCCTAGATGATAATAAAAATAAGACTAAAGATAATC
AATTAACAAAAGATGTGATTTCTGATCATACCAAAGAAATAATTAATCAGCTACAGTATCAGATATTTGA
GTTAGAGATGCAATGTGAGAAGTTGGAACAAGAAGTCAGTAGCAAACAAGTTGAAATCACTTCTCTTGAC
GAAGTCATAACCATTAGAGATAGTTTGTGTGCAGATTTACAGAAGAAGCTAACTGACATGGAGTCCTGTC
TGGAAGAAACACGCCAAAGACTAGAAATGGTTAAAGGGCATCATGCTCTTGCTCTAGAGGCAAATGAAAG
TATTAGACGTGAATATAAAGCTGAATTAGAAACTCTTAAAATGAAACTTGATGAAGAAAAGCAAGCTATT
TTGGCTAAAAGTAAGGTTGACCAAGAAATAATAAGACAAAAATATAATACATTGATTGAATCAATCAAAA
ATGATATCATAAAAGAGAAGGATGATAAAATTCAGGTTTTGGAACATGAACTGATTGTTAAGGAACAAGA
AATAAAAGCTAAACTAGAGCAAATCAATGAAGCTACCCATGAGAAACTAAGACTGTGTGAAATACAGTTT
GAGGAGAGAAGTAGACATCTTCAAGAGCATTGGTCTCAGCAACAAAAAGAAATTCAAAGTCTCGAAGATG
AAATAAAGGAGTTAAAGTATTTGTTAAGCATTAAAGAAGAAAAGAATCAAATATTACATAAAGATTTGAA
AAATATGCAAACAGAAAATGATGCCCTTAAGTTAGAACAGAAAAAATTATGTGACGAACTAGAAGATACT
AAAGAGGAATCAAAAAAGAAGATCATAAATTTCGAAAATGAGATTAACAAGCTGACAGTTGAAGTCGATA
GAACCACTAAAGAAAAAAATAAATTTGAAATGTCTCTGTCTGTAACCAGAGACATAGTTCAAGTTTTGAC
TATGCGCTTGCGTGAATCTGATAATGAATTAGAAC
>PaContig575 [organism=Pararge aegeria] [location=genomic] [moltype=transcribed RNA] [tech=tsa] [tissue-type=ovary] [gcode=1] Pararge aegeria Actin-related protein 5 (PACG575)
GGGAAATGGGCCAACCCTGATTACTATGAAGCTAATGTAAAAAGAGTTCAGCTACCTTTCGTCCAACCTA
CTAGCTCCTCTGGTTTAACAGCGGAACAGCAAAAAGAACGCAAGAAGGAAATGGCGCGGCGTCTTCTAGA
AATAAACGCAAGGAAGCGGGAAGAGAGGCTTGCTGAAGATGAAGAACAATTAAATCAGCTTCTGGCATTA
CAGGATCTGATTGAAGAGGGCGACACCGAAGAATTCGATGAAGCAATTAAAAGTTTTGAGATAAAGAACT
ATGGCGATTTGCAGAGGCAAATTGCGAATCTTAACATGCGTATAGAGAAGAATAAGCAACGCATCGCAAC
TGCGGCGAACGCAGAAGAGCCGATTGAGCCACGGCCGACCGGGCGCAACCAGCCGCCCACAGACCCTGAG
GCTTTCCAGATATGGCTCAACGATACACGTGCTAAGTATCGCGAGGTGCTAGTCCGTCGGGAGGCCCGTC
GTGCTCGCCGCGCGGCCATGGTGAAACGTCGCACGGCCGCGGCGGCTGAACGTATGCGCGCCATATCACG
CCTCGCGGCCGCTGGGGACGACTTTGGCTACCGGGACTCCGATTGGGAT
>PaContig576 [organism=Pararge aegeria] [location=genomic] [moltype=transcribed RNA] [tech=tsa] [tissue-type=ovary] [gcode=1] Pararge aegeria Protein YIF1B (PACG576)
CCAGAAACGTGAATGCGGGTGGGCCTCGCAAAGCCAAGAGAGTTGTTGATGTGGCGGCCATGGGTGCACC
ATCACCAGCCCCCTCCTTCAGCCCAGCAGCTCCATATAACCCAGGCTACGCCCAGGGTCCACCACCCCCT
TACCAACAGGGGATCCAGTTGGATGGAGCTCAGAACTTTGGTACTCCTGAACCTGCTGGAAATTTTGGCT
ACATGGCCGGATATCCCCAAACTCCAATGGCGTCACCAGCCAACATTGGTGCAATGCTTCATCAACCTAT
TGTACAGGACATGGCAATGCAGTACGGCAACCAGCTGGCCGCCCAGGGCCGCGAGGTGGTGACGCGGGAG
TTGGGCAAATTCGTTCCGGTGTCTCGCCTGCGCTACTACTTCGCGGTGGACACCAACTATGTGCTGAAGA
AATTGCTGCTCATCCTCTTCCCTTATAGGCATCAGGAGTGGATGGTGAAGTACGACCAGGAGAGCCCGGT
GCAGCCGCGCTACGACGTCAACGCGCCCGACCTGTACATCCCGTGCATGGGCTACGTGTCCTACGTGTTG
CTGGCGGGCTTCATGCTCGGGCTCCAGCAGCGCTTCTCGCCGGAGCAGATCAGCGTGCAGGCGTCGGGCG
CGCTGGAGCCCGAG
>PaContig577 [organism=Pararge aegeria] [location=genomic] [moltype=transcribed RNA] [tech=tsa] [tissue-type=ovary] [gcode=1] Pararge aegeria Uncharacterized protein PACG577 (PACG577)
ATTTAGCAGCGGGTGCTCCAGGAATTTCTTCCTTGGACGGAGTGTTAGCTAGAGGCGGGCTGTCTGAGGT
AGCCTCTAGCTCTTCCACCGGTTCTATAGGTGTTGTTTCTTGTGACGGAGTTAAAGGGGATTCAGGAACA
GAAGGTGTGGGCGCTGGCGCTACTTGCTCTTTTGTAGCTTCGCCTACTGCGGCTGATGGCGCTTCATCAA
TTTTTAATGCTTCCAAGGCAACCACTGGTATTTCAGTGGCGTCTGGTTCAGCCTCTCCACTCACTTCAGC
CGGGGCTGATTCAGCGAGCTCAACAGCCGCAGCTTCAACTGGAACAGGAATAATTTCTTCTGGTTTACCT
GGTGCTTCAGTGGTATCAC
>PaContig578 [organism=Pararge aegeria] [location=genomic] [moltype=transcribed RNA] [tech=tsa] [tissue-type=ovary] [gcode=1] Pararge aegeria folate carrier protein (PACG578)
GGGTGGTGAAGACCCGCCTGTGTCTGCAATACAGCGAGGAGATCACCCTTGCGGAGCACAAGAGATACAA
CGGCATGGTCGACGGCCTCAGCAAGATCTATAGGACCGAGGGCGTCAGAGGGCTATACAGGGGCTTCATT
CCGGGCATGTTTGGCGTGTCGCACGGCGCCCTGCAGTTCATGACATACGAGGAGATGAAGAACAGGTACA
ACCAGTACAGGAACCTGCCCATTGACATTAAACTGACGTCGATAGAGTACCTAACATTTGCGGCGGTGTC
CAAACTGATCGCAGCGGGGGCGACTTACCCTTATCAGGTGGTGAGGGCGCGCCTCCAAGACCAGCACCGC
ACCTACAACGGTGCTTGGCACTGCATCACCGAGACCTGGAGG
>PaContig579 [organism=Pararge aegeria] [location=genomic] [moltype=transcribed RNA] [tech=tsa] [tissue-type=ovary] [gcode=1] Pararge aegeria Uncharacterized protein PACG579 (PACG579)
TCCCGCTCTGTGCTTTGTGGGAAAATTTGCACCATTATCACATTGTACCTAACTCCGCGTATGATATCAT
GACTTCTCACATGAACCGTTACTATTAGATACAATAAGAGAGAAGACAAAGGAACGTATTATACAGGTTC
TTTCTCTCTCTTCGTTATATCTTTCTTCTCTTTCGTACAGTAAAATGTGACCTTGAACACTCAGAGCTCG
TCAAAAAATGGTATGCAATCGCTGATACAAGGTTCATTTCATATAAAGCGAATAACCTCACCCTTTCGAT
TAGGACCAACAAAGCTATAATAGAAATCTGTTATTCTTATCTAGATA
>PaContig580 [organism=Pararge aegeria] [location=genomic] [moltype=transcribed RNA] [tech=tsa] [tissue-type=ovary] [gcode=1] Pararge aegeria Protein MEF2BNB homolog (PACG580)
TTGAAAACAAAGATGGCATTTGTATATCAAAGCGATGCTGATCTGGAAGCTAAAGCTAAGAAAGCGGCAG
AGCGCATATCAGAGAATATGCATATTGTTGCCAATGAACCATCTTTGGCTTTGTACAGACTACAGGAGCA
TGTCAGGAAAGCCCTGCCCCCCATGGTAGAGAGGAGAGTTGAGGTCACAAAGCTACAGCATGAACTGCAG
GGGAGATGTTATGATGTGGAGTATGCTCTGAGTGCAGTCAAGTCAATGGACGCCGCAGCGACCAGCTTCA
ACAAAATCCAGGAAATGTTGAAGCAATCAATATTTTTAAAGCAACAATTGAAATACGAGGAAGCGCGACG
AAATAAAAAAGATACCAATTCTGTGTACAAACGTCTCTCTGCGCACATTGTGCTAGACCTCCCGGATTTA
TCCGACTTCTCCATGATCAGGGAAACTACTAACAGGATAGAG
>PaContig581 [organism=Pararge aegeria] [location=genomic] [moltype=transcribed RNA] [tech=tsa] [tissue-type=ovary] [gcode=1] Pararge aegeria Puromycin sensitive aminopeptidase (Psa)
CCCACATTCGCGATCTTGAAAGAAAAAGTGACAATGCCAGAAAACAAACCGTTCCAGCGTCTTCCGAAAA
ATGTCGTGCCTGAACATTACGAACTGCAATTGGCTCCGAATCTTGAAAAATTTACATTTACTGGAAAAAT
CAGGGTGAAAGTATCGATTTCTAGTTCTACCAAAGAAATTGTGCTAAACAGCTTAGATTTGGACCTAACA
GGTGTCAAACTGGAATATGAGGATGGTGGTTCAGTTACAACACTCAATCCGGTAGAAGTACGATTGGTGC
CAACTGACGAAACCGCGGTTATAACATTCGACAAGGCGCTTCCTGAAGGCACGGCGACTCTTCACTGTGA
ATTTATTGGTGAAATTAATGATAAAATGAAGGGTTTATATCGTAGCAAATACTTGACTCCTGGGGGAGAG
GAGCGATACGCTGCCGTCACTCAATTTGAGGCCACTGATGCCCGCCGATGTTTCCCTTGCTGGGATGAAC
CTGCTATTAAAGCTACGTTTGATATAACCCTAGAAGTGCCAGCTGATAGAGTTGCCCTATCTAACATGCC
TGTGAAGGAGGAAAAGATTGATGGCGACAAGAAAACCCTACAATTTGACACAACTCCAATTATGTCCACT
TATCTTGTAGCAGTTGTGGTTGGAGAATATGACTATGTTGAAAAGACATCCCGAGATGGAGTTCTAGTAA
GGGTTTACACACCTGTAGGAAGAAGTAAACAGGGTTTATTTGCTTTGGAAGTTGCAGCAAAAGTACTGCC
ATACTACAAGGAATACTTTGAAATAGCATATCCACTACCAAAAATTGACTTGATAGCTATAGCAGATTTC
TCTGCAGGAGCTATGGAAAATTGGGGACTTGTGACATATAGAGAAACCTGCCTTCTTGTTGATGAGGAAC
ATACATCAGCTGTAAGAAGACAATGGATTGCACTGGTGGTTGGGCATGAACTTGCACACCAGTGGTTTGG
TAACCTGGTCACAATGGAGTGGTGGACACATCTTTGGTTAAATGAGGGCTATGCATCATTTGTTGAATTC
CTTTGCGTGAACCATCTCTTCCCAGAGTATGATATTTGGACACAGTTTGTAACAGAAACTTACATAAGAG
CTCTTGAGTTAGATTGTTTAAAAAATTCGCATCCCATTGAGGTACCAGTGGGACATCCATCTGAGATTGA
TGAAATTTTTGATGACATATCATACAATAAAGGTGCATCAGTTATACGCATGTTGCATAGATACATTGGT
GATGATGATTTCCGTAAAGGCATGCACATTTACCTAACAAGACATCAGTATAAAAATACTTTTACTGAGG
ATTTATGGGCTGCTTTAGAGGAGGCTTCAAACAAGCCAGTTGGAGCTGTGATGTCTACCTGGACTAAACA
AATGGGATTCCCAATGGTTGAGGTCAGCTCTGAACAGAAAGGCAATAATCGTCTATTAAAACTGACTCAG
CAAAAATTCTGTGCTGATGGTAGTCAAGGTGATGACACATTGTGGATGGTCCCGATAACAATATCTACAC
AGGAGCAACCTTCAAAGGTGGCGCTTTCTACGGTATTGGAGAAACGATCACAGGAGGTAGTGCTGGAAAA
TGTTGCTGAAGATTCATGGGTTAAGCTCAATCCAGGCACTGTGGGATACTATCGCACGAGGTACCCAGCG
GCCATGTTGGAACAACTGGTGCGCGCCGTACGAGATGGATCGCTGCCTCCGCTCGACCGTCTTGGCTTGC
TGGACGATTGCTTTGCTCTCGTGCAGGCCGGGCACACTCATACAGCTGAGTCACTGAAATTGATAGAGGC
GTTTAGCAACGAGACAAACTTCACAGTTTGGTCCTCGATATCGAACTGCCTCTCCAAACTGAGCGCGCTG
TTATCGCACACCGCTCTTGATAAGCCGCTCAAGAACTATGGAAGGAAACTGTTTTCTAACATTACCAAAA
AACTGGGATGGGACGCAGAAGAAAAAGAAAGTCACCTTGATACGCTTCTCAGGAGTTTGGTTTTGAATAA
AATGATCAGTTTTGAAGATCCAGAGACATTGAAGGAAGCCAAGAACCGTTTCGAGAAGCATATTTCCGAG
ACATGCACGCTGCCTGCGGACCTGCGCTCAGCTTGCTACCGCGCCGTGCTTGCGGAGGCCGACGAAGCGG
TGTTCCAGCGATTCCTGCAGCTGTACCGCGCCGCTGACTTGCACGAAGAGAAGGACCGTATAAGCCGCGC
GCTCGGCGCCGTCAAGGACCCCGCGCTACTCAAACGAGTGCTCGAGTTCGCCATCTCGGATGAAGTTAGA
TCGCAAGATACTGTCTTCGTCGTGGTTTCCGTGGCAGTGAGCCGAAACGGGCGCGACCTAGCGTGGCAGT
TCTTCAAGGATCACTGGCAGGAGTTTATGGACCGTTACCAGGGTGGATTTCTGCTCGCTCGCCTCGTGAA
GTCCACGACGGAGAACTTCGCGTCGGAAGCGTGCGCTCAAGACATTGAAGAGTTCTTCCGCACGCATCAC
TCACCAGGCGCCGAGCGTTCCGTACAACAGGCCCTGGAGACCGTGCGCCTCAACGCGGCCTGGCTGCGTC
GGGACCTCGCCTCCGCTACCGCGTACCTGCAAGCCTACCACTGATACCACCGGGACCAAAAAACGAAAGA
CTGAAATTCAACGAAGACCGATTTATTTCAATCTTATATATAACTTGTATTGAAGCGCCTTTACTTGTTT
TCTTAACACATACATGTAAATCATTACACAAGTTTTATGTGCTAATTCATGTATTTTTTTTAACTTAACA
AATCATACATTACATAGTTATATATATATAAGGTATCTTCTCAAGACATCTCTGTTCCCACTGTAGGGAT
AAATAATATTAATAGCATTTTCTTATAAGGGTACGTAAAATAAAATAGCATATATTTCTTT
>PaContig583 [organism=Pararge aegeria] [location=genomic] [moltype=transcribed RNA] [tech=tsa] [tissue-type=ovary] [gcode=1] Pararge aegeria Uncharacterized protein PACG583 (PACG583)
AAAATTTCTTCAATCTTTTCACTGCATACAAAACTGATCTTTCAAAATGAACTTTCTACGCACGTTTCGC
CCCAAAACCGTAGCATCGTCTGCTGTTGACTTTACAATTATTGACTTGTCATTCATTTTAAAATACACAT
TTTCCTTTGTTATTTTCGCGGATGATTTGATTTAATTTTCATTGAATTCCGCAAAGTGCTTCTATCCAAA
TAACATGGGTGATATTTAGTATGAGGGCACGACCATTAGGTACGTATGAAACTTCAGCTTTCTTCAAGAT
GAAAGAGTGTAACTTCCATATTAACTAATATGATTTATTGTAATACATAAAAAGATCTTGCTTTGTGGGG
GATTCATATTACGTCGTCACCGGCTGCACTGCCAAAGTGAGTATGGTTGTGTATGAACTAAGCAAAGTCC
AACGAAAAGAGATTATTGGAAGTAAACATAGACGTTATTTGCGCACGAAAGAAAAGGACAGCATTTGTGT
AATTTTCTCTCGCACGGAAAAACTTTTAGCTAAATTGATTTACTCTTATATTGTTGATTATTGCTTAGTT
TGTACTTGACAGAGTCGAATCAGTTCTCTATCCGGGCACTAAAGTAGATATTGGCTGTGCACCGTCCACG
GCACGAGTCACCGCCGGTGCAAAGCGTAACGGAAATTCACCTATAATAAGCATTAGGTACGTTATGGCGT
CAAAA
>PaContig584 [organism=Pararge aegeria] [location=genomic] [moltype=transcribed RNA] [tech=tsa] [tissue-type=ovary] [gcode=1] Pararge aegeria conserved hypothetical protein (PACG584)
CGGCGGCGGTGGGCGTTCGCCGCGTGGTCGCCGAAGGGCATGCTCTTGCGGCAGTCCAGGAGGGCCGGTC
GAAACAAGGCGAGTGGCCCGCAGCGAGTCCGCCGGCAGTATTTCGTCCGCTGCTAGTGCTCTGCCCGCAC
CCAACGAGCGACTAGTAGCCGGCGCGCTAGAAGCTACCATCACACTACTGGCCTCGCAGGCACTGCTGGC
CGTCCGCGACCCGAATGTCTCAGCGCGACACAAACAGCTCGTACGCCGTGAACTAGGATCTGAACTGACC
GTGTACCACGACTTCGTGCGCAAACGCATCCTATGCGCTGCGCACTCGCGACCGCACCTCATCCGGAACA
AACTCGGGGCATGGCCGCTTACACCCAACGAAGAAGAAGCCAAGAGACTAGAGATAGCAAGAAAGGAAAA
AAACCCGTGCATCTTTGAAGACGACGACAAAGCTTTACCACCTCCGCCGCCACCAAAAAGATCCTCGCAC
GATTCAATGCGTGAATACGTGCTCCGTAAACACTATTTAGACAAATGCGCGCAAACACCTACAAAAGAAC
CGCCCTCCCCCGTTTCCCATTCTACCCCGACATCGGACAAGAAGAAAGAAACATCGAGAAGCTCCAAAAG
AGTGTCGTGGGCTGAAACTACTACGGACAGCGACGAGATTCTCGACAGCTCGTGTGAAGAAATAGAACCG
GTGTATTCCAATTTGACAGACGTCCAAATAAATAATGATGAGGATTACTTTCATTTCATGTCGATTGTAT
TCCTTTACATATGCCAAACAGAATTGTGAGTTCC
>PaContig585 [organism=Pararge aegeria] [location=genomic] [moltype=transcribed RNA] [tech=tsa] [tissue-type=ovary] [gcode=1] Pararge aegeria blastoderm specific protein 25d (PACG585)
CTAAAATTTGAGTCCAGTTGTTCTCGATAGTAATATTTTCTTAGCATGCAACATGTGATCTCCCCGATGT
AAATAACGAGCTCAATGCGCTTTCCATGGCTCATCCGTTGTCAGTCAAGCTCGAGATATGGACAGCGCGC
CCCCCAATCAGTACGAGCAACAGCTGTACAGTGCATTCAAAACCTTCGACGTAGCCGACGAGGACGCGCT
GGACCGGCGCGCCGCGCTGCAGCTGTGTGACTCGTTGCAGCTCGAGGACCGCGGCGCTGCGCTCGTAGAC
TCGCTGTTCCGCAGCCGCGAGCGCGCCACCTTCGCGCAGTTCCGTTCCGGCCTGCTGGCCGCGCTGGACG
CGCCCGCCAG
>PaContig586 [organism=Pararge aegeria] [location=genomic] [moltype=transcribed RNA] [tech=tsa] [tissue-type=ovary] [gcode=1] Pararge aegeria Uncharacterized protein PACG586 (PACG586)
CTTGTGGACAGTCATCTTTCTAAGACAAGCTTACAAGACACTGGTGGAACATCAAATACAGCTTCGCTCA
ATATTCCGTCTCTCAGCAGTTTGCGCAATGGAAGCGCCTCGGAATCATTACTTTCCATGCACACTCGTCC
AAGGATACCCATACCAACTCTTAGCTCTAACGAGAATGAAATCCAATCGATTCTGGCTAGACAAGTAGCC
AACATGCTTATAGCCAGAGAGAAAAAGCAACAAGAAGAAGAAAAGGCTAAATTAGAAGCTGAAATGAAGA
AACTTCAAATAGAAGATGAGGACAATTACTTAATTGACTTAACACAAGCCATCCAAACACCCTACAATCC
AAGGCCACAAATAAAGGAACAAGAAACACTCAGCAACAGCAGCTCTTTCGAGTCTTTATTTAAATTGAAT
TTTACAGATTGTGAGGGGAAACCGCAGAGGACTAAAACTCCAGAGCCATTGCTGCCTTGTATGACAGATA
TATCCTATATATTGAAAGAAAAAGTGAAACTAGCCAAATGTTCCTCATTTGGTAAAGTATTGACATCACA
ATTGACACCAGTCCCAGCACTTTACTTTCCAGAAAAATATCCCACAGACATTGCGAGATTTGATTTCAGT
ACACCATCACCTAGTGATATA
>PaContig588 [organism=Pararge aegeria] [location=genomic] [moltype=transcribed RNA] [tech=tsa] [tissue-type=ovary] [gcode=1] Pararge aegeria amidotransferase subunit A (PACG588)
AGTGTCACATAGTTAAAGTTTTATAATACCGATGCAGGAGAATTTTTAAATAATTATTTGTCAGAAAACA
GAAAACAGCCAAGATGTCAGCATTAAGAACTATGTGCATATACATCCGAATATTCCTAGACAAAATGATA
GATTTCTTATTCTCACTCTACTGGGAAGGGAAGAAGAAGGTCATACCAGATTTAGAGAAGAAGCATGCTT
TCCTCGCCGACAGCGCTACAAAATTAGCGAAGAAGATAAAACAGAAGGAGCTAAAGTCAGAAGAGTTGGT
GCAGGCGTTTATTGAGAGGATTAAACAGGTAAACCCTCTCGTAAACGCAATCGCAGCGGAACGTTTCGAA
ACCGCACTAGAAGAAGCAAGGGAAGTCGATCGTTTAATATCTGAAGGATTAACGGAAGAATTGTTAAGCA
AACCATTATTGGGAGTCCCGTACACCACCAAGGAGAGCCAGGCGGTCAAAGGCATGCCGCTGACCATGGG
TCTGTGGTGCCGACGCAACGAAAGGACTACCGAAGACAGCGATGCGGTTATAAGGTTGAAGGCTGCTGGA
GCCATTACCTTGGCCTGCACCAATCTGCCTGAGCTACTTATCTGGCAGGAAACCCGCAACCCGGTGTATG
GCATGACTACCAACCCACACCACACGGGCAGGTCTCCGGGAGGCTCTAGCGGTGCCGAGGCCGCCCTATC
TGCCAGTTACGCTACACCTATCAGTTTATGTTCTGATATCGGAGGCTCAACTCGCATGCCAGCGTTTTAC
TGTGGAATGTTTGGACATCATCCTACAGTTGGAACTACTAGTACCAAAGGTTGTTTATATCGCAATGGTG
ACGAAGACAGCATGCTTTGTTTGGGCTTTATATCCAAGCATGTCGAGGATTTGGCTCCCTTGACCAAAAT
CGTGGCGGGAGACAAGGCTGATCTTTTGAAGTTAGATAGAGATGTAGATATTAAGAGTATTAAATTTTAT
TATGTGGAGACGAGTAAAGATTGTCACGTGAGTCCACTCAGACCTGAAATGACAGATGCTATGCAAAGTG
TGGTTACAAAACTACAACAGGACTTGAATTCGACCGCTCAGACCTATTACCACGAGGGTTTGGACTACAT
GTACAAACTATGGTGCTACTGGATGAGCAAGGAGCCAGGCAACTACGCAAGCCTGCTCAACAATGGCGTA
GAGGAGGTGCATGGCTTTAGAGAGCTGACGAAGAAGATGTTCGGACTCAGCAAGCACTGCTTATTTACTA
TTCTACGCGTTCTGGAGCTGGAACTATTTCCGAAGGCTGATGAGGAATGGGCTGAGAATCTTACGAAAAG
CTTCAAGGAAGATTTATTTGGCAAACTTGGTGATAACGGCGTGCTACTTTTCCCGAGTGCCCCCCACGCG
TCCCCATACAACTATTCCTGTTACCTGCGACCCTACAACTTTGCCTATTGGTCGTTGGTCAATGTACTCA
AATGCCCAGCTACACAGGTTCCCCTCGGCAGGAACAGCCTAGGCCTCCCAATAGGCATTCAAGTGATAGC
GGCGCCTTACAACGACGCACTATGTCTGTCCGTGGCTAAATACCTCGAAAAAGAGTTTGGTGGTGCCATT
CCGGCGTGTAAAGTTAAAC
>PaContig589 [organism=Pararge aegeria] [location=genomic] [moltype=transcribed RNA] [tech=tsa] [tissue-type=ovary] [gcode=1] Pararge aegeria DTW domain-containing protein 1 (PACG589)
TGATAGTACTTGGAATCAGAGCAAAGGAATATTTTGTGATGAAAGATTGCAGAAAATACCAAAAATTGTG
TTACAAAAAAGGATATCACAATTTTGGAGACACCAAAAGGGAAGTCCAAGATGGTATCTTTCAACTATCG
AAGCATTGCACCAGGTATTGTTAGAGTTGCATATATGTGCATGGGGAAGAAGTGCAGAATATAATTCAGA
ATTTACCATTGATTTTCCAATCCACAGTCAAGAGATCCACACTTTCTGTCAACCATACCATGGACAATAT
GATGATCTTTTATATTTCTTTAAATACATGTATGAAAAACTCCACACACTTTATAAACATGAAGATATGT
TAGCATACAAAAGACCTATAGAAATATAATGCACAATTATAC
>PaContig590 [organism=Pararge aegeria] [location=genomic] [moltype=transcribed RNA] [tech=tsa] [tissue-type=ovary] [gcode=1] Pararge aegeria Protein FAM136A (PACG590)
AAGAGACTGAAGAGATTTTGATTTGATTAACTCGCTGGGATTTCGGAATATTAAAACTTATTATTTTATG
GTTTTTTAACACGCCAAGTATTAGATATTTATCAAAATGGTAGAAGCACAAAAGTATAGAGTTGAGCAAG
AAATGACGAATCTAGTCAATGAGCTAGACCGGAGTTATTTGCGAAAAATGCAGGGTGACATGCATAGGTG
TGCATCAAAATGCTGTGATGATCAACAATCTTCATTAGAGAGGGTCCACGGGTGTATAGAGAACTGTACC
ACTTCATTAAACCAGGCCAATAATTATGTACAAAAAGAAATTAATCACCTACAAAACAGACTGCAGCGCT
GTGTTATGGACTGCAATGATTCAGTACGAGACAGATTAGGCCCAGATCCTAGCCAAGAAACTATCGACAA
ATGCACAATAGAATTTGAGAAGTGTGCAGTAAAATGTGTTGATAAGCACATAGGTTTGATTCCCGGAATG
ATGAAATCCATGAAGAAGGTTCTAGCGAGCGGCAAACCACCTCCAATGAGTGAATGAAAATAAATATATA
TTTATATAATAATGTATCTGGTAATTTAT
>PaContig591 [organism=Pararge aegeria] [location=genomic] [moltype=transcribed RNA] [tech=tsa] [tissue-type=ovary] [gcode=1] Pararge aegeria Uncharacterized protein PACG591 (PACG591)
CCTAAACCAATGAGCCCAAACTCGCTATATTTGCTACTTGATGCTGCAACATCAGTTCAAGGTTAACATT
ACTTAGAAATATCGCCGAAGTACGAGTTTTCCATTTTTTTAAAAACTATTGGAACCGTAATAGCTACAAT
ACCCTTTTGTCAAGTAGGAAATTAGCTGATGATTTTAGTTCTGCGTCGCAGATTAAAAATAAGACCGTGA
AACATGGTGTAGTTCGTATGTTAGTAGATTATTCATGAACACAAAAGGGTGCATACTTTTGTGTATCGGC
CGCACGGCTT
>PaContig593 [organism=Pararge aegeria] [location=genomic] [moltype=transcribed RNA] [tech=tsa] [tissue-type=ovary] [gcode=1] Pararge aegeria transcription termination factor (PACG593)
GGGATTTAATGATGATGAAATAAAGTTTTTAATCTTAAATATACCAAAATTATGGATGTTGCATCAAAAA
TCCTTGCTTGAAAGATTCAATTACCTTCACAATGTGATAAAAATACAGCATGATGCTATAATGACTCATC
CCAAAGTCCTTCTATGTAGAAATTTTAGGATAAAACAAAGACATTTGTTTTTAAAAAGTTTGGGAAGAGC
TCAATATGAATCTATTAAAGAAAACTATGTACCAATTACTGCTTTGTATGAAGGTACTGATGTAGAATTC
TGTAGAAATTATGGTAAATGTCACATTGACAACTTCAATATGTTTCTTAAAACTTTGTAGTGTTGGAAGT
TAGCCTGCTTTACCTAGAACAACTTTGTGTTGGAAGGCATTGAGCGAGTGATATAAAAGAGTGTCAAAAA
TTCCAGCTACAGTGAATACACCTCCTACAATTGCACATATATTTGTAGCAAAATGGCCTATTGACCT
>PaContig594 [organism=Pararge aegeria] [location=genomic] [moltype=transcribed RNA] [tech=tsa] [tissue-type=ovary] [gcode=1] Pararge aegeria Uncharacterized MFS-type transporter C19orf28-like protein (PACG594)
TTTTAGTATTTTTTAATCTCGTTCTCGAATTTACCGCGGCTCAAGCCGGATACTTGATGTTGATAGGACA
GGTTGTAGATGCTTTGTTTACTCCTTTTATTGGTTATCATTCCGACCATACAAACAACTATTTAAGTGCA
AGATATGGGAGAAGAAAATTGTGGCATCTTTTTGGTACATTATGCGTTTTGTCATCATTCCCTTTCATCT
TCACACAATGCATTGGATGTTCCACAACGCACAGATGGGCACAGATGTTTTACTTTGCT
>PaContig595 [organism=Pararge aegeria] [location=genomic] [moltype=transcribed RNA] [tech=tsa] [tissue-type=ovary] [gcode=1] Pararge aegeria adaptin (PACG595)
ACTTGTAAAGAAAAATCCTGAAGAATACAAGGGTTGTGTAACTCTGGCTGTAGCTAGGCTAAGCAGGATT
GTGACTGCCAGTTACACAGATTTGCAAGATTATACATACTACTTTGTTCCTGCACCATGGCTATCAGTGA
AACTATTGCGGTTATTGCAAAATTATACTCCACCTTCAGAAGAGCCAGGAGTAAGAGGACGTCTGTCAGA
GTGCTTGGAGACTATCTTCAATAAAGCCCAAGAGCCACCAAAATCAAAGAAGGTTCAACACTCCAATGCC
AAAAATGCTGTCCTATTTGAAGCCATAAGTCTAATAATACATAATGACAGTGAACCAAATTTGTTAGTTC
GAGCATGCAACCAACTTGGGCAATTTCTAAGCAATCGCGAGACCAACCTAAGATATTTGGCACTAGAGTC
AATGTGCCATCTTGCTACATCTGAATTTTCCCATGAAGCAGTGAAAAAGCATCAAGAAGTTGTTATCCTG
TCTATGAAAATGGAAAAAGATGTGTCTGTTCGACAGCAAGCAGTTGATTTATTGTATGCAATGTGTGACA
AAACCAATGCAGAAGAAATTGTACAAGAAATGTTGGCATACCTGGAAACGGCTGATTACTCTATAAGGGA
GGAGATGGTTTTGAAAGTTGCTATATTATCAGAAAAGTATGCTACTGATTTTACTTGGTATGTAGATGTG
ATTTTGAATCTTATTAGAATTGCAGGAGATTATGTTTCTGAAGAGGTGTGGTATAGAGTGATCCAAATTG
TAATAAACAGGGAGGAAGTTCAAGGATATGCTGCTAAAACTGTTTTTGAAGCTTTACAGGCACCAACATG
TCATGAAAATATGGTTAAAGTGGGAGGTTATATACTAGGAGAATTTGGGAACTTAATTGCTGGTGACACC
CGCTCTTCACCCCAAGTCCAATTTGAACTTCTCCACTCCAAGTATCACCTTTGTTCAGCAGCTACGAGAG
CTCTATTGCTATCTACATATATCAAACTTGTTAATTTGTTCCCAGAAATTAAAAATAGAGTACAAGAAG
>PaContig596 [organism=Pararge aegeria] [location=genomic] [moltype=transcribed RNA] [tech=tsa] [tissue-type=ovary] [gcode=1] Pararge aegeria Myb-binding protein 1A (PACG596)
AGAATGGGATGGAAAGTATAAATTAATACCTATTATAATTAAAAACGTTTTCGACAATACTGTTCGACAA
TTTCGTCGAAATGAAGGCCTGAATTTATTAATTGGATATTACCAAGCATTGAATAGGTGTAAACCTACTT
TAGAAGCTACGATAACTGAAATATCTAATGTAGAGAAGTATTTCTATGATGCATTTTCAAAAATATTGAG
TTCTGAAAATGAAGTAGAAATTAAATCCAACTTCTTGGTAACCCTCAAAAAATTACTCAATGTAATCAAA
GTGTTCCACGAAAATAGTAAAATTAAAACAGAATTAGATATAGCATCAATGCTGGGTGCATTGTTATCAA
TTAAGACGACTATTAAAGTTAAATGCAATCATGAAAACCCGAAGAGTACAAACGGTGTTAAATCAAAGAA
GAAAAAGAAAAACAAGCGGAAAATACTACAGACCAATGGTGACGGATTAGAACCAAATGTAAAGAAGTTG
AAAAAAGATTCTAATAGTGAATAATTATTTTCTTAATTGTATAAAAGCATTTGCAACCAATGCAATTTAA
>PaContig599 [organism=Pararge aegeria] [location=genomic] [moltype=transcribed RNA] [tech=tsa] [tissue-type=ovary] [gcode=1] Pararge aegeria Transmembrane protein 43 homolog (PACG599)
AAAATTGGATGGATGCATTTGGGGTTAGATGTAAAAAGGAAAGTTAACGACTATTATGAAATCTGGTCAG
ACACAAGACCTGATCGGAGTGACATTAAACTTCACTCTGGCTTTTATTATCATGGAAACAGTGCACTCGA
ACATGAAATAGGTGATCTTCGAATTCATTTCTCTTATGCGGGACGAGAGGATGACATTTACACAGCAGTT
GGTGTAGTTG
>PaContig600 [organism=Pararge aegeria] [location=genomic] [moltype=transcribed RNA] [tech=tsa] [tissue-type=ovary] [gcode=1] Pararge aegeria Protein FRA10AC1 (PACG600)
AAAATCGTGCACATAACAGGTTGCGCGATGTCGGCAAGGTTACGTAATCTTAATCCGTATGAGTTACATA
AGTACCTAGTTAATGTTTATTGTTTAAATGCCAAAGGTTCTACTGTGTTACTTAAGCGGGACACCTCTGG
AGACCGAACCGATCTTGACGTTATCAGGGAAAACCACAAGTTCTTGTGGGAAGAAGACGAAGTTGCCGAC
ACATGGGAAAAGCAACTGGCTAAAAAATATTACGATAAACTTTTCAAAGAATATTGTATTTGCGACCTAA
GCA
>PaContig601 [organism=Pararge aegeria] [location=genomic] [moltype=transcribed RNA] [tech=tsa] [tissue-type=ovary] [gcode=1] Pararge aegeria hypothetical protein EAI (PACG601)
AATACTTATTGCTGTGCTAAATGAAAATGGCTCAGAATATAAAGGATTTGTGTCGACTCTGTGCTAAAGG
CGAAGGGTTTACTAAAGATTTAATGGATAACAGTAATAAGAATATTCTCAAAATGATACAGGAATATGTG
CATGTATCTGTGAACGAAACTGACGATTTACCCACTAAGGTGTGTCTGAGCTGCGAAGAGAAAGTGGTAT
CATTTGAGCAATTTGTGTTAGAATGTCTAAAAGTGCAGGAAACATTGAAGAAAATGTGTTTAGGGGCATG
CACAACATGCCCAATCAAGTATGAGTCTGATGATGTGGAGTTTGGACTTCCACCAATCAAGTCTGAGGTT
AAAGTGGAAATGATGCCAGAAGAATTAGTGAATGTCATAAACAATGATGAATCATTTGGTGATGACTTTG
AAGCAGACAACTTTAGCAACAGTGAAACAAGGGATGAAAGTGATGGTGAACTAAGTGATGCCATGACATT
AGCAACACTTAAGAAAACAAAAGCAAAGAAAAACAAAAGAAAGCAAATAAGTGAAGAAGAAAAAATTGAA
TTTAAGAATGTACTTAAGAAATCTAACTTGAATGTTAAAGATTTTGTAAAACTAGAATGTAACATGTGCG
ATGAAGCCATGTCAACGTGGAGCGCTTTAAGAGTTCATTATGCTAAAGTGCACAAAAGCAAGCCCATGGT
GTT
>PaContig604 [organism=Pararge aegeria] [location=genomic] [moltype=transcribed RNA] [tech=tsa] [tissue-type=ovary] [gcode=1] Pararge aegeria Uncharacterized protein PACG604 (PACG604)
CACGGCGAGATCAAGTGCGACTGGAGGGCGGGTGACGCGCCCGCCACGCCACATAGCTCGCAGCGACCAT
CCCGGTGGGGTTTGAAGCCCGGGGAAGTGAACATCGTGCTGACAGGTGACGGCAGTCAGTTCACACAGCA
AGACGCCCGTGAGGCTCAACCCGTGTACCACATACCGAGCATCGCCAACCGCACCGACACCAAAACAGAT
TTCAGCTACGACGAAGCCTACATGGATATGTATGGCGCCGCCGACCGCCTAGTATACGGCGACTGCTTCA
GCGAGAAAATCGACGTGTCCACCATTATCACGCCCATTTCCCTGAACATCCAACCCGCTTCCCCCAATAA
CAGCCCAGTTTCCGGTAATATTCAGCATATTTCCCCTAATATCGTACCCATTTCAGAGAATGTCCCTAAT
GTTGTTAAGAAGGAAAGCAGGCCGTGTTCTCTAGATGACAGAATTAATAAGGTGTTACAAGAAACCGTGT
TGGGCGGAATAGCAAATGAAATCGATGCTGACAAGGACTCTTCCGAAAAGGGAAAAGCCAGGACCGCAAC
GCCTCGCGTTGTGAAACGCGTCAGTTTCGCAGACGGTTACAAGCCGGGACAAGACTCCGATGTAGAGGAA
CCACCTACTAAAAAGCGCAAGAGGGCGCGCCGCACCGGCAGCGCGTGGCCGTGCCCCGCCTCGCACCCCG
ACCACGTGCCGCTGTGGGACGCCCTGCCGCCG
>PaContig606 [organism=Pararge aegeria] [location=genomic] [moltype=transcribed RNA] [tech=tsa] [tissue-type=ovary] [gcode=1] Pararge aegeria PREDICTED: kinase suppressor of Ras 1-like isoform 2 (PACG606)
TCGGCTCCGGACTCAAGTGCAAGGAGTGCAAGTTCAAATGCCACAGGGATTGCGAGAGTAAAGTCCCGCC
GTCGTGTGGCCTACCGCCGGAATTCGTGACTGCGTTCAAGGAGAAATTTCATAAAGATGGCGGCCTGTAC
CTCACATCGTCGGTCGGGAGGACGCTGATGCAATCCGTGACACCCCTGCGACGACGCCCCCCTCCCG
>PaContig607 [organism=Pararge aegeria] [location=genomic] [moltype=transcribed RNA] [tech=tsa] [tissue-type=ovary] [gcode=1] Pararge aegeria Ribosomal RNA processing protein 36 homolog (PACG607)
ATGTCATCACGCAGTACAGGAGTTAAAATTAAAGTTCTAAATAAACTATAAAGTAGTTTTTGCGACATAA
CTTTCCTGCCTAAAAATTTTTTTTCACACGGGTGATTTGTTGTCAATTCATTATTATAATCGGACTTAAA
AATAATGTTAAGAGGAGAAAGTACAAACAATTCTGATTCAGACCAAGATAGTGAAAGAGTGGTCATCAAG
AATGAGTTATCAACTTTATCATTTGAAGATCTTCAGAAACTCAAAGAAAAAATTGGTGCTAAAGTTTACA
CAGAAGTAGTTTTTGGTAAAAAACAAGCTATGAGCTATAAACCAAAAGTTTTCAAGAGGGATAATAAAAA
TAGGCCTCGGGAAATGAGCTCTAAGAAACCTGTACCTATATTGGGAGACGTTATTCCCGTAAAGAAGCAA
GAGATCAGGGATCCAAGGTTTGATCCACTATGTGGTACTTTTGATAAGAAAGAATTTGCCGAGAACTATA
GTTTTCTATCCAAAGCCCGTTTAAATGACATTAGATTGATAAAAAAGGAGTTAAAACAAACAACAGATCC
TGAGTTGGAGCAAAATCTACGCCGCTTGCTGCAGCGTCTCAACGACAAGGAAAAGTCTAACAAGAGAAAG
AAATTAGAAAGGGAGAAAAAGGAGAAGCAAAAGGCAGAGGTTGAAGCAGAGTTTAGTCAAGGAAAACAGC
CTTACTTCAAAAATAAATCGGAGGTACGGGTAGAGTCTCTCGTAAAACAATACGAAGAATTGAAGAAACA
AGGTACTGGCCGTATCCAGAGGCATCTGAAGCGTCGACAGCAGAAGGTTAAAAAGCGATCCTTTAAAAC
>PaContig608 [organism=Pararge aegeria] [location=genomic] [moltype=transcribed RNA] [tech=tsa] [tissue-type=ovary] [gcode=1] Pararge aegeria Uncharacterized protein PACG608 (PACG608)
GTCGCCGCTCCTCCGCACCTCTCTATCATATCACGCTTACATTCCATTATCGGGACGATCAGACTCGCCG
GAGTGCACGCGCGTCCCGGAGTATTATAGACTTGGTAATTTATTTATTTGGGACTCGCGGGCGAACGCGG
ACGCGCGCGCGTGCTTTGTGATATGTGCGACAGGGTCGTGTTGTGACAGTGTGGATCGTGCGGACCGTGT
GGAGTGAGTCGCCTCACTCGCGAGCGTTGCTAGTCTTATACTTTAATCGGTTTAGACGTAGAGGTAATTG
TTTCTATTGAAATTTTATGAAACGAGACGAGGTTTAACTGCCCGCTATTTGTGTTATAGGTGTGTATGGC
GTTGCGTAGAGTGTACGTCCGTGTTCCTCGCACTGTCTTTGAGTTTTCGAAAACTAAGACTGAAATAAAT
AAAA
>PaContig609 [organism=Pararge aegeria] [location=genomic] [moltype=transcribed RNA] [tech=tsa] [tissue-type=ovary] [gcode=1] Pararge aegeria 5'-3' exoribonuclease 2 homolog (PACG609)
CCCTCAGTACCCGGACGACTTCGTGTTCCCGTCGCGAAGACTGCACGGCGCCACCGAGCCCCCTCGGGTG
TTGAAGCCCGGCAACCTCTCGCAACAGGAGAACAGGAATTGGAGACCGCAGATCGGTATGGTCCGGTCCA
ACACGGTTGCGTCGCTGGAGGCAGCCGGCCACCGCATGTTGGGGCACCAGCTGTCCCGCTCGGGGGCCTA
CTCCAACGTTCCGCCGCCGCAGCAGTTGCAGCACAATCGATCCCAATCCTTCGGCCCGCACCGCAGCGGG
TACGTTGCCCACCAGGGCCAGGGTTACGGCAACCAAGGTCACAATCGCAACCACCAACCATCCGACAGAT
ACGGCTCGAACCAAGAAAGGTACGGCTCTAACCAAGAACGATACGGCTCCAACCAAGATAGATACGGCTC
AAACCAAGATAGATACGGTTCAAACCAAGGCAGGTACGGTTCGAATCAAGACAGGTCTCAAAACCAGGGT
TACCAAAGTCAGAACAGGTCATACCAGGGTCAAGGGTCGAACCAAGGATACCATCAGAACAAGTACCAGC
GAAATGATCAAGGCAGGGATAGCCAAGGTAACCAAGGGTACAATCAAAGA
>PaContig610 [organism=Pararge aegeria] [location=genomic] [moltype=transcribed RNA] [tech=tsa] [tissue-type=ovary] [gcode=1] Pararge aegeria Uncharacterized protein C4orf14-like protein (PACG610)
TGTCTCCGAGGTACAAGAGCCGGAAAAAAGCTTTCAATTGCCCTTTGCAAAGACAACTCATGTTAGAATT
AATGAAGAAGATTTAAAATCTCAAGAACAGCCAAGGTTAGATACAGAATTTGACAGGTCAAATATACAGA
AATGGATGACAAATTATGAGCATTTTGATGACACAAAATTAGCTTCTACAGATGAGCAAAGTGATGATGA
GGTTGTAGAAAATGAGTGGTGCAAGCATTATGGTACTCCAGATTCTACCGTAGCTGTCAGTCAGGTACCA
TGTGGTGGCTGTGGGGCTCTCCTACACTGCAATGACCCTGCCATACCAGGCTATTTACCTAGTGAGCTAT
TCAAGGATCGCGAGATTGAAGAATTAAAAAGCATGGAATGCCAGCGATGCCATTTTCTACAAGAGTATAA
CATTGCTTTGGATGTGACCGTACAGCCAGAAGAGTATGAAAAACTTCTTAAATCAATAAGGCATGTGAAA
TCTTTGGTGTTGCTAATGGTGGACCTGGTTGACTTCCCTTGCTCCATCTGGCCTGGAATAATTGACATTA
TTGGCACTGATAGGCCTATTTTTATTGTTGCCAACAAGGTAGATCTTCTTCCAGGCGACAGTATCGGCTA
CCTAAAGCGTATCAAGGAATCTGTTCTTAGCGAAATCAACAAAACTAAGCTAGGCGAAGCAAATATTAAA
TATGTAGCGCTGATATCAGCTAAGACGGGCTTCGGTGTG
>PaContig611 [organism=Pararge aegeria] [location=genomic] [moltype=transcribed RNA] [tech=tsa] [tissue-type=ovary] [gcode=1] Pararge aegeria Uncharacterized protein PACG611 (PACG611)
AAAACATCTAATTAGATCCTATGTACATCTACAGTTGTACTGTATTCGAGTTCTATGATACAAATATACA
ATCTAACCAACACCTTACATAGGTAGCAGTCATTTAGACTGCATGCCAATTGAAGCCGAGCTTGCTTAAT
ATAAGGACGAGCAACTGTGATCAGATTACTGAGTCTAAACATTAAAATATTGGAGATAGCGGGCAGCCGT
TTTGATCCTTATCCCATTTTCAAGCTTTAAGGCACAGTCAGGCTTGTTCATTTCCGCATTTTGGTAATCA
AATCATTGTGCAATGCCGATTTAGTTTTCCGCAGAATACTTACAAATTAAATAAATATTTTCCTCAATAC
TGCCAGACTATTTGGCAAGCAACAGAGAATGCGGTTTATTAAATGGTGCCAGGAGCGTTGTGTTGGAGCC
ATTCCTACATTAAGTTGCGCGTCATTAGTGAGCCCATATAAAATTAAATCTTATTCTGTGTGATCTGGAC
ATTATAAAGAGAGTATTAAGAAATCCCTATGGTTTTTAGCCCTAAGAATCTGAACATAGTAGTGAGTCCT
AATATTTGAAAACAATCCACACTGTTGTCTCATTCTCCATACATTCATACTGGTTATAATATGTTGTCAA
ACAGACAACATAGAACTAGTTTCAAATTTGTATACAGTCTGTATTACAACAAGTACAAGTCACTTGTCTT
GACATGCTGCACCAAGGCAATTAAAACAATGTTCTCCGATCTATCCTGTTTTCAAAGTACCTACTCACAA
TCTTCTTCTGCTTCTACTCACATAATGTTATATTTATTGTCTCTTCAAAGGAAGAAGAAATACCTAAAGT
AATTGGTACTTTAGGCATAACTTCAAACATTCACTTATTAGCAACATTGACTTTGTTTTGCCTATCACAT
TGCAACAATCTATAATTTCCATATAATATAATTTTATATGCAAGCATTTATTGACTAAGA
>PaContig616 [organism=Pararge aegeria] [location=genomic] [moltype=transcribed RNA] [tech=tsa] [tissue-type=ovary] [gcode=1] Pararge aegeria casein kinase (PACG616)
CACGTAGCGATTAAGATGGAGCCTATGAAATCCAAGGCTCCACAATTACATCTAGAATATCGATTTTACA
AACTATTAGGAACGCACGCTCCGTCGACAGCGGAAGGCATCCCTGAGGTGTATTACTTCGGGCCCTGTGG
TAAATACAATGCGTTGGTCATGGAACTGCTGGGCCCGTCGCTAGAGGATCTGTTCGATCTGTGCGGCCGA
CGCTTCTCCTTAAAGACTGTGCTGATGATCGCTATGCAGCTGCTACATCGCATCGAATATGTCCACACGA
GACATTTAATATATCGGGACGTTAAGCCTGAAAAT
>PaContig617 [organism=Pararge aegeria] [location=genomic] [moltype=transcribed RNA] [tech=tsa] [tissue-type=ovary] [gcode=1] Pararge aegeria peroxisome assembly protein 12 (PACG617)
GCCGCGGCTGCCTGAGGCCTTGGAGCGAGGTTCCCTTGCTCTGCTAGTCCTAGTGCCTTATCTGAGGGAT
AAGTTGGAGCAGTTGGTCAACAGGTGGAGGGAAGATTTGGAGGATGGGAGACTAGGTAAGAGCAAGCCCG
ACCAAGCTCGAAAAGCCGCGGTCAAGCTTTATTCCATAGCGCACTTCGTCGCGGAGTCGACAAGGCTAAT
TGTGCTTGCGCGGTACCTCACCGGGAAGGGCGAAGCTCCCAGCCTGTCGCTACACCTGTTAGGGCTGACT
TTGAGGGACGCGCCGCCCGAGGAACCCGATGAGAACACTTGGGGTGACTTTTTCAAGGCCGTGTTTAATG
GACAGCTTGGCACTGCGGTGGTGACGTTTCCGATGGTGTGGCGCGTGGCCAGCAACGCGGTGGAGTACGG
CGCGTTTGCGGTGCAGCTGCTACGGTGGTGGGACGCCAGGGCTCCGCTGGCGTTGGCTGCGTTGCCAGCG
CCGCCGCCACCTCAGAAAGACGAGCGTGACACCCGGG
>PaContig618 [organism=Pararge aegeria] [location=genomic] [moltype=transcribed RNA] [tech=tsa] [tissue-type=ovary] [gcode=1] Pararge aegeria Leucine-rich repeat-containing protein C10orf11-like protein (PACG618)
TTGTGTACGTATTATTTAAATATTTATATTGAAAATTGCGTGTAAATCTGGTACAGTGAGGATGAAGCTG
TTATAGCCATTGATGTGGCGACTGGTGTGCTAGTGGACTCGGTTACCACAATGTCTCAGAGCAATATACC
ACCGGAATTAATACAGTCAGCAGATGATACAAATGAAGAAGATCCAACAAAGCTGACCCTGGCTTACGAG
AGACTGTATGAGCTGCCCAGAACTATAGTGGAGAGGTTTGCAGACCACATCAGATATCTGGATATTAGTC
ACAATAAAATAACAAATCTGGACGCATTAGTGCACTTCAAGCACCTAACCTCGCTTATAGCCGATGATAA
CCCCATCACGGAGAACTGTTTCCTGCCACCAATGCCAAAGCTGCAATTGTTATGGCTTAACCGCTGTAAA
ATATCATCTCTGTACCCCTGGGTGGGCAAGCTGAAGGAGTCCTGCCCCGCCCTGTGCCTTCTGTCTCTGA
TGGGGAACCCGGCCGCTCCCAGCTACTTCAACGGAGGCACCTTCTACGATTATTTACAATACAGGCTGTT
CGTCATCTCGCAGTTCCCGTCGCTGCGGCACCTGGACGACC
>PaContig619 [organism=Pararge aegeria] [location=genomic] [moltype=transcribed RNA] [tech=tsa] [tissue-type=ovary] [gcode=1] Pararge aegeria Rho GTPase-activating protein 26 (PACG619)
GCGCGCTGCACGCGCTCGTGCACGCGCTGCCGCCGCGCAACCGCGACATGCTGCACCTCGTGCTGGCGCA
TCTGTGCCGAGTGGCCGCGCACAGCGACCGCAACCTCATGACGGCGTCCAACCTGGCCGTGTGCTTCGGG
CCCACGCTGCTGCGCGCCGAGCGAGAGACCGTGGCCTCCATCCTGGAGCTGAAGTTCTACAACGTGCTGG
TGGAGGCGCTGCTGGAGCACTGCGCCGCCGTGTTCAGCGCCGAGCCGCCG
>PaContig620 [organism=Pararge aegeria] [location=genomic] [moltype=transcribed RNA] [tech=tsa] [tissue-type=ovary] [gcode=1] Pararge aegeria F-box only protein 9 (PACG620)
TAGCCTGCAGCTGAACGATAAGAAAGAGGATATTGAAGATGAGTTGACGGTGTTCCGGCAACAATGGCAG
CGCGAGCTGGAATCCACCCCCTCCCCGCACAAGGAGAGCCGGCCGGCCCCGCTGGCTCAGCGGGAGCCCG
TGCAGCCGCTCACTGATGAAGAGAAGGCCAAACAACTTTTTCTATGCGGCGTGGAAATGGAGCGTGGTGG
AAAGCTGTACGAAGCCATTCAGCACTATAAGCGTGCCATCCAGATTCTGCCCGACGTGGAGATCCGGCTA
TATGAAAGCTCCGAGCTCAGGACGGACACTCCTACAGAAGAATATGAAATCGAGGAAGTGTGCCACAGCG
AGCGAGCGGAGGACAGTGATGATGACGAAGCAGTGGAAGGGGAAGAGCTGGTGGCCAGGCTGCAGAGGAC
CCTCGCCAGGAAGGGCCATCTGTTCCAACCAGTGTATCAGACCAAGAGCGCGCACATGTCGTGGCTGCCG
TACGAGGCGGA
>PaContig621 [organism=Pararge aegeria] [location=genomic] [moltype=transcribed RNA] [tech=tsa] [tissue-type=ovary] [gcode=1] Pararge aegeria Synaptobrevin homolog YKT6 (PACG621)
ATTAAAGAAAGTGTAAACAAAAATTTATACTTGAACTACATTGACGAATTATTAAGGTGTGCATTCAATT
ATATCACGATGGTAAGAGTATATGCCTTGGCAGTGCTTTATAAAGGAGTCAACAGTGCTACAGTTTTAAA
AGCAGCATATAACTTGCAAAGCTTCAGTTTCTTCCAGAAAGGATCTGTGCAGGAATTTATGACATTCGTC
AGCAAAACTATCGTTGAACGGACGCAGCCAGCTTCCAGGCAATCTGTTAAAGAGGGAGAGTACATGCTTC
AGGTATATGTTAGAGCGGACAACTTGGCAGGAGTACTCATTTCAGATCATGAATATCCTAACAGAGTTGC
ACACACTTTAATCACCAAAGTTTTGGATGAGTTCTCTGCAAAAGTTCCCGCAACTAGTTGGGCAACATCT
GATGAGACTAGTGTAGAATTTCCTATTTTACCAGAATATTTAGCTAAATTTCAAAATCCTCGTGAAGCAG
ATGCCTTGACAAAAATACAAGATGATTTAGACGAGACAAAGATTATATTACACAATACAATTAAAGCTGT
ATTAGATAGGGGCGAGCAATTAGATGACTTAGTTGCCAAGACTGATAGTCTCTCAACACACAGTAAGGCA
TTTTATAAAACTGCCCGCAAAACTAACAGTTGTTGTAATTTCTGAGGCATTTGTGTGGTAGAATTTATAC
AGCTGTATATAAAGGTTACAGTGAGCAAGACAAAGTATGTTATCAAATTTGGATATTGACATTAT
>PaContig622 [organism=Pararge aegeria] [location=genomic] [moltype=transcribed RNA] [tech=tsa] [tissue-type=ovary] [gcode=1] Pararge aegeria Zinc finger RNA-binding protein (PACG622)
CTCTCTACAACGCAGCGAGCATGTATGTGGCGCAGCAGAACAAAACTGGCGGGGGCGGCAGCGGCTGGAA
GAACTACAACAAGACTGGCGTGGGCGCCACTCCGCAGCGGCGACCCAAGCCGCAGCCCAAGGCGCAACAA
CTGCACTACTGCGATGTTTGTCGCATCTCGTGCGCCGGCCCACAGACCTACAAGGAGCACTTGGAAGGGC
AGAAGCACAAGAAGAAGGAAGCGGCCGTGAAGGTGGCGGCGGCGGGCGGCGGCGCGGGCGCGCGCGCGTG
CGGCGCGTCGGCGCTGCGCTGCGAGCTGTGTGACGTCACGTGCACGGGCGCGGACGCGTACGCGGCGCAC
GTGCGCGGCATCAAGCACCAGAAGGTGGTCAAGCTGCACACCATGCTGGGCAAGCCCATCCCCTCCACCG
AGCCCACCAAGCTGACGCCGG
>PaContig623 [organism=Pararge aegeria] [location=genomic] [moltype=transcribed RNA] [tech=tsa] [tissue-type=ovary] [gcode=1] Pararge aegeria Insulin-like receptor (InR)
GCTGGGCGAGATCCGCGAGATCTCAGGCAGTTTGCGCGTGGTGCGATCGTACCCACTCGTGTCACTAATG
TTCCTGCGCAACCTTCACACCATCGGCGGCCGGGAAAACGACAATAAAGGGCAGAGCCTATACATATTCA
ACAATCCAAACCTGGAGCTGCTATGGAACTGGTCCAATCACGGCAACATAATAGTCGAGAAAGGCAAACT
GTTCGTACATTTCAACCCGAAGC
>PaContig624 [organism=Pararge aegeria] [location=genomic] [moltype=transcribed RNA] [tech=tsa] [tissue-type=ovary] [gcode=1] Pararge aegeria rothmund-thomson syndrome DNA helicase recq4 (PACG624)
AGCAGCTGCAATTGGTTGGGAAAGTGGAATGACTAAGTACCATTTGAAAAATTTGGAATGGAATACAAAG
GATGGCTCATCAAAAAGGTCTCACTTAAAGGTGGAATTCAATACACTAGGATTCAAATTGAAAGCGCCAG
GTGATTTATCAGCATCAGAATTAGATGCTGTTTTAGATGACCTGCATAAAATTGTGTTGGAACAAGAAAA
AAACATGTTACATCAGTTGGAAGAAATTAGTAATGCGTTTAGTAAATTTTGTAATTATTCATGGGATAAA
ATCATTTTTTCCGAAGAGAGAATGGCAG
>PaContig625 [organism=Pararge aegeria] [location=genomic] [moltype=transcribed RNA] [tech=tsa] [tissue-type=ovary] [gcode=1] Pararge aegeria pyridoxal kinase (PACG625)
GAATTTAATGACTATTGAGGTAGGTATAAAACTGTTGATGAACCTATCAGTAAAGTAAATAATTATTGTA
ACTTTATCAAGTTAGTTACATCCAGCATTCGTCGAGATTAATTTCTATTTTTATTAACAGGTGAACATGT
CTACAAACTCAACACCGAAAGTTCTTTCCATCCAAAGCCATGTCGTCCATGGATATGTGGGCAATAAGAG
[truncated: 13,854,371 more chars]
